# Supplementary material for: Performance of direct detection of Mycobacterium tuberculosis within Mycobacterium tuberculosis complex by routine MALDI-TOF for diagnosis using species-specific lipid fingerprint
Source: Microbiol Spectr. 2025 Jul 22;13(9):e00356-25. doi: 10.1128/spectrum.00356-25 (PMC12403859; doi:10.1128/spectrum.00356-25)
Supplement: File S1 — Raw data for MTB strains. [file spectrum.00356-25-s0001.xlsx]

## Sheet: A1_run2
mass	intensity
500.036	12273
500.214	12178
500.393	11968
500.572	11815
500.751	11744
500.93	11653
501.11	11515
501.289	11438
501.468	11237
501.647	11117
501.826	10904
502.005	10701
502.185	10460
502.364	10250
502.543	10040
502.723	9910
502.902	9795
503.081	9719
503.261	9499
503.44	9336
503.62	9093
503.799	8822
503.979	8583
504.159	8399
504.338	8205
504.518	7996
504.698	7792
504.877	7603
505.057	7410
505.237	7206
505.417	7041
505.597	6870
505.777	6643
505.957	6397
506.137	6195
506.317	5988
506.497	5794
506.677	5638
506.857	5388
507.037	5255
507.217	5098
507.397	4917
507.577	4777
507.758	4665
507.938	4485
508.118	4381
508.299	4264
508.479	4110
508.659	4031
508.84	3930
509.02	3827
509.201	3780
509.381	3794
509.562	3800
509.743	3772
509.923	3792
510.104	3860
510.285	3956
510.465	4079
510.646	4172
510.827	4326
511.008	4544
511.189	4701
511.37	4945
511.551	5162
511.732	5438
511.913	5722
512.094	5908
512.275	6237
512.456	6517
512.637	6826
512.818	7106
512.999	7370
513.18	7771
513.362	8015
513.543	8238
513.724	8421
513.906	8658
514.087	8864
514.268	8994
514.45	9088
514.631	9282
514.813	9385
514.994	9424
515.176	9394
515.358	9347
515.539	9353
515.721	9346
515.903	9251
516.084	9118
516.266	8990
516.448	8803
516.63	8693
516.812	8597
516.994	8498
517.176	8374
517.357	8408
517.539	8458
517.722	8518
517.904	8673
518.086	8960
518.268	9389
518.45	9985
518.632	10650
518.814	11326
518.997	12108
519.179	12840
519.361	13585
519.544	14468
519.726	15316
519.908	16042
520.091	16722
520.273	17340
520.456	17873
520.638	18417
520.821	18902
521.004	19254
521.186	19582
521.369	19804
521.552	19881
521.734	19900
521.917	19787
522.1	19612
522.283	19437
522.466	19106
522.648	18675
522.831	18191
523.014	17771
523.197	17289
523.38	16761
523.563	16167
523.747	15589
523.93	14980
524.113	14384
524.296	13759
524.479	13130
524.662	12494
524.846	11963
525.029	11397
525.212	10905
525.396	10453
525.579	9990
525.763	9537
525.946	9166
526.13	8801
526.313	8472
526.497	8220
526.68	8011
526.864	7835
527.048	7638
527.231	7508
527.415	7387
527.599	7314
527.783	7272
527.967	7180
528.15	7181
528.334	7244
528.518	7310
528.702	7328
528.886	7377
529.07	7437
529.254	7506
529.438	7562
529.622	7631
529.807	7620
529.991	7692
530.175	7736
530.359	7709
530.544	7704
530.728	7739
530.912	7713
531.097	7699
531.281	7637
531.465	7573
531.65	7462
531.834	7413
532.019	7271
532.204	7139
532.388	7004
532.573	6925
532.757	6776
532.942	6683
533.127	6555
533.312	6440
533.496	6341
533.681	6204
533.866	6134
534.051	6099
534.236	6098
534.421	6135
534.606	6158
534.791	6191
534.976	6280
535.161	6379
535.346	6469
535.531	6573
535.717	6624
535.902	6763
536.087	6818
536.272	6888
536.458	6924
536.643	6981
536.828	7001
537.014	6993
537.199	7011
537.385	6987
537.57	6965
537.756	6973
537.941	6890
538.127	6814
538.312	6664
538.498	6514
538.684	6353
538.87	6260
539.055	6072
539.241	5920
539.427	5776
539.613	5587
539.799	5369
539.985	5242
540.171	5038
540.357	4844
540.543	4676
540.729	4550
540.915	4386
541.101	4188
541.287	4078
541.473	3928
541.659	3839
541.846	3736
542.032	3639
542.218	3565
542.405	3513
542.591	3421
542.777	3300
542.964	3244
543.15	3186
543.337	3182
543.523	3139
543.71	3099
543.896	3037
544.083	3033
544.27	3001
544.456	2996
544.643	3042
544.83	3036
545.017	3072
545.204	3049
545.39	3034
545.577	3050
545.764	3089
545.951	3066
546.138	3104
546.325	3080
546.512	3078
546.699	3066
546.886	3096
547.074	3084
547.261	3045
547.448	3045
547.635	3033
547.823	3023
548.01	3039
548.197	3067
548.385	3041
548.572	3067
548.759	3130
548.947	3043
549.134	3067
549.322	3054
549.509	3029
549.697	3004
549.885	2996
550.072	2943
550.26	2915
550.448	2864
550.636	2868
550.823	2883
551.011	2883
551.199	2865
551.387	2891
551.575	2868
551.763	2836
551.951	2853
552.139	2824
552.327	2840
552.515	2805
552.703	2830
552.891	2777
553.079	2750
553.268	2731
553.456	2742
553.644	2770
553.832	2759
554.021	2737
554.209	2719
554.397	2671
554.586	2668
554.774	2673
554.963	2679
555.151	2684
555.34	2643
555.529	2615
555.717	2599
555.906	2655
556.095	2649
556.283	2608
556.472	2613
556.661	2618
556.85	2626
557.038	2610
557.227	2649
557.416	2658
557.605	2706
557.794	2679
557.983	2702
558.172	2731
558.361	2759
558.55	2779
558.74	2832
558.929	2891
559.118	2936
559.307	2990
559.497	3034
559.686	3099
559.875	3097
560.065	3202
560.254	3282
560.443	3299
560.633	3330
560.822	3367
561.012	3380
561.201	3467
561.391	3564
561.581	3622
561.77	3666
561.96	3657
562.15	3710
562.339	3728
562.529	3764
562.719	3831
562.909	3898
563.099	3917
563.289	3999
563.479	3959
563.669	3933
563.859	3978
564.049	3909
564.239	3895
564.429	3931
564.619	3958
564.809	3936
564.999	3920
565.19	3929
565.38	3914
565.57	3913
565.761	3857
565.951	3848
566.141	3745
566.332	3706
566.522	3657
566.713	3603
566.903	3522
567.094	3479
567.284	3437
567.475	3356
567.666	3280
567.856	3209
568.047	3142
568.238	3036
568.429	2988
568.619	2900
568.81	2849
569.001	2807
569.192	2704
569.383	2720
569.574	2647
569.765	2556
569.956	2471
570.147	2434
570.338	2398
570.529	2373
570.721	2312
570.912	2305
571.103	2214
571.294	2197
571.486	2160
571.677	2108
571.868	2089
572.06	2061
572.251	2024
572.443	1987
572.634	1945
572.826	1925
573.017	1874
573.209	1851
573.4	1836
573.592	1822
573.784	1727
573.975	1720
574.167	1650
574.359	1670
574.551	1628
574.743	1601
574.935	1617
575.126	1592
575.318	1583
575.51	1551
575.702	1520
575.894	1538
576.087	1520
576.279	1527
576.471	1522
576.663	1532
576.855	1503
577.047	1498
577.24	1495
577.432	1543
577.624	1494
577.817	1512
578.009	1502
578.201	1493
578.394	1465
578.586	1500
578.779	1513
578.971	1512
579.164	1531
579.357	1505
579.549	1531
579.742	1544
579.935	1556
580.128	1565
580.32	1569
580.513	1572
580.706	1535
580.899	1566
581.092	1562
581.285	1547
581.478	1532
581.671	1560
581.864	1547
582.057	1548
582.25	1566
582.443	1582
582.636	1583
582.829	1584
583.023	1577
583.216	1568
583.409	1573
583.603	1587
583.796	1599
583.989	1592
584.183	1558
584.376	1591
584.57	1574
584.763	1567
584.957	1526
585.15	1568
585.344	1523
585.538	1520
585.731	1516
585.925	1495
586.119	1482
586.313	1501
586.506	1471
586.7	1455
586.894	1468
587.088	1440
587.282	1436
587.476	1420
587.67	1442
587.864	1428
588.058	1458
588.252	1485
588.446	1540
588.64	1525
588.835	1534
589.029	1541
589.223	1551
589.417	1560
589.612	1582
589.806	1630
590.001	1593
590.195	1618
590.389	1605
590.584	1634
590.778	1655
590.973	1701
591.168	1694
591.362	1693
591.557	1680
591.752	1666
591.946	1627
592.141	1640
592.336	1626
592.531	1649
592.725	1612
592.92	1646
593.115	1608
593.31	1590
593.505	1583
593.7	1559
593.895	1567
594.09	1542
594.285	1512
594.48	1524
594.676	1494
594.871	1494
595.066	1495
595.261	1505
595.457	1529
595.652	1554
595.847	1545
596.043	1551
596.238	1538
596.434	1550
596.629	1561
596.825	1609
597.02	1633
597.216	1644
597.411	1646
597.607	1633
597.803	1641
597.998	1706
598.194	1688
598.39	1687
598.586	1709
598.782	1711
598.977	1753
599.173	1713
599.369	1705
599.565	1709
599.761	1671
599.957	1691
600.153	1655
600.35	1661
600.546	1635
600.742	1609
600.938	1586
601.134	1569
601.33	1554
601.527	1530
601.723	1471
601.919	1458
602.116	1423
602.312	1437
602.509	1422
602.705	1375
602.902	1345
603.098	1338
603.295	1304
603.492	1299
603.688	1305
603.885	1307
604.082	1253
604.278	1239
604.475	1215
604.672	1190
604.869	1185
605.066	1222
605.263	1247
605.459	1224
605.656	1204
605.853	1228
606.05	1201
606.248	1184
606.445	1161
606.642	1185
606.839	1209
607.036	1186
607.233	1183
607.431	1185
607.628	1202
607.825	1189
608.023	1171
608.22	1128
608.417	1130
608.615	1143
608.812	1114
609.01	1126
609.207	1112
609.405	1112
609.603	1097
609.8	1097
609.998	1060
610.196	1063
610.393	1074
610.591	1065
610.789	1047
610.987	1064
611.185	1053
611.383	1068
611.581	1056
611.779	1067
611.977	1065
612.175	1078
612.373	1041
612.571	1053
612.769	1021
612.967	1056
613.165	1063
613.363	1073
613.562	1052
613.76	1054
613.958	1097
614.157	1073
614.355	1051
614.553	1043
614.752	1049
614.95	1032
615.149	1029
615.348	1029
615.546	1037
615.745	1083
615.943	1043
616.142	1049
616.341	1035
616.539	1031
616.738	1016
616.937	1035
617.136	1023
617.335	1060
617.534	1071
617.733	1088
617.932	1040
618.131	1027
618.33	1044
618.529	1072
618.728	1057
618.927	1055
619.126	1037
619.325	1050
619.525	1045
619.724	1077
619.923	1076
620.122	1107
620.322	1109
620.521	1101
620.721	1091
620.92	1113
621.119	1109
621.319	1133
621.519	1139
621.718	1171
621.918	1175
622.117	1198
622.317	1264
622.517	1308
622.717	1317
622.916	1317
623.116	1349
623.316	1363
623.516	1380
623.716	1417
623.916	1455
624.116	1469
624.316	1531
624.516	1548
624.716	1558
624.916	1589
625.116	1628
625.316	1659
625.516	1674
625.717	1671
625.917	1696
626.117	1697
626.317	1734
626.518	1799
626.718	1859
626.919	1948
627.119	2071
627.32	2126
627.52	2259
627.721	2448
627.921	2588
628.122	2814
628.322	2998
628.523	3190
628.724	3328
628.925	3500
629.125	3623
629.326	3790
629.527	3979
629.728	4193
629.929	4383
630.13	4536
630.331	4769
630.532	4898
630.733	4977
630.934	5060
631.135	5058
631.336	5073
631.537	5128
631.738	5206
631.94	5171
632.141	5212
632.342	5223
632.543	5248
632.745	5237
632.946	5183
633.148	5069
633.349	4956
633.551	4816
633.752	4747
633.954	4772
634.155	4632
634.357	4542
634.558	4459
634.76	4355
634.962	4238
635.164	4097
635.365	4011
635.567	3916
635.769	3790
635.971	3655
636.173	3561
636.375	3433
636.577	3379
636.779	3232
636.981	3168
637.183	3054
637.385	2966
637.587	2898
637.789	2805
637.991	2680
638.194	2590
638.396	2564
638.598	2500
638.8	2481
639.003	2386
639.205	2346
639.408	2322
639.61	2294
639.813	2242
640.015	2280
640.218	2307
640.42	2314
640.623	2369
640.825	2392
641.028	2436
641.231	2429
641.434	2418
641.636	2466
641.839	2519
642.042	2540
642.245	2562
642.448	2603
642.651	2672
642.854	2702
643.057	2693
643.26	2688
643.463	2684
643.666	2680
643.869	2677
644.072	2647
644.275	2605
644.479	2579
644.682	2545
644.885	2517
645.088	2494
645.292	2406
645.495	2370
645.699	2313
645.902	2259
646.106	2195
646.309	2133
646.513	2080
646.716	2021
646.92	1965
647.123	1917
647.327	1873
647.531	1823
647.735	1759
647.938	1721
648.142	1659
648.346	1610
648.55	1562
648.754	1553
648.958	1505
649.162	1456
649.366	1413
649.57	1410
649.774	1377
649.978	1356
650.182	1311
650.386	1305
650.59	1273
650.795	1264
650.999	1264
651.203	1232
651.407	1231
651.612	1222
651.816	1213
652.021	1231
652.225	1211
652.429	1241
652.634	1270
652.839	1292
653.043	1267
653.248	1270
653.452	1286
653.657	1319
653.862	1317
654.066	1372
654.271	1393
654.476	1439
654.681	1490
654.886	1550
655.091	1608
655.296	1706
655.501	1774
655.706	1853
655.911	2034
656.116	2214
656.321	2357
656.526	2544
656.731	2751
656.936	2955
657.141	3143
657.347	3344
657.552	3529
657.757	3777
657.963	4047
658.168	4337
658.373	4605
658.579	4851
658.784	5114
658.99	5342
659.195	5559
659.401	5779
659.607	5997
659.812	6174
660.018	6393
660.224	6572
660.429	6747
660.635	6959
660.841	7145
661.047	7219
661.253	7335
661.459	7475
661.665	7628
661.871	7745
662.077	7897
662.283	8054
662.489	8185
662.695	8284
662.901	8353
663.107	8462
663.313	8547
663.519	8716
663.726	9031
663.932	9379
664.138	9732
664.345	10173
664.551	10564
664.757	10830
664.964	10963
665.17	11051
665.377	11112
665.583	11343
665.79	11711
665.997	12067
666.203	12391
666.41	12781
666.617	13180
666.823	13437
667.03	13503
667.237	13408
667.444	13332
667.651	13407
667.858	13455
668.065	13547
668.271	13674
668.478	13686
668.686	13791
668.893	13747
669.1	13463
669.307	13125
669.514	12831
669.721	12568
669.928	12308
670.136	12125
670.343	11867
670.55	11645
670.758	11290
670.965	10960
671.172	10544
671.38	10116
671.587	9682
671.795	9233
672.002	8834
672.21	8478
672.418	8105
672.625	7809
672.833	7395
673.041	7064
673.248	6687
673.456	6355
673.664	5948
673.872	5638
674.08	5346
674.288	5021
674.495	4736
674.703	4485
674.911	4194
675.119	3974
675.327	3768
675.536	3543
675.744	3324
675.952	3111
676.16	2976
676.368	2793
676.577	2613
676.785	2531
676.993	2396
677.202	2283
677.41	2182
677.618	2071
677.827	2001
678.035	1942
678.244	1876
678.452	1818
678.661	1785
678.869	1739
679.078	1659
679.287	1613
679.496	1612
679.704	1635
679.913	1551
680.122	1533
680.331	1523
680.54	1518
680.748	1502
680.957	1504
681.166	1465
681.375	1443
681.584	1441
681.793	1461
682.003	1489
682.212	1478
682.421	1447
682.63	1456
682.839	1423
683.048	1428
683.258	1454
683.467	1447
683.676	1450
683.886	1406
684.095	1389
684.305	1399
684.514	1384
684.724	1362
684.933	1356
685.143	1365
685.352	1378
685.562	1380
685.772	1386
685.981	1413
686.191	1483
686.401	1563
686.611	1645
686.821	1688
687.03	1706
687.24	1728
687.45	1781
687.66	1826
687.87	1876
688.08	1960
688.29	2083
688.5	2210
688.711	2334
688.921	2410
689.131	2438
689.341	2458
689.551	2422
689.762	2503
689.972	2557
690.182	2617
690.393	2699
690.603	2795
690.814	2808
691.024	2884
691.235	2896
691.445	2866
691.656	2878
691.866	2875
692.077	2882
692.288	2908
692.498	2932
692.709	2988
692.92	3001
693.131	2997
693.342	2966
693.552	2959
693.763	2924
693.974	2919
694.185	2958
694.396	3003
694.607	3039
694.818	3073
695.029	3070
695.241	3061
695.452	3009
695.663	3024
695.874	3001
696.085	3002
696.297	2994
696.508	3091
696.719	3131
696.931	3129
697.142	3098
697.354	3059
697.565	3033
697.777	3046
697.988	3055
698.2	3047
698.411	3015
698.623	3047
698.835	3003
699.046	3010
699.258	2943
699.47	2881
699.682	2803
699.893	2790
700.105	2803
700.317	2759
700.529	2712
700.741	2667
700.953	2620
701.165	2588
701.377	2494
701.589	2431
701.801	2387
702.014	2393
702.226	2308
702.438	2256
702.65	2253
702.863	2218
703.075	2174
703.287	2089
703.5	2017
703.712	1999
703.925	1929
704.137	1921
704.35	1847
704.562	1819
704.775	1801
704.987	1764
705.2	1698
705.413	1631
705.625	1576
705.838	1575
706.051	1507
706.264	1469
706.476	1453
706.689	1416
706.902	1399
707.115	1362
707.328	1303
707.541	1280
707.754	1292
707.967	1249
708.18	1196
708.393	1205
708.607	1168
708.82	1118
709.033	1119
709.246	1094
709.46	1094
709.673	1062
709.886	1075
710.1	1052
710.313	1033
710.526	1025
710.74	1021
710.953	1010
711.167	1003
711.381	1009
711.594	995
711.808	974
712.022	947
712.235	969
712.449	949
712.663	979
712.877	976
713.09	941
713.304	951
713.518	961
713.732	956
713.946	933
714.16	939
714.374	914
714.588	941
714.802	970
715.016	967
715.231	953
715.445	972
715.659	1011
715.873	983
716.088	1055
716.302	1051
716.516	1089
716.731	1113
716.945	1200
717.159	1262
717.374	1366
717.588	1460
717.803	1567
718.018	1706
718.232	1810
718.447	1971
718.662	2077
718.876	2221
719.091	2395
719.306	2538
719.521	2721
719.735	2878
719.95	3080
720.165	3250
720.38	3475
720.595	3599
720.81	3759
721.025	3887
721.24	4008
721.455	4109
721.67	4225
721.886	4321
722.101	4378
722.316	4468
722.531	4561
722.747	4552
722.962	4523
723.177	4510
723.393	4496
723.608	4460
723.823	4431
724.039	4359
724.254	4252
724.47	4158
724.686	4060
724.901	3984
725.117	3895
725.333	3780
725.548	3693
725.764	3568
725.98	3493
726.196	3419
726.411	3419
726.627	3377
726.843	3316
727.059	3226
727.275	3153
727.491	3012
727.707	2973
727.923	2902
728.139	2911
728.355	2919
728.572	2983
728.788	3009
729.004	2979
729.22	2931
729.437	2816
729.653	2717
729.869	2677
730.086	2662
730.302	2650
730.518	2700
730.735	2713
730.951	2683
731.168	2586
731.385	2457
731.601	2409
731.818	2349
732.035	2286
732.251	2217
732.468	2196
732.685	2160
732.902	2140
733.118	2038
733.335	1960
733.552	1869
733.769	1816
733.986	1757
734.203	1725
734.42	1640
734.637	1569
734.854	1550
735.071	1525
735.289	1480
735.506	1408
735.723	1393
735.94	1359
736.158	1315
736.375	1291
736.592	1257
736.81	1223
737.027	1208
737.245	1221
737.462	1179
737.68	1152
737.897	1109
738.115	1118
738.332	1113
738.55	1097
738.768	1089
738.985	1052
739.203	1053
739.421	1055
739.639	1027
739.856	1037
740.074	1008
740.292	1004
740.51	999
740.728	1006
740.946	968
741.164	987
741.382	952
741.6	936
741.818	908
742.037	926
742.255	934
742.473	913
742.691	881
742.91	897
743.128	887
743.346	891
743.565	879
743.783	872
744.002	885
744.22	855
744.439	839
744.657	808
744.876	813
745.094	826
745.313	810
745.532	826
745.75	792
745.969	782
746.188	773
746.407	790
746.626	793
746.844	761
747.063	759
747.282	748
747.501	752
747.72	745
747.939	740
748.158	769
748.377	729
748.597	726
748.816	723
749.035	715
749.254	700
749.473	735
749.693	712
749.912	742
750.131	710
750.351	735
750.57	722
750.79	738
751.009	713
751.229	708
751.448	731
751.668	739
751.887	768
752.107	746
752.327	738
752.546	780
752.766	768
752.986	787
753.206	800
753.426	776
753.646	786
753.865	783
754.085	808
754.305	820
754.525	814
754.745	827
754.965	792
755.186	786
755.406	805
755.626	775
755.846	736
756.066	781
756.287	791
756.507	789
756.727	755
756.948	741
757.168	738
757.388	719
757.609	740
757.829	735
758.05	713
758.27	694
758.491	708
758.712	713
758.932	675
759.153	685
759.374	688
759.594	702
759.815	698
760.036	711
760.257	680
760.478	731
760.699	701
760.919	741
761.14	715
761.361	713
761.583	686
761.804	707
762.025	708
762.246	754
762.467	753
762.688	733
762.909	754
763.131	713
763.352	743
763.573	759
763.795	740
764.016	734
764.237	753
764.459	753
764.68	723
764.902	719
765.123	725
765.345	734
765.567	720
765.788	728
766.01	722
766.232	737
766.453	755
766.675	743
766.897	719
767.119	725
767.341	724
767.563	756
767.785	736
768.007	725
768.229	706
768.451	746
768.673	744
768.895	739
769.117	738
769.339	716
769.561	737
769.784	751
770.006	767
770.228	754
770.45	741
770.673	746
770.895	742
771.118	734
771.34	753
771.563	768
771.785	771
772.008	779
772.23	773
772.453	779
772.676	753
772.898	764
773.121	779
773.344	808
773.566	775
773.789	767
774.012	771
774.235	756
774.458	771
774.681	755
774.904	744
775.127	753
775.35	733
775.573	701
775.796	723
776.019	718
776.242	692
776.466	685
776.689	690
776.912	675
777.135	661
777.359	667
777.582	651
777.805	631
778.029	622
778.252	646
778.476	643
778.699	625
778.923	587
779.147	572
779.37	568
779.594	585
779.817	582
780.041	572
780.265	558
780.489	573
780.713	544
780.936	536
781.16	527
781.384	540
781.608	523
781.832	514
782.056	507
782.28	496
782.504	515
782.728	555
782.952	541
783.177	509
783.401	513
783.625	507
783.849	502
784.074	518
784.298	504
784.522	524
784.747	521
784.971	532
785.196	505
785.42	507
785.645	524
785.869	523
786.094	496
786.318	517
786.543	504
786.768	500
786.992	521
787.217	513
787.442	511
787.667	501
787.892	494
788.117	499
788.341	508
788.566	505
788.791	486
789.016	483
789.241	498
789.467	520
789.692	518
789.917	513
790.142	505
790.367	493
790.592	486
790.818	488
791.043	498
791.268	484
791.494	495
791.719	499
791.944	493
792.17	496
792.395	502
792.621	504
792.847	517
793.072	501
793.298	511
793.523	519
793.749	509
793.975	532
794.201	498
794.426	508
794.652	530
794.878	545
795.104	549
795.33	534
795.556	533
795.782	537
796.008	528
796.234	545
796.46	548
796.686	551
796.912	557
797.138	558
797.364	566
797.591	542
797.817	537
798.043	568
798.27	611
798.496	608
798.722	581
798.949	598
799.175	598
799.402	588
799.628	599
799.855	599
800.081	587
800.308	604
800.535	595
800.761	607
800.988	564
801.215	543
801.442	568
801.669	593
801.895	597
802.122	598
802.349	586
802.576	571
802.803	574
803.03	574
803.257	570
803.484	563
803.711	539
803.938	555
804.166	533
804.393	536
804.62	530
804.847	518
805.075	496
805.302	500
805.529	490
805.757	493
805.984	488
806.212	481
806.439	487
806.667	462
806.894	465
807.122	457
807.35	475
807.577	475
807.805	463
808.033	480
808.26	465
808.488	458
808.716	452
808.944	462
809.172	456
809.4	456
809.628	449
809.856	443
810.084	458
810.312	466
810.54	451
810.768	440
810.996	444
811.224	463
811.452	451
811.681	465
811.909	451
812.137	487
812.365	509
812.594	488
812.822	488
813.051	490
813.279	497
813.508	501
813.736	499
813.965	496
814.193	500
814.422	510
814.651	497
814.879	503
815.108	498
815.337	528
815.566	541
815.794	533
816.023	528
816.252	542
816.481	543
816.71	546
816.939	546
817.168	524
817.397	536
817.626	537
817.855	548
818.084	540
818.314	533
818.543	531
818.772	535
819.001	532
819.231	528
819.46	529
819.689	528
819.919	527
820.148	535
820.378	534
820.607	542
820.837	551
821.066	520
821.296	525
821.526	523
821.755	521
821.985	548
822.215	578
822.444	573
822.674	587
822.904	593
823.134	598
823.364	603
823.594	640
823.824	676
824.054	723
824.284	751
824.514	783
824.744	818
824.974	855
825.204	852
825.434	874
825.664	867
825.895	879
826.125	895
826.355	889
826.586	883
826.816	896
827.046	883
827.277	886
827.507	882
827.738	899
827.968	874
828.199	897
828.429	892
828.66	851
828.891	869
829.121	881
829.352	881
829.583	866
829.814	870
830.045	886
830.275	889
830.506	842
830.737	855
830.968	855
831.199	848
831.43	872
831.661	864
831.892	881
832.123	893
832.355	871
832.586	868
832.817	869
833.048	865
833.28	856
833.511	867
833.742	864
833.974	868
834.205	871
834.436	848
834.668	845
834.899	833
835.131	857
835.363	828
835.594	825
835.826	833
836.057	836
836.289	801
836.521	818
836.753	810
836.984	831
837.216	824
837.448	868
837.68	833
837.912	850
838.144	857
838.376	889
838.608	894
838.84	936
839.072	942
839.304	983
839.536	1024
839.768	1084
840.001	1118
840.233	1143
840.465	1151
840.698	1198
840.93	1270
841.162	1346
841.395	1398
841.627	1456
841.86	1488
842.092	1566
842.325	1613
842.557	1674
842.79	1770
843.022	1838
843.255	1891
843.488	1945
843.721	1993
843.953	2021
844.186	2065
844.419	2096
844.652	2099
844.885	2067
845.118	2051
845.351	2049
845.584	2010
845.817	1980
846.05	1986
846.283	1972
846.516	1903
846.749	1858
846.982	1836
847.215	1780
847.449	1759
847.682	1734
847.915	1704
848.149	1641
848.382	1613
848.615	1554
848.849	1517
849.082	1513
849.316	1479
849.549	1452
849.783	1444
850.017	1421
850.25	1416
850.484	1425
850.718	1444
850.951	1461
851.185	1532
851.419	1664
851.653	1790
851.887	1982
852.121	2266
852.354	2578
852.588	2904
852.822	3213
853.056	3476
853.29	3619
853.525	3755
853.759	3888
853.993	3952
854.227	4000
854.461	4006
854.696	3995
854.93	3967
855.164	3908
855.398	3784
855.633	3675
855.867	3591
856.102	3485
856.336	3397
856.571	3316
856.805	3162
857.04	3040
857.274	2974
857.509	2905
857.744	2830
857.978	2753
858.213	2670
858.448	2595
858.683	2497
858.918	2480
859.152	2395
859.387	2346
859.622	2240
859.857	2168
860.092	2122
860.327	2053
860.562	1978
860.797	1929
861.033	1902
861.268	1817
861.503	1757
861.738	1723
861.973	1705
862.209	1664
862.444	1598
862.679	1554
862.915	1512
863.15	1484
863.386	1463
863.621	1444
863.857	1435
864.092	1414
864.328	1360
864.563	1344
864.799	1345
865.035	1311
865.27	1303
865.506	1280
865.742	1259
865.978	1252
866.214	1259
866.449	1256
866.685	1265
866.921	1235
867.157	1230
867.393	1186
867.629	1157
867.865	1180
868.101	1180
868.338	1146
868.574	1142
868.81	1135
869.046	1099
869.282	1098
869.519	1084
869.755	1056
869.991	1033
870.228	1053
870.464	1032
870.701	1021
870.937	976
871.174	971
871.41	943
871.647	922
871.883	918
872.12	921
872.357	917
872.593	881
872.83	866
873.067	875
873.304	852
873.541	818
873.777	818
874.014	826
874.251	829
874.488	815
874.725	796
874.962	795
875.199	783
875.436	791
875.674	757
875.911	747
876.148	756
876.385	748
876.622	741
876.86	723
877.097	721
877.334	725
877.572	719
877.809	701
878.047	721
878.284	724
878.522	703
878.759	728
878.997	734
879.234	746
879.472	724
879.71	743
879.947	715
880.185	721
880.423	745
880.661	734
880.899	741
881.137	748
881.374	731
881.612	743
881.85	770
882.088	765
882.326	790
882.564	791
882.803	787
883.041	784
883.279	767
883.517	763
883.755	762
883.994	783
884.232	767
884.47	772
884.709	791
884.947	787
885.185	771
885.424	763
885.662	740
885.901	752
886.139	762
886.378	767
886.617	771
886.855	793
887.094	792
887.333	803
887.571	771
887.81	764
888.049	793
888.288	794
888.527	798
888.766	804
889.005	812
889.244	825
889.483	821
889.722	830
889.961	830
890.2	834
890.439	850
890.678	847
890.917	839
891.157	821
891.396	808
891.635	802
891.874	798
892.114	810
892.353	794
892.593	792
892.832	788
893.072	782
893.311	777
893.551	802
893.79	785
894.03	769
894.269	764
894.509	749
894.749	754
894.989	733
895.228	746
895.468	757
895.708	765
895.948	751
896.188	741
896.428	743
896.668	725
896.908	742
897.148	738
897.388	759
897.628	726
897.868	727
898.108	725
898.349	758
898.589	737
898.829	747
899.069	736
899.31	702
899.55	728
899.79	725
900.031	718
900.271	700
900.512	688
900.752	699
900.993	686
901.234	683
901.474	670
901.715	676
901.956	667
902.196	651
902.437	644
902.678	677
902.919	663
903.159	643
903.4	637
903.641	636
903.882	639
904.123	620
904.364	637
904.605	626
904.846	633
905.087	647
905.329	631
905.57	655
905.811	645
906.052	633
906.293	629
906.535	624
906.776	641
907.017	645
907.259	598
907.5	604
907.742	601
907.983	606
908.225	600
908.466	592
908.708	582
908.95	553
909.191	593
909.433	568
909.675	564
909.916	554
910.158	561
910.4	560
910.642	545
910.884	552
911.126	523
911.368	529
911.61	525
911.852	536
912.094	521
912.336	501
912.578	494
912.82	507
913.062	493
913.304	503
913.547	484
913.789	493
914.031	511
914.274	510
914.516	498
914.758	493
915.001	502
915.243	481
915.486	489
915.728	494
915.971	478
916.213	494
916.456	467
916.699	504
916.941	490
917.184	471
917.427	498
917.67	488
917.913	459
918.155	498
918.398	495
918.641	499
918.884	488
919.127	507
919.37	494
919.613	486
919.856	472
920.099	476
920.343	487
920.586	500
920.829	491
921.072	500
921.315	488
921.559	488
921.802	490
[truncated: 6,073 more rows]

## Sheet: A10_run2
mass	intensity
500.036	4245
500.214	4289
500.393	4258
500.572	4276
500.751	4332
500.93	4307
501.11	4287
501.289	4234
501.468	4137
501.647	4084
501.826	4055
502.005	4055
502.185	4060
502.364	4034
502.543	3987
502.723	3941
502.902	3921
503.081	3848
503.261	3789
503.44	3746
503.62	3688
503.799	3632
503.979	3559
504.159	3516
504.338	3444
504.518	3410
504.698	3364
504.877	3312
505.057	3199
505.237	3084
505.417	3019
505.597	2949
505.777	2857
505.957	2758
506.137	2676
506.317	2591
506.497	2519
506.677	2447
506.857	2375
507.037	2308
507.217	2198
507.397	2138
507.577	2045
507.758	2020
507.938	1928
508.118	1813
508.299	1769
508.479	1714
508.659	1690
508.84	1635
509.02	1633
509.201	1611
509.381	1605
509.562	1623
509.743	1650
509.923	1740
510.104	1811
510.285	1927
510.465	2040
510.646	2236
510.827	2463
511.008	2625
511.189	2815
511.37	3068
511.551	3276
511.732	3585
511.913	3896
512.094	4237
512.275	4600
512.456	4959
512.637	5265
512.818	5638
512.999	5934
513.18	6246
513.362	6520
513.543	6790
513.724	7010
513.906	7202
514.087	7415
514.268	7617
514.45	7740
514.631	7861
514.813	7925
514.994	7961
515.176	7949
515.358	7884
515.539	7819
515.721	7711
515.903	7583
516.084	7444
516.266	7243
516.448	7092
516.63	6939
516.812	6730
516.994	6526
517.176	6391
517.357	6259
517.539	6237
517.722	6270
517.904	6424
518.086	6726
518.268	7223
518.45	7987
518.632	8990
518.814	9972
518.997	10959
519.179	11948
519.361	12814
519.544	13712
519.726	14595
519.908	15470
520.091	16272
520.273	17083
520.456	17930
520.638	18722
520.821	19427
521.004	19926
521.186	20233
521.369	20365
521.552	20429
521.734	20383
521.917	20234
522.1	19939
522.283	19597
522.466	19291
522.648	18870
522.831	18445
523.014	17906
523.197	17344
523.38	16687
523.563	15827
523.747	15090
523.93	14316
524.113	13477
524.296	12687
524.479	12005
524.662	11284
524.846	10560
525.029	9955
525.212	9375
525.396	8787
525.579	8311
525.763	7807
525.946	7293
526.13	6888
526.313	6548
526.497	6189
526.68	5881
526.864	5694
527.048	5536
527.231	5404
527.415	5271
527.599	5157
527.783	5100
527.967	5014
528.15	4988
528.334	4968
528.518	5007
528.702	5015
528.886	5054
529.07	5074
529.254	5091
529.438	5145
529.622	5154
529.807	5135
529.991	5151
530.175	5121
530.359	5106
530.544	5131
530.728	5078
530.912	5046
531.097	5020
531.281	4962
531.465	4881
531.65	4795
531.834	4760
532.019	4596
532.204	4540
532.388	4453
532.573	4340
532.757	4204
532.942	4110
533.127	3976
533.312	3894
533.496	3805
533.681	3667
533.866	3575
534.051	3483
534.236	3445
534.421	3383
534.606	3381
534.791	3410
534.976	3419
535.161	3457
535.346	3469
535.531	3514
535.717	3597
535.902	3613
536.087	3659
536.272	3679
536.458	3771
536.643	3824
536.828	3885
537.014	3916
537.199	3931
537.385	3934
537.57	3949
537.756	3877
537.941	3784
538.127	3721
538.312	3637
538.498	3583
538.684	3537
538.87	3450
539.055	3367
539.241	3276
539.427	3170
539.613	3055
539.799	2948
539.985	2779
540.171	2655
540.357	2567
540.543	2510
540.729	2400
540.915	2277
541.101	2168
541.287	2069
541.473	1994
541.659	1918
541.846	1875
542.032	1774
542.218	1712
542.405	1661
542.591	1603
542.777	1557
542.964	1541
543.15	1501
543.337	1477
543.523	1430
543.71	1411
543.896	1425
544.083	1402
544.27	1399
544.456	1408
544.643	1408
544.83	1397
545.017	1408
545.204	1432
545.39	1447
545.577	1443
545.764	1436
545.951	1442
546.138	1436
546.325	1462
546.512	1451
546.699	1458
546.886	1472
547.074	1482
547.261	1470
547.448	1471
547.635	1475
547.823	1469
548.01	1445
548.197	1432
548.385	1451
548.572	1469
548.759	1446
548.947	1413
549.134	1392
549.322	1401
549.509	1400
549.697	1384
549.885	1347
550.072	1338
550.26	1340
550.448	1343
550.636	1332
550.823	1347
551.011	1333
551.199	1328
551.387	1312
551.575	1314
551.763	1319
551.951	1333
552.139	1333
552.327	1299
552.515	1289
552.703	1292
552.891	1296
553.079	1333
553.268	1316
553.456	1295
553.644	1276
553.832	1273
554.021	1250
554.209	1221
554.397	1232
554.586	1245
554.774	1241
554.963	1251
555.151	1239
555.34	1215
555.529	1195
555.717	1207
555.906	1188
556.095	1177
556.283	1151
556.472	1155
556.661	1141
556.85	1109
557.038	1116
557.227	1117
557.416	1116
557.605	1125
557.794	1111
557.983	1101
558.172	1095
558.361	1097
558.55	1083
558.74	1091
558.929	1104
559.118	1120
559.307	1129
559.497	1125
559.686	1132
559.875	1169
560.065	1179
560.254	1181
560.443	1181
560.633	1198
560.822	1210
561.012	1232
561.201	1236
561.391	1271
561.581	1273
561.77	1288
561.96	1310
562.15	1304
562.339	1303
562.529	1352
562.719	1359
562.909	1362
563.099	1360
563.289	1368
563.479	1344
563.669	1361
563.859	1400
564.049	1389
564.239	1391
564.429	1412
564.619	1439
564.809	1433
564.999	1457
565.19	1465
565.38	1460
565.57	1490
565.761	1518
565.951	1541
566.141	1518
566.332	1531
566.522	1508
566.713	1502
566.903	1502
567.094	1502
567.284	1461
567.475	1455
567.666	1460
567.856	1425
568.047	1390
568.238	1353
568.429	1311
568.619	1288
568.81	1252
569.001	1223
569.192	1199
569.383	1161
569.574	1118
569.765	1114
569.956	1089
570.147	1060
570.338	1018
570.529	1009
570.721	966
570.912	965
571.103	940
571.294	913
571.486	927
571.677	886
571.868	887
572.06	885
572.251	874
572.443	845
572.634	841
572.826	824
573.017	797
573.209	792
573.4	786
573.592	768
573.784	750
573.975	751
574.167	724
574.359	697
574.551	693
574.743	702
574.935	683
575.126	657
575.318	640
575.51	622
575.702	632
575.894	639
576.087	648
576.279	652
576.471	645
576.663	651
576.855	638
577.047	628
577.24	616
577.432	651
577.624	644
577.817	648
578.009	627
578.201	639
578.394	629
578.586	645
578.779	643
578.971	642
579.164	674
579.357	680
579.549	673
579.742	666
579.935	692
580.128	683
580.32	666
580.513	664
580.706	665
580.899	636
581.092	638
581.285	658
581.478	652
581.671	646
581.864	634
582.057	652
582.25	642
582.443	660
582.636	647
582.829	659
583.023	650
583.216	674
583.409	659
583.603	670
583.796	681
583.989	696
584.183	719
584.376	718
584.57	723
584.763	711
584.957	713
585.15	715
585.344	715
585.538	722
585.731	716
585.925	700
586.119	709
586.313	729
586.506	691
586.7	680
586.894	687
587.088	687
587.282	672
587.476	676
587.67	663
587.864	640
588.058	632
588.252	646
588.446	645
588.64	627
588.835	633
589.029	645
589.223	653
589.417	647
589.612	649
589.806	654
590.001	636
590.195	659
590.389	634
590.584	616
590.778	616
590.973	626
591.168	630
591.362	624
591.557	642
591.752	644
591.946	638
592.141	635
592.336	635
592.531	648
592.725	629
592.92	618
593.115	619
593.31	612
593.505	599
593.7	582
593.895	582
594.09	575
594.285	570
594.48	580
594.676	578
594.871	557
595.066	581
595.261	580
595.457	591
595.652	586
595.847	583
596.043	590
596.238	590
596.434	577
596.629	614
596.825	625
597.02	633
597.216	653
597.411	643
597.607	667
597.803	654
597.998	662
598.194	663
598.39	683
598.586	693
598.782	693
598.977	694
599.173	706
599.369	686
599.565	665
599.761	664
599.957	650
600.153	641
600.35	656
600.546	650
600.742	649
600.938	651
601.134	649
601.33	621
601.527	611
601.723	607
601.919	587
602.116	594
602.312	558
602.509	552
602.705	558
602.902	554
603.098	556
603.295	515
603.492	532
603.688	518
603.885	512
604.082	503
604.278	498
604.475	515
604.672	522
604.869	521
605.066	524
605.263	516
605.459	507
605.656	503
605.853	488
606.05	487
606.248	498
606.445	495
606.642	474
606.839	492
607.036	478
607.233	472
607.431	471
607.628	481
607.825	480
608.023	469
608.22	482
608.417	476
608.615	447
608.812	461
609.01	478
609.207	467
609.405	470
609.603	475
609.8	473
609.998	466
610.196	469
610.393	466
610.591	458
610.789	461
610.987	460
611.185	461
611.383	472
611.581	489
611.779	496
611.977	469
612.175	470
612.373	455
612.571	467
612.769	467
612.967	453
613.165	460
613.363	466
613.562	477
613.76	480
613.958	481
614.157	482
614.355	478
614.553	461
614.752	459
614.95	474
615.149	470
615.348	450
615.546	454
615.745	459
615.943	439
616.142	452
616.341	450
616.539	442
616.738	450
616.937	458
617.136	465
617.335	464
617.534	447
617.733	434
617.932	444
618.131	446
618.33	441
618.529	442
618.728	438
618.927	442
619.126	451
619.325	449
619.525	454
619.724	462
619.923	444
620.122	455
620.322	468
620.521	466
620.721	461
620.92	456
621.119	470
621.319	471
621.519	455
621.718	466
621.918	466
622.117	480
622.317	481
622.517	485
622.717	502
622.916	491
623.116	491
623.316	482
623.516	513
623.716	506
623.916	499
624.116	494
624.316	508
624.516	519
624.716	528
624.916	546
625.116	552
625.316	554
625.516	566
625.717	570
625.917	589
626.117	590
626.317	608
626.518	624
626.718	657
626.919	663
627.119	677
627.32	710
627.52	723
627.721	785
627.921	807
628.122	851
628.322	902
628.523	958
628.724	1033
628.925	1089
629.125	1152
629.326	1192
629.527	1244
629.728	1299
629.929	1363
630.13	1444
630.331	1502
630.532	1538
630.733	1577
630.934	1622
631.135	1652
631.336	1690
631.537	1722
631.738	1753
631.94	1747
632.141	1770
632.342	1770
632.543	1813
632.745	1788
632.946	1721
633.148	1738
633.349	1709
633.551	1675
633.752	1633
633.954	1593
634.155	1564
634.357	1507
634.558	1496
634.76	1466
634.962	1387
635.164	1355
635.365	1325
635.567	1292
635.769	1266
635.971	1209
636.173	1190
636.375	1170
636.577	1129
636.779	1091
636.981	1060
637.183	1040
637.385	994
637.587	974
637.789	938
637.991	923
638.194	917
638.396	871
638.598	850
638.8	830
639.003	813
639.205	815
639.408	789
639.61	788
639.813	788
640.015	771
640.218	780
640.42	768
640.623	784
640.825	787
641.028	781
641.231	793
641.434	813
641.636	839
641.839	863
642.042	886
642.245	873
642.448	895
642.651	909
642.854	940
643.057	930
643.26	925
643.463	934
643.666	951
643.869	970
644.072	965
644.275	944
644.479	937
644.682	936
644.885	897
645.088	879
645.292	856
645.495	850
645.699	830
645.902	808
646.106	790
646.309	771
646.513	767
646.716	733
646.92	695
647.123	671
647.327	640
647.531	629
647.735	606
647.938	588
648.142	563
648.346	553
648.55	534
648.754	518
648.958	497
649.162	493
649.366	490
649.57	458
649.774	447
649.978	438
650.182	430
650.386	430
650.59	440
650.795	423
650.999	406
651.203	389
651.407	399
651.612	396
651.816	391
652.021	405
652.225	407
652.429	409
652.634	420
652.839	430
653.043	435
653.248	435
653.452	441
653.657	449
653.862	470
654.066	495
654.271	495
654.476	521
654.681	520
654.886	560
655.091	568
655.296	604
655.501	610
655.706	670
655.911	725
656.116	803
656.321	830
656.526	895
656.731	968
656.936	1060
657.141	1132
657.347	1235
657.552	1320
657.757	1415
657.963	1533
658.168	1669
658.373	1766
658.579	1881
658.784	1983
658.99	2090
659.195	2201
659.401	2310
659.607	2438
659.812	2540
660.018	2610
660.224	2690
660.429	2798
660.635	2897
660.841	2950
661.047	3030
661.253	3069
661.459	3113
661.665	3162
661.871	3209
662.077	3239
662.283	3263
662.489	3296
662.695	3283
662.901	3300
663.107	3301
663.313	3313
663.519	3336
663.726	3391
663.932	3510
664.138	3620
664.345	3672
664.551	3706
664.757	3760
664.964	3817
665.17	3957
665.377	3969
665.583	4106
665.79	4283
665.997	4536
666.203	4684
666.41	4781
666.617	4824
666.823	4920
667.03	5045
667.237	5097
667.444	5150
667.651	5219
667.858	5377
668.065	5455
668.271	5488
668.478	5528
668.686	5511
668.893	5518
669.1	5474
669.307	5421
669.514	5330
669.721	5251
669.928	5157
670.136	5110
670.343	5004
670.55	4925
670.758	4802
670.965	4637
671.172	4471
671.38	4333
671.587	4151
671.795	3989
672.002	3840
672.21	3664
672.418	3464
672.625	3336
672.833	3189
673.041	3020
673.248	2820
673.456	2637
673.664	2495
673.872	2371
674.08	2223
674.288	2090
674.495	1939
674.703	1823
674.911	1697
675.119	1573
675.327	1473
675.536	1394
675.744	1319
675.952	1231
676.16	1160
676.368	1100
676.577	1024
676.785	980
676.993	906
677.202	901
677.41	837
677.618	803
677.827	764
678.035	742
678.244	695
678.452	669
678.661	657
678.869	662
679.078	628
679.287	614
679.496	615
679.704	593
679.913	589
680.122	569
680.331	565
680.54	559
680.748	564
680.957	570
681.166	558
681.375	546
681.584	548
681.793	550
682.003	553
682.212	539
682.421	560
682.63	556
682.839	546
683.048	557
683.258	568
683.467	531
683.676	552
683.886	555
684.095	570
684.305	567
684.514	542
684.724	526
684.933	530
685.143	552
685.352	522
685.562	527
685.772	538
685.981	537
686.191	518
686.401	556
686.611	556
686.821	553
687.03	561
687.24	571
687.45	586
687.66	620
687.87	641
688.08	661
688.29	699
688.5	713
688.711	757
688.921	774
689.131	753
689.341	780
689.551	812
689.762	855
689.972	861
690.182	894
690.393	908
690.603	935
690.814	921
691.024	953
691.235	971
691.445	998
691.656	980
691.866	1010
692.077	1005
692.288	1027
692.498	1040
692.709	1006
692.92	984
693.131	1024
693.342	1025
693.552	1025
693.763	999
693.974	1011
694.185	996
694.396	1027
694.607	1021
694.818	1002
695.029	988
695.241	1009
695.452	1005
695.663	1018
695.874	1036
696.085	1038
696.297	1052
696.508	1076
696.719	1067
696.931	1089
697.142	1101
697.354	1112
697.565	1093
697.777	1118
697.988	1115
698.2	1101
698.411	1106
698.623	1116
698.835	1120
699.046	1115
699.258	1112
699.47	1110
699.682	1114
699.893	1093
700.105	1084
700.317	1044
700.529	1042
700.741	1045
700.953	1047
701.165	1025
701.377	1010
701.589	1007
701.801	1003
702.014	1016
702.226	970
702.438	960
702.65	933
702.863	922
703.075	884
703.287	890
703.5	851
703.712	850
703.925	823
704.137	809
704.35	785
704.562	771
704.775	742
704.987	707
705.2	702
705.413	688
705.625	688
705.838	663
706.051	641
706.264	623
706.476	604
706.689	600
706.902	565
707.115	565
707.328	566
707.541	554
707.754	539
707.967	507
708.18	510
708.393	509
708.607	476
708.82	462
709.033	462
709.246	463
709.46	453
709.673	438
709.886	432
710.1	430
710.313	423
710.526	427
710.74	430
710.953	411
711.167	400
711.381	403
711.594	396
711.808	390
712.022	376
712.235	397
712.449	400
712.663	375
712.877	383
713.09	382
713.304	388
713.518	378
713.732	365
713.946	363
714.16	357
714.374	361
714.588	368
714.802	371
715.016	376
715.231	388
715.445	389
715.659	395
715.873	377
716.088	380
716.302	386
716.516	406
716.731	404
716.945	420
717.159	414
717.374	445
717.588	463
717.803	491
718.018	508
718.232	523
718.447	548
718.662	573
718.876	621
719.091	672
719.306	700
719.521	748
719.735	766
719.95	820
720.165	889
720.38	924
720.595	977
720.81	1040
721.025	1080
721.24	1127
721.455	1179
721.67	1203
721.886	1220
722.101	1245
722.316	1279
722.531	1291
722.747	1338
722.962	1345
723.177	1332
723.393	1333
723.608	1351
723.823	1348
724.039	1326
724.254	1324
724.47	1259
724.686	1278
724.901	1221
725.117	1197
725.333	1185
725.548	1155
725.764	1132
725.98	1082
726.196	1071
726.411	1055
726.627	1015
726.843	992
727.059	960
727.275	955
727.491	921
727.707	934
727.923	907
728.139	914
728.355	878
728.572	854
728.788	866
729.004	835
729.22	853
729.437	840
729.653	818
729.869	831
730.086	831
730.302	853
730.518	860
730.735	849
730.951	821
731.168	804
731.385	802
731.601	801
731.818	781
732.035	782
732.251	781
732.468	768
732.685	748
732.902	751
733.118	711
733.335	687
733.552	712
733.769	679
733.986	668
734.203	650
734.42	617
734.637	621
734.854	602
735.071	609
735.289	603
735.506	572
735.723	556
735.94	550
736.158	539
736.375	565
736.592	550
736.81	527
737.027	539
737.245	549
737.462	529
737.68	531
737.897	525
738.115	554
738.332	545
738.55	556
738.768	557
738.985	545
739.203	542
739.421	544
739.639	556
739.856	543
740.074	547
740.292	521
740.51	512
740.728	520
740.946	523
741.164	507
741.382	506
741.6	519
741.818	487
742.037	485
742.255	467
742.473	471
742.691	461
742.91	458
743.128	462
743.346	442
743.565	452
743.783	451
744.002	453
744.22	432
744.439	420
744.657	421
744.876	419
745.094	428
745.313	407
745.532	385
745.75	411
745.969	409
746.188	404
746.407	411
746.626	392
746.844	376
747.063	382
747.282	382
747.501	381
747.72	361
747.939	360
748.158	351
748.377	351
748.597	344
748.816	343
749.035	361
749.254	353
749.473	351
749.693	335
749.912	349
750.131	346
750.351	347
750.57	334
750.79	337
751.009	320
751.229	327
751.448	344
751.668	329
751.887	321
752.107	336
752.327	336
752.546	353
752.766	349
752.986	349
753.206	360
753.426	363
753.646	345
753.865	361
754.085	342
754.305	357
754.525	366
754.745	348
754.965	338
755.186	357
755.406	362
755.626	336
755.846	330
756.066	338
756.287	323
756.507	321
756.727	334
756.948	335
757.168	325
757.388	331
757.609	328
757.829	317
758.05	325
758.27	315
758.491	297
758.712	296
758.932	298
759.153	304
759.374	296
759.594	289
759.815	285
760.036	282
760.257	288
760.478	290
760.699	292
760.919	275
761.14	280
761.361	289
761.583	289
761.804	299
762.025	319
762.246	316
762.467	291
762.688	301
762.909	284
763.131	314
763.352	296
763.573	298
763.795	293
764.016	299
764.237	284
764.459	284
764.68	293
764.902	289
765.123	292
765.345	299
765.567	286
765.788	287
766.01	285
766.232	286
766.453	277
766.675	280
766.897	270
767.119	286
767.341	287
767.563	280
767.785	287
768.007	298
768.229	293
768.451	287
768.673	297
768.895	286
769.117	283
769.339	281
769.561	275
769.784	285
770.006	298
770.228	295
770.45	295
770.673	299
770.895	300
771.118	298
771.34	297
771.563	310
771.785	303
772.008	304
772.23	292
772.453	314
772.676	298
772.898	315
773.121	308
773.344	324
773.566	321
773.789	303
774.012	309
774.235	310
774.458	312
774.681	308
774.904	296
775.127	284
775.35	279
775.573	293
775.796	291
776.019	305
776.242	302
776.466	293
776.689	287
776.912	292
777.135	272
777.359	276
777.582	283
777.805	271
778.029	265
778.252	252
778.476	270
778.699	251
778.923	246
779.147	258
779.37	253
779.594	266
779.817	252
780.041	232
780.265	244
780.489	253
780.713	248
780.936	258
781.16	246
781.384	256
781.608	255
781.832	234
782.056	243
782.28	233
782.504	246
782.728	254
782.952	248
783.177	250
783.401	253
783.625	267
783.849	276
784.074	275
784.298	285
784.522	274
784.747	283
784.971	291
785.196	285
785.42	291
785.645	288
785.869	309
786.094	302
786.318	317
786.543	308
786.768	313
786.992	297
787.217	325
787.442	319
787.667	321
787.892	322
788.117	347
788.341	334
788.566	324
788.791	310
789.016	323
789.241	320
789.467	306
789.692	292
789.917	295
790.142	302
790.367	296
790.592	295
790.818	295
791.043	276
791.268	303
791.494	292
791.719	304
791.944	286
792.17	286
792.395	296
792.621	288
792.847	294
793.072	308
793.298	296
793.523	301
793.749	294
793.975	303
794.201	302
794.426	312
794.652	322
794.878	322
795.104	292
795.33	311
795.556	305
795.782	305
796.008	327
796.234	333
796.46	313
796.686	340
796.912	344
797.138	343
797.364	345
797.591	343
797.817	348
798.043	343
798.27	354
798.496	369
798.722	378
798.949	376
799.175	378
799.402	395
799.628	365
799.855	381
800.081	377
800.308	397
800.535	406
800.761	401
800.988	394
801.215	381
801.442	392
801.669	389
801.895	380
802.122	373
802.349	381
802.576	353
802.803	360
803.03	366
803.257	375
803.484	347
803.711	333
803.938	325
804.166	318
804.393	315
804.62	303
804.847	304
805.075	283
805.302	277
805.529	286
805.757	277
805.984	273
806.212	256
806.439	264
806.667	240
806.894	244
807.122	233
807.35	244
807.577	242
807.805	227
808.033	208
808.26	208
808.488	217
808.716	208
808.944	236
809.172	236
809.4	221
809.628	206
809.856	198
810.084	205
810.312	213
810.54	205
810.768	203
810.996	223
811.224	215
811.452	219
811.681	217
811.909	223
812.137	220
812.365	226
812.594	237
812.822	226
813.051	222
813.279	219
813.508	241
813.736	238
813.965	240
814.193	233
814.422	245
814.651	238
814.879	241
815.108	249
815.337	244
815.566	242
815.794	256
816.023	250
816.252	249
816.481	254
816.71	253
816.939	241
817.168	259
817.397	246
817.626	250
817.855	235
818.084	242
818.314	244
818.543	231
818.772	225
819.001	235
819.231	241
819.46	238
819.689	216
819.919	229
820.148	243
820.378	253
820.607	232
820.837	230
821.066	223
821.296	225
821.526	232
821.755	234
821.985	226
822.215	237
822.444	231
822.674	235
822.904	223
823.134	252
823.364	258
823.594	274
823.824	264
824.054	247
824.284	268
824.514	291
824.744	293
824.974	304
825.204	335
825.434	337
825.664	348
825.895	350
826.125	362
826.355	393
826.586	394
826.816	381
827.046	403
827.277	390
827.507	393
827.738	377
827.968	388
828.199	383
828.429	383
828.66	395
828.891	401
829.121	402
829.352	394
829.583	391
829.814	395
830.045	403
830.275	400
830.506	425
830.737	406
830.968	417
831.199	400
831.43	404
831.661	399
831.892	399
832.123	399
832.355	398
832.586	395
832.817	395
833.048	407
833.28	407
833.511	399
833.742	377
833.974	396
834.205	374
834.436	378
834.668	384
834.899	374
835.131	382
835.363	378
835.594	405
835.826	390
836.057	401
836.289	397
836.521	405
836.753	397
836.984	417
837.216	429
837.448	445
837.68	471
837.912	488
838.144	533
838.376	541
838.608	571
838.84	617
839.072	629
839.304	686
839.536	719
839.768	752
840.001	786
840.233	828
840.465	890
840.698	909
840.93	940
841.162	965
841.395	994
841.627	1057
841.86	1111
842.092	1147
842.325	1182
842.557	1253
842.79	1319
843.022	1357
843.255	1392
843.488	1433
843.721	1472
843.953	1524
844.186	1542
844.419	1534
844.652	1544
844.885	1527
845.118	1523
845.351	1522
845.584	1499
845.817	1462
846.05	1408
846.283	1372
846.516	1345
846.749	1305
846.982	1256
847.215	1218
847.449	1146
847.682	1098
847.915	1065
848.149	1021
848.382	979
848.615	959
848.849	904
849.082	882
849.316	851
849.549	846
849.783	830
850.017	802
850.25	759
850.484	773
850.718	771
850.951	785
851.185	820
851.419	912
851.653	1025
851.887	1225
852.121	1429
852.354	1705
852.588	2007
852.822	2295
853.056	2655
853.29	2974
853.525	3284
853.759	3513
853.993	3716
854.227	3894
854.461	4013
854.696	4072
854.93	4031
855.164	3975
855.398	3865
855.633	3781
855.867	3636
856.102	3437
856.336	3242
856.571	3053
856.805	2837
857.04	2667
857.274	2486
857.509	2351
857.744	2178
857.978	2023
858.213	1905
858.448	1790
858.683	1686
858.918	1582
859.152	1492
859.387	1423
859.622	1350
859.857	1311
860.092	1257
860.327	1207
860.562	1153
860.797	1106
861.033	1064
861.268	1021
861.503	986
861.738	947
861.973	890
862.209	878
862.444	856
862.679	836
862.915	796
863.15	778
863.386	741
863.621	718
863.857	716
864.092	687
864.328	688
864.563	677
864.799	677
865.035	680
865.27	668
865.506	671
865.742	665
865.978	678
866.214	674
866.449	695
866.685	721
866.921	736
867.157	745
867.393	773
867.629	767
867.865	774
868.101	784
868.338	789
868.574	801
868.81	816
869.046	809
869.282	794
869.519	750
869.755	738
869.991	718
870.228	720
870.464	686
870.701	644
870.937	631
871.174	612
871.41	596
871.647	593
871.883	563
872.12	544
872.357	538
872.593	531
872.83	510
873.067	503
873.304	497
873.541	480
873.777	474
874.014	481
874.251	468
874.488	461
874.725	449
874.962	425
875.199	423
875.436	425
875.674	417
875.911	415
876.148	407
876.385	397
876.622	398
876.86	405
877.097	386
877.334	376
877.572	379
877.809	372
878.047	374
878.284	371
878.522	368
878.759	380
878.997	381
879.234	384
879.472	380
879.71	396
879.947	390
880.185	397
880.423	407
880.661	411
880.899	408
881.137	418
881.374	433
881.612	457
881.85	462
882.088	455
882.326	454
882.564	475
882.803	473
883.041	484
883.279	447
883.517	452
883.755	463
883.994	456
884.232	440
884.47	439
884.709	429
884.947	431
885.185	404
885.424	400
885.662	412
885.901	423
886.139	395
886.378	385
886.617	380
886.855	386
887.094	375
887.333	371
887.571	385
887.81	358
888.049	349
888.288	353
888.527	362
888.766	354
889.005	348
889.244	359
889.483	348
889.722	327
889.961	339
890.2	351
890.439	338
890.678	340
890.917	346
891.157	340
891.396	331
891.635	330
891.874	326
892.114	333
892.353	338
892.593	338
892.832	342
893.072	339
893.311	347
893.551	354
893.79	330
894.03	333
894.269	331
894.509	344
894.749	341
894.989	327
895.228	323
895.468	354
895.708	352
895.948	343
896.188	341
896.428	341
896.668	341
896.908	345
897.148	359
897.388	341
897.628	352
897.868	357
898.108	356
898.349	346
898.589	340
898.829	353
899.069	342
899.31	338
899.55	354
899.79	340
900.031	348
900.271	329
900.512	326
900.752	326
900.993	321
901.234	320
901.474	307
901.715	311
901.956	314
902.196	304
902.437	303
902.678	313
902.919	312
903.159	297
903.4	299
903.641	281
903.882	278
904.123	277
904.364	297
904.605	287
904.846	282
905.087	277
905.329	280
905.57	286
905.811	282
906.052	288
906.293	260
906.535	264
906.776	264
907.017	264
907.259	251
907.5	246
907.742	243
907.983	254
908.225	247
908.466	240
908.708	241
908.95	232
909.191	242
909.433	257
909.675	240
909.916	250
910.158	226
910.4	215
910.642	210
910.884	217
911.126	218
911.368	229
911.61	227
911.852	218
912.094	213
912.336	216
912.578	222
912.82	223
913.062	220
913.304	220
913.547	222
913.789	211
914.031	226
914.274	217
914.516	222
914.758	220
915.001	229
915.243	233
915.486	226
915.728	222
915.971	221
916.213	215
916.456	233
916.699	231
916.941	225
917.184	216
917.427	213
917.67	230
917.913	225
918.155	220
918.398	221
918.641	225
918.884	216
919.127	224
919.37	230
919.613	227
919.856	214
920.099	201
920.343	205
920.586	227
920.829	218
921.072	223
921.315	229
921.559	218
921.802	224
[truncated: 6,073 more rows]

## Sheet: A11_run2
mass	intensity
500.036	31134
500.214	31545
500.393	31989
500.572	32434
500.751	32567
500.93	32599
501.11	32551
501.289	32414
501.468	32394
501.647	32480
501.826	32583
502.005	32685
502.185	32864
502.364	33174
502.543	33284
502.723	33256
502.902	33047
503.081	32870
503.261	32616
503.44	32437
503.62	32137
503.799	31674
503.979	31251
504.159	30936
504.338	30580
504.518	30183
504.698	29716
504.877	29098
505.057	28421
505.237	27694
505.417	26948
505.597	26230
505.777	25518
505.957	24768
506.137	23946
506.317	23175
506.497	22392
506.677	21637
506.857	20757
507.037	19940
507.217	19059
507.397	18263
507.577	17444
507.758	16764
507.938	16001
508.118	15287
508.299	14601
508.479	13954
508.659	13394
508.84	12823
509.02	12247
509.201	11753
509.381	11334
509.562	10983
509.743	10653
509.923	10443
510.104	10222
510.285	10135
510.465	10014
510.646	10037
510.827	10018
511.008	10044
511.189	10136
511.37	10303
511.551	10437
511.732	10685
511.913	10935
512.094	11175
512.275	11438
512.456	11686
512.637	11955
512.818	12219
512.999	12499
513.18	12775
513.362	12976
513.543	13138
513.724	13264
513.906	13531
514.087	13641
514.268	13688
514.45	13794
514.631	13849
514.813	13927
514.994	14000
515.176	13910
515.358	13786
515.539	13594
515.721	13440
515.903	13315
516.084	13105
516.266	12946
516.448	12730
516.63	12426
516.812	12110
516.994	11824
517.176	11648
517.357	11390
517.539	11270
517.722	11120
517.904	11115
518.086	11182
518.268	11324
518.45	11582
518.632	11914
518.814	12299
518.997	12669
519.179	13092
519.361	13625
519.544	14174
519.726	14628
519.908	15111
520.091	15642
520.273	16177
520.456	16765
520.638	17272
520.821	17799
521.004	18176
521.186	18474
521.369	18500
521.552	18598
521.734	18658
521.917	18661
522.1	18591
522.283	18576
522.466	18514
522.648	18348
522.831	18026
523.014	17673
523.197	17252
523.38	16894
523.563	16549
523.747	16003
523.93	15488
524.113	15107
524.296	14567
524.479	14089
524.662	13575
524.846	13150
525.029	12701
525.212	12270
525.396	11831
525.579	11430
525.763	10997
525.946	10690
526.13	10381
526.313	10020
526.497	9802
526.68	9666
526.864	9480
527.048	9284
527.231	9152
527.415	9080
527.599	9024
527.783	8968
527.967	8972
528.15	9019
528.334	8999
528.518	9026
528.702	9038
528.886	9094
529.07	9210
529.254	9213
529.438	9183
529.622	9233
529.807	9306
529.991	9325
530.175	9351
530.359	9274
530.544	9280
530.728	9240
530.912	9209
531.097	9162
531.281	9143
531.465	9057
531.65	8898
531.834	8751
532.019	8668
532.204	8546
532.388	8389
532.573	8233
532.757	8099
532.942	8012
533.127	7883
533.312	7791
533.496	7651
533.681	7558
533.866	7548
534.051	7555
534.236	7516
534.421	7536
534.606	7539
534.791	7592
534.976	7642
535.161	7733
535.346	7780
535.531	7859
535.717	7971
535.902	8088
536.087	8073
536.272	8154
536.458	8178
536.643	8237
536.828	8247
537.014	8264
537.199	8209
537.385	8124
537.57	8071
537.756	8061
537.941	7952
538.127	7821
538.312	7692
538.498	7521
538.684	7410
538.87	7282
539.055	7092
539.241	6859
539.427	6681
539.613	6538
539.799	6376
539.985	6176
540.171	5995
540.357	5883
540.543	5729
540.729	5617
540.915	5487
541.101	5361
541.287	5271
541.473	5243
541.659	5200
541.846	5111
542.032	5052
542.218	5011
542.405	4999
542.591	4975
542.777	4961
542.964	4980
543.15	4888
543.337	4885
543.523	4866
543.71	4860
543.896	4835
544.083	4846
544.27	4760
544.456	4732
544.643	4722
544.83	4721
545.017	4697
545.204	4689
545.39	4637
545.577	4594
545.764	4557
545.951	4515
546.138	4478
546.325	4468
546.512	4394
546.699	4380
546.886	4382
547.074	4388
547.261	4345
547.448	4374
547.635	4366
547.823	4406
548.01	4498
548.197	4651
548.385	4765
548.572	4907
548.759	5046
548.947	5201
549.134	5325
549.322	5481
549.509	5686
549.697	5862
549.885	6045
550.072	6205
550.26	6370
550.448	6472
550.636	6543
550.823	6626
551.011	6632
551.199	6678
551.387	6746
551.575	6779
551.763	6804
551.951	6826
552.139	6829
552.327	6771
552.515	6794
552.703	6721
552.891	6703
553.079	6640
553.268	6520
553.456	6487
553.644	6440
553.832	6402
554.021	6274
554.209	6207
554.397	6180
554.586	6099
554.774	6026
554.963	5974
555.151	5954
555.34	5863
555.529	5802
555.717	5779
555.906	5766
556.095	5704
556.283	5658
556.472	5646
556.661	5670
556.85	5631
557.038	5617
557.227	5639
557.416	5656
557.605	5682
557.794	5728
557.983	5711
558.172	5776
558.361	5855
558.55	5919
558.74	6006
558.929	6117
559.118	6206
559.307	6266
559.497	6454
559.686	6574
559.875	6666
560.065	6789
560.254	6957
560.443	7089
560.633	7249
560.822	7371
561.012	7525
561.201	7715
561.391	7878
561.581	8021
561.77	8220
561.96	8402
562.15	8609
562.339	8772
562.529	8967
562.719	9196
562.909	9412
563.099	9541
563.289	9665
563.479	9748
563.669	9875
563.859	9989
564.049	10075
564.239	10203
564.429	10235
564.619	10259
564.809	10346
564.999	10405
565.19	10434
565.38	10353
565.57	10346
565.761	10269
565.951	10196
566.141	10008
566.332	9923
566.522	9840
566.713	9633
566.903	9382
567.094	9296
567.284	9126
567.475	8890
567.666	8704
567.856	8506
568.047	8226
568.238	8020
568.429	7851
568.619	7610
568.81	7403
569.001	7188
569.192	6994
569.383	6826
569.574	6629
569.765	6494
569.956	6272
570.147	6107
570.338	5963
570.529	5791
570.721	5605
570.912	5433
571.103	5300
571.294	5155
571.486	5025
571.677	4871
571.868	4771
572.06	4677
572.251	4517
572.443	4456
572.634	4353
572.826	4287
573.017	4179
573.209	4029
573.4	3956
573.592	3892
573.784	3781
573.975	3705
574.167	3624
574.359	3574
574.551	3488
574.743	3471
574.935	3412
575.126	3391
575.318	3341
575.51	3310
575.702	3259
575.894	3223
576.087	3163
576.279	3196
576.471	3195
576.663	3215
576.855	3181
577.047	3185
577.24	3174
577.432	3216
577.624	3205
577.817	3290
578.009	3250
578.201	3231
578.394	3272
578.586	3332
578.779	3300
578.971	3305
579.164	3345
579.357	3350
579.549	3361
579.742	3420
579.935	3431
580.128	3411
580.32	3420
580.513	3495
580.706	3481
580.899	3475
581.092	3556
581.285	3576
581.478	3573
581.671	3616
581.864	3580
582.057	3630
582.25	3639
582.443	3684
582.636	3675
582.829	3732
583.023	3788
583.216	3806
583.409	3832
583.603	3843
583.796	3905
583.989	3924
584.183	3912
584.376	3948
584.57	3922
584.763	3965
584.957	3915
585.15	3937
585.344	3922
585.538	3934
585.731	3868
585.925	3864
586.119	3819
586.313	3818
586.506	3782
586.7	3713
586.894	3643
587.088	3614
587.282	3602
587.476	3503
587.67	3479
587.864	3489
588.058	3482
588.252	3481
588.446	3426
588.64	3505
588.835	3496
589.029	3525
589.223	3481
589.417	3524
589.612	3484
589.806	3489
590.001	3562
590.195	3550
590.389	3564
590.584	3542
590.778	3556
590.973	3582
591.168	3610
591.362	3623
591.557	3638
591.752	3596
591.946	3552
592.141	3558
592.336	3528
592.531	3509
592.725	3515
592.92	3505
593.115	3467
593.31	3459
593.505	3413
593.7	3381
593.895	3310
594.09	3327
594.285	3307
594.48	3260
594.676	3305
594.871	3258
595.066	3266
595.261	3294
595.457	3301
595.652	3309
595.847	3340
596.043	3355
596.238	3342
596.434	3388
596.629	3445
596.825	3548
597.02	3575
597.216	3664
597.411	3727
597.607	3833
597.803	3884
597.998	3930
598.194	3949
598.39	4029
598.586	4066
598.782	4104
598.977	4086
599.173	4103
599.369	4183
599.565	4150
599.761	4156
599.957	4196
600.153	4159
600.35	4151
600.546	4174
600.742	4125
600.938	4105
601.134	4110
601.33	4108
601.527	4055
601.723	4006
601.919	3922
602.116	3840
602.312	3818
602.509	3782
602.705	3756
602.902	3690
603.098	3669
603.295	3650
603.492	3582
603.688	3531
603.885	3502
604.082	3448
604.278	3410
604.475	3386
604.672	3366
604.869	3321
605.066	3293
605.263	3180
605.459	3154
605.656	3144
605.853	3168
606.05	3184
606.248	3106
606.445	3067
606.642	3024
606.839	3034
607.036	3063
607.233	3044
607.431	3025
607.628	3043
607.825	3064
608.023	3072
608.22	3098
608.417	3138
608.615	3179
608.812	3168
609.01	3249
609.207	3270
609.405	3331
609.603	3330
609.8	3387
609.998	3400
610.196	3414
610.393	3466
610.591	3503
610.789	3560
610.987	3567
611.185	3628
611.383	3644
611.581	3620
611.779	3653
611.977	3635
612.175	3627
612.373	3623
612.571	3611
612.769	3620
612.967	3683
613.165	3654
613.363	3611
613.562	3586
613.76	3565
613.958	3527
614.157	3498
614.355	3495
614.553	3485
614.752	3427
614.95	3386
615.149	3337
615.348	3335
615.546	3270
615.745	3232
615.943	3167
616.142	3154
616.341	3131
616.539	3140
616.738	3046
616.937	3068
617.136	3057
617.335	3016
617.534	3014
617.733	2995
617.932	2951
618.131	2892
618.33	2855
618.529	2857
618.728	2839
618.927	2840
619.126	2854
619.325	2849
619.525	2819
619.724	2841
619.923	2799
620.122	2761
620.322	2794
620.521	2850
620.721	2809
620.92	2806
621.119	2829
621.319	2838
621.519	2817
621.718	2875
621.918	2878
622.117	2861
622.317	2889
622.517	2903
622.717	2986
622.916	3069
623.116	3078
623.316	3164
623.516	3189
623.716	3273
623.916	3303
624.116	3342
624.316	3435
624.516	3505
624.716	3527
624.916	3569
625.116	3667
625.316	3754
625.516	3822
625.717	3930
625.917	4013
626.117	4035
626.317	4130
626.518	4250
626.718	4388
626.919	4551
627.119	4737
627.32	4905
627.52	5116
627.721	5448
627.921	5739
628.122	6053
628.322	6354
628.523	6712
628.724	6980
628.925	7396
629.125	7736
629.326	8092
629.527	8550
629.728	8942
629.929	9312
630.13	9681
630.331	10034
630.532	10368
630.733	10609
630.934	10840
631.135	11101
631.336	11388
631.537	11626
631.738	11923
631.94	12101
632.141	12236
632.342	12296
632.543	12481
632.745	12544
632.946	12557
633.148	12568
633.349	12590
633.551	12557
633.752	12573
633.954	12528
634.155	12412
634.357	12318
634.558	12262
634.76	12107
634.962	11953
635.164	11807
635.365	11688
635.567	11541
635.769	11385
635.971	11200
636.173	11055
636.375	10808
636.577	10697
636.779	10475
636.981	10220
637.183	10034
637.385	9841
637.587	9664
637.789	9488
637.991	9213
638.194	9056
638.396	8940
638.598	8902
638.8	8945
639.003	8999
639.205	9175
639.408	9476
639.61	9902
639.813	10458
640.015	11086
640.218	11711
640.42	12416
640.623	13244
640.825	14049
641.028	14955
641.231	15961
641.434	16945
641.636	18092
641.839	19353
642.042	20343
642.245	21266
642.448	22235
642.651	23073
642.854	23813
643.057	24503
643.26	25177
643.463	25766
643.666	26252
643.869	26626
644.072	26839
644.275	26939
644.479	27000
644.682	26808
644.885	26573
645.088	26407
645.292	25984
645.495	25548
645.699	24948
645.902	24437
646.106	23882
646.309	23246
646.513	22556
646.716	21731
646.92	20900
647.123	20089
647.327	19297
647.531	18480
647.735	17677
647.938	16902
648.142	16106
648.346	15302
648.55	14593
648.754	13889
648.958	13158
649.162	12566
649.366	11954
649.57	11357
649.774	10801
649.978	10361
650.182	9853
650.386	9443
650.59	9030
650.795	8657
650.999	8325
651.203	8013
651.407	7718
651.612	7462
651.816	7203
652.021	6995
652.225	6784
652.429	6592
652.634	6407
652.839	6310
653.043	6199
653.248	6125
653.452	6005
653.657	5962
653.862	5895
654.066	5815
654.271	5746
654.476	5771
654.681	5922
654.886	6019
655.091	6154
655.296	6353
655.501	6612
655.706	6908
655.911	7381
656.116	7923
656.321	8391
656.526	8952
656.731	9511
656.936	10162
657.141	10871
657.347	11624
657.552	12442
657.757	13325
657.963	14268
658.168	15164
658.373	16071
658.579	16935
658.784	17812
658.99	18758
659.195	19633
659.401	20409
659.607	21306
659.812	22003
660.018	22671
660.224	23430
660.429	23998
660.635	24538
660.841	24962
661.047	25440
661.253	25734
661.459	26108
661.665	26468
661.871	26802
662.077	26940
662.283	27105
662.489	27173
662.695	27186
662.901	27257
663.107	27313
663.313	27493
663.519	27886
663.726	28414
663.932	28996
664.138	29443
664.345	29720
664.551	29920
664.757	30264
664.964	30691
665.17	31219
665.377	31865
665.583	32790
665.79	34063
665.997	35152
666.203	35985
666.41	36603
666.617	37036
666.823	37445
667.03	38111
667.237	38827
667.444	39496
667.651	40280
667.858	41083
668.065	41704
668.271	42131
668.478	42269
668.686	42259
668.893	42330
669.1	42229
669.307	42116
669.514	41919
669.721	41694
669.928	41531
670.136	41117
670.343	40528
670.55	39876
670.758	39103
670.965	38058
671.172	37083
671.38	36051
671.587	34971
671.795	34005
672.002	32869
672.21	31708
672.418	30453
672.625	29241
672.833	28040
673.041	26852
673.248	25547
673.456	24344
673.664	23131
673.872	21909
674.08	20753
674.288	19699
674.495	18627
674.703	17535
674.911	16514
675.119	15579
675.327	14665
675.536	13751
675.744	12890
675.952	12095
676.16	11386
676.368	10703
676.577	10077
676.785	9486
676.993	8904
677.202	8400
677.41	7931
677.618	7497
677.827	7087
678.035	6711
678.244	6409
678.452	6102
678.661	5856
678.869	5633
679.078	5390
679.287	5211
679.496	5021
679.704	4883
679.913	4721
680.122	4605
680.331	4541
680.54	4456
680.748	4385
680.957	4323
681.166	4219
681.375	4188
681.584	4210
681.793	4187
682.003	4100
682.212	4106
682.421	4082
682.63	4078
682.839	4021
683.048	4077
683.258	4108
683.467	4069
683.676	4114
683.886	4085
684.095	4090
684.305	4088
684.514	4075
684.724	4070
684.933	4111
685.143	4132
685.352	4052
685.562	4108
685.772	4164
685.981	4246
686.191	4277
686.401	4412
686.611	4541
686.821	4727
687.03	4876
687.24	5131
687.45	5344
687.66	5632
687.87	6045
688.08	6516
688.29	6974
688.5	7372
688.711	7814
688.921	8279
689.131	8796
689.341	9287
689.551	9797
689.762	10350
689.972	10968
690.182	11547
690.393	11913
690.603	12367
690.814	12777
691.024	13189
691.235	13529
691.445	13904
691.656	14129
691.866	14398
692.077	14645
692.288	14760
692.498	14831
692.709	14816
692.92	14781
693.131	14724
693.342	14716
693.552	14647
693.763	14536
693.974	14439
694.185	14360
694.396	14176
694.607	13920
694.818	13666
695.029	13444
695.241	13244
695.452	13007
695.663	12791
695.874	12629
696.085	12443
696.297	12250
696.508	12110
696.719	11886
696.931	11687
697.142	11550
697.354	11381
697.565	11184
697.777	11074
697.988	10882
698.2	10825
698.411	10706
698.623	10557
698.835	10387
699.046	10235
699.258	10068
699.47	9857
699.682	9737
699.893	9660
700.105	9456
700.317	9353
700.529	9223
700.741	9040
700.953	8825
701.165	8696
701.377	8566
701.589	8340
701.801	8145
702.014	7984
702.226	7793
702.438	7631
702.65	7421
702.863	7277
703.075	7051
703.287	6918
703.5	6738
703.712	6535
703.925	6333
704.137	6146
704.35	6001
704.562	5834
704.775	5706
704.987	5576
705.2	5457
705.413	5288
705.625	5162
705.838	5012
706.051	4851
706.264	4706
706.476	4608
706.689	4447
706.902	4357
707.115	4238
707.328	4107
707.541	4008
707.754	3907
707.967	3820
708.18	3706
708.393	3649
708.607	3515
708.82	3466
709.033	3378
709.246	3278
709.46	3179
709.673	3110
709.886	3026
710.1	2957
710.313	2895
710.526	2858
710.74	2736
710.953	2711
711.167	2669
711.381	2616
711.594	2524
711.808	2527
712.022	2510
712.235	2475
712.449	2414
712.663	2385
712.877	2363
713.09	2308
713.304	2375
713.518	2340
713.732	2330
713.946	2320
714.16	2306
714.374	2326
714.588	2351
714.802	2385
715.016	2398
715.231	2404
715.445	2429
715.659	2525
715.873	2549
716.088	2603
716.302	2702
716.516	2850
716.731	2962
716.945	3120
717.159	3239
717.374	3372
717.588	3550
717.803	3780
718.018	4059
718.232	4317
718.447	4617
718.662	4968
718.876	5327
719.091	5728
719.306	6151
719.521	6587
719.735	7025
719.95	7506
720.165	8014
720.38	8532
720.595	9018
720.81	9534
721.025	10070
721.24	10584
721.455	11024
721.67	11447
721.886	11842
722.101	12208
722.316	12563
722.531	12915
722.747	13249
722.962	13489
723.177	13682
723.393	13857
723.608	13921
723.823	14019
724.039	14035
724.254	14072
724.47	13948
724.686	13812
724.901	13676
725.117	13514
725.333	13273
725.548	13080
725.764	12803
725.98	12525
726.196	12260
726.411	12025
726.627	11754
726.843	11468
727.059	11157
727.275	10947
727.491	10740
727.707	10508
727.923	10331
728.139	10180
728.355	10058
728.572	9841
728.788	9612
729.004	9508
729.22	9389
729.437	9271
729.653	9178
729.869	9133
730.086	9024
730.302	8970
730.518	8864
730.735	8783
730.951	8630
731.168	8467
731.385	8410
731.601	8377
731.818	8287
732.035	8220
732.251	8034
732.468	7897
732.685	7729
732.902	7669
733.118	7443
733.335	7241
733.552	7110
733.769	6936
733.986	6720
734.203	6554
734.42	6382
734.637	6183
734.854	6040
735.071	5909
735.289	5723
735.506	5581
735.723	5508
735.94	5491
736.158	5320
736.375	5271
736.592	5187
736.81	5161
737.027	5120
737.245	5103
737.462	5036
737.68	5089
737.897	5130
738.115	5122
738.332	5084
738.55	5090
738.768	5144
738.985	5110
739.203	5197
739.421	5199
739.639	5226
739.856	5210
740.074	5234
740.292	5209
740.51	5202
740.728	5198
740.946	5174
741.164	5170
741.382	5061
741.6	5021
741.818	4968
742.037	4961
742.255	4859
742.473	4784
742.691	4725
742.91	4687
743.128	4568
743.346	4474
743.565	4430
743.783	4307
744.002	4236
744.22	4165
744.439	4106
744.657	3999
744.876	3873
745.094	3851
745.313	3702
745.532	3633
745.75	3559
745.969	3485
746.188	3388
746.407	3371
746.626	3278
746.844	3270
747.063	3167
747.282	3107
747.501	3014
747.72	2944
747.939	2922
748.158	2842
748.377	2788
748.597	2732
748.816	2687
749.035	2663
749.254	2639
749.473	2589
749.693	2547
749.912	2564
750.131	2560
750.351	2590
750.57	2555
750.79	2579
751.009	2627
751.229	2665
751.448	2707
751.668	2739
751.887	2765
752.107	2834
752.327	2913
752.546	3015
752.766	3092
752.986	3166
753.206	3249
753.426	3333
753.646	3369
753.865	3477
754.085	3539
754.305	3580
754.525	3612
754.745	3733
754.965	3769
755.186	3822
755.406	3861
755.626	3911
755.846	3903
756.066	3908
756.287	3878
756.507	3859
756.727	3838
756.948	3813
757.168	3773
757.388	3740
757.609	3705
757.829	3656
758.05	3606
758.27	3569
758.491	3504
758.712	3504
758.932	3455
759.153	3403
759.374	3304
759.594	3266
759.815	3228
760.036	3197
760.257	3164
760.478	3145
760.699	3054
760.919	3011
761.14	3023
761.361	3053
761.583	3046
761.804	3007
762.025	2972
762.246	2942
762.467	2889
762.688	2900
762.909	2918
763.131	2865
763.352	2870
763.573	2891
763.795	2881
764.016	2873
764.237	2881
764.459	2899
764.68	2917
764.902	2935
765.123	2949
765.345	2994
765.567	2980
765.788	3045
766.01	3096
766.232	3154
766.453	3221
766.675	3294
766.897	3398
767.119	3525
767.341	3558
767.563	3645
767.785	3690
768.007	3775
768.229	3825
768.451	3867
768.673	3910
768.895	3991
769.117	4015
769.339	4085
769.561	4081
769.784	4100
770.006	4111
770.228	4150
770.45	4201
770.673	4217
770.895	4169
771.118	4231
771.34	4190
771.563	4150
771.785	4146
772.008	4070
772.23	4053
772.453	4038
772.676	3967
772.898	3927
773.121	3953
773.344	3880
773.566	3804
773.789	3783
774.012	3666
774.235	3599
774.458	3550
774.681	3522
774.904	3491
775.127	3404
775.35	3353
775.573	3309
775.796	3244
776.019	3206
776.242	3149
776.466	3128
776.689	3044
776.912	2994
777.135	2987
777.359	2946
777.582	2863
777.805	2818
778.029	2825
778.252	2780
778.476	2722
778.699	2673
778.923	2652
779.147	2604
779.37	2580
779.594	2600
779.817	2598
780.041	2546
780.265	2536
780.489	2552
780.713	2567
780.936	2564
781.16	2576
781.384	2570
781.608	2529
781.832	2595
782.056	2584
782.28	2577
782.504	2585
782.728	2626
782.952	2647
783.177	2651
783.401	2615
783.625	2601
783.849	2591
784.074	2586
784.298	2605
784.522	2569
784.747	2595
784.971	2583
785.196	2565
785.42	2548
785.645	2548
785.869	2535
786.094	2530
786.318	2479
786.543	2474
786.768	2489
786.992	2435
787.217	2455
787.442	2438
787.667	2372
787.892	2372
788.117	2339
788.341	2321
788.566	2334
788.791	2317
789.016	2267
789.241	2240
789.467	2198
789.692	2208
789.917	2163
790.142	2139
790.367	2143
790.592	2088
790.818	2094
791.043	2088
791.268	2066
791.494	1990
791.719	2001
791.944	1985
792.17	1936
792.395	1942
792.621	1968
792.847	1952
793.072	1939
793.298	1965
793.523	1951
793.749	1942
793.975	1944
794.201	1940
794.426	1909
794.652	1904
794.878	1937
795.104	1919
795.33	1921
795.556	1914
795.782	1942
796.008	1961
796.234	1973
796.46	1947
796.686	1928
796.912	1968
797.138	1946
797.364	1959
797.591	1976
797.817	1978
798.043	1979
798.27	1959
798.496	1975
798.722	2000
798.949	2029
799.175	2022
799.402	2059
799.628	2062
799.855	2082
800.081	2063
800.308	2075
800.535	2096
800.761	2118
800.988	2120
801.215	2128
801.442	2136
801.669	2119
801.895	2140
802.122	2149
802.349	2161
802.576	2187
802.803	2142
803.03	2130
803.257	2106
803.484	2116
803.711	2137
803.938	2157
804.166	2081
804.393	2121
804.62	2091
804.847	2071
805.075	2055
805.302	2034
805.529	2000
805.757	1987
805.984	1980
806.212	1959
806.439	1941
806.667	1919
806.894	1892
807.122	1903
807.35	1865
807.577	1882
807.805	1854
808.033	1830
808.26	1901
808.488	1889
808.716	1853
808.944	1875
809.172	1887
809.4	1876
809.628	1842
809.856	1849
810.084	1848
810.312	1840
810.54	1862
810.768	1813
810.996	1824
811.224	1838
811.452	1831
811.681	1804
811.909	1803
812.137	1781
812.365	1787
812.594	1755
812.822	1733
813.051	1773
813.279	1761
813.508	1755
813.736	1734
813.965	1739
814.193	1734
814.422	1743
814.651	1755
814.879	1775
815.108	1736
815.337	1799
815.566	1752
815.794	1798
816.023	1796
816.252	1838
816.481	1824
816.71	1829
816.939	1813
817.168	1821
817.397	1818
817.626	1874
817.855	1841
818.084	1896
818.314	1906
818.543	1835
818.772	1830
819.001	1869
819.231	1855
819.46	1865
819.689	1834
819.919	1830
820.148	1812
820.378	1785
820.607	1734
820.837	1726
821.066	1765
821.296	1761
821.526	1759
821.755	1768
821.985	1762
822.215	1795
822.444	1772
822.674	1803
822.904	1826
823.134	1832
823.364	1842
823.594	1865
823.824	1912
824.054	1944
824.284	1937
824.514	1964
824.744	1985
824.974	2028
825.204	2029
825.434	2017
825.664	2041
825.895	2111
826.125	2072
826.355	2091
826.586	2104
826.816	2132
827.046	2100
827.277	2169
827.507	2187
827.738	2180
827.968	2152
828.199	2203
828.429	2186
828.66	2240
828.891	2249
829.121	2263
829.352	2236
829.583	2288
829.814	2312
830.045	2319
830.275	2303
830.506	2332
830.737	2334
830.968	2306
831.199	2303
831.43	2342
831.661	2337
831.892	2380
832.123	2378
832.355	2372
832.586	2358
832.817	2387
833.048	2361
833.28	2399
833.511	2379
833.742	2393
833.974	2381
834.205	2404
834.436	2393
834.668	2385
834.899	2387
835.131	2380
835.363	2330
835.594	2312
835.826	2297
836.057	2320
836.289	2266
836.521	2278
836.753	2257
836.984	2277
837.216	2233
837.448	2238
837.68	2219
837.912	2179
838.144	2179
838.376	2147
838.608	2128
838.84	2141
839.072	2086
839.304	2086
839.536	2071
839.768	2051
840.001	2058
840.233	1999
840.465	2002
840.698	2007
840.93	1954
841.162	1966
841.395	1924
841.627	1946
841.86	1936
842.092	1929
842.325	1890
842.557	1870
842.79	1881
843.022	1862
843.255	1835
843.488	1829
843.721	1822
843.953	1802
844.186	1797
844.419	1847
844.652	1818
844.885	1818
845.118	1765
845.351	1789
845.584	1737
845.817	1738
846.05	1743
846.283	1717
846.516	1724
846.749	1750
846.982	1757
847.215	1687
847.449	1670
847.682	1660
847.915	1643
848.149	1655
848.382	1635
848.615	1649
848.849	1621
849.082	1660
849.316	1633
849.549	1627
849.783	1644
850.017	1602
850.25	1630
850.484	1633
850.718	1665
850.951	1674
851.185	1643
851.419	1692
851.653	1730
851.887	1733
852.121	1777
852.354	1832
852.588	1880
852.822	1928
853.056	1954
853.29	2022
853.525	2056
853.759	2132
853.993	2155
854.227	2190
854.461	2209
854.696	2228
854.93	2225
855.164	2257
855.398	2306
855.633	2292
855.867	2300
856.102	2293
856.336	2311
856.571	2308
856.805	2271
857.04	2318
857.274	2287
857.509	2290
857.744	2277
857.978	2274
858.213	2233
858.448	2233
858.683	2198
858.918	2200
859.152	2180
859.387	2189
859.622	2160
859.857	2181
860.092	2157
860.327	2123
860.562	2107
860.797	2105
861.033	2082
861.268	2071
861.503	2040
861.738	1989
861.973	2000
862.209	2010
862.444	1985
862.679	1970
862.915	1964
863.15	1949
863.386	1922
863.621	1941
863.857	1910
864.092	1913
864.328	1940
864.563	1956
864.799	1961
865.035	1998
865.27	1971
865.506	1960
865.742	1916
865.978	1891
866.214	1905
866.449	1924
866.685	1931
866.921	1947
867.157	1916
867.393	1926
867.629	1882
867.865	1848
868.101	1813
868.338	1861
868.574	1869
868.81	1862
869.046	1817
869.282	1784
869.519	1791
869.755	1800
869.991	1732
870.228	1752
870.464	1717
870.701	1660
870.937	1653
871.174	1640
871.41	1619
871.647	1574
871.883	1563
872.12	1551
872.357	1556
872.593	1562
872.83	1540
873.067	1520
873.304	1503
873.541	1532
873.777	1504
874.014	1531
874.251	1516
874.488	1478
874.725	1495
874.962	1491
875.199	1499
875.436	1482
875.674	1487
875.911	1489
876.148	1456
876.385	1474
876.622	1502
876.86	1477
877.097	1490
877.334	1539
877.572	1503
877.809	1520
878.047	1524
878.284	1572
878.522	1531
878.759	1563
878.997	1544
879.234	1563
879.472	1572
879.71	1589
879.947	1569
880.185	1603
880.423	1630
880.661	1611
880.899	1617
881.137	1608
881.374	1598
881.612	1619
881.85	1604
882.088	1631
882.326	1601
882.564	1600
882.803	1603
883.041	1609
883.279	1631
883.517	1617
883.755	1627
883.994	1604
884.232	1585
884.47	1637
884.709	1657
884.947	1674
885.185	1664
885.424	1675
885.662	1677
885.901	1714
886.139	1759
886.378	1774
886.617	1754
886.855	1822
887.094	1863
887.333	1879
887.571	1893
887.81	1935
888.049	1960
888.288	2032
888.527	2059
888.766	2101
889.005	2125
889.244	2199
889.483	2203
889.722	2218
889.961	2243
890.2	2267
890.439	2295
890.678	2328
890.917	2338
891.157	2394
891.396	2433
891.635	2449
891.874	2435
892.114	2485
892.353	2495
892.593	2504
892.832	2536
893.072	2549
893.311	2558
893.551	2569
893.79	2560
894.03	2564
894.269	2534
894.509	2540
894.749	2583
894.989	2530
895.228	2531
895.468	2541
895.708	2542
895.948	2531
896.188	2499
896.428	2543
896.668	2502
896.908	2498
897.148	2490
897.388	2485
897.628	2440
897.868	2445
898.108	2474
898.349	2470
898.589	2455
898.829	2450
899.069	2438
899.31	2375
899.55	2390
899.79	2348
900.031	2332
900.271	2310
900.512	2297
900.752	2283
900.993	2224
901.234	2203
901.474	2182
901.715	2144
901.956	2121
902.196	2114
902.437	2076
902.678	2067
902.919	2068
903.159	2035
903.4	2001
903.641	1962
903.882	1927
904.123	1967
904.364	1991
904.605	1995
904.846	1959
905.087	1942
905.329	1923
905.57	1950
905.811	1952
906.052	1984
906.293	1975
906.535	2014
906.776	2034
907.017	2064
907.259	2078
907.5	2086
907.742	2106
907.983	2154
908.225	2134
908.466	2155
908.708	2155
908.95	2174
909.191	2206
909.433	2170
909.675	2194
909.916	2167
910.158	2152
910.4	2170
910.642	2130
910.884	2112
911.126	2071
911.368	2046
911.61	2023
911.852	2007
912.094	1947
912.336	1931
912.578	1899
912.82	1882
913.062	1853
913.304	1846
913.547	1783
913.789	1722
914.031	1732
914.274	1684
914.516	1684
914.758	1631
915.001	1617
915.243	1612
915.486	1622
915.728	1603
915.971	1573
916.213	1576
916.456	1588
916.699	1583
916.941	1558
917.184	1601
917.427	1596
917.67	1596
917.913	1575
918.155	1603
918.398	1554
918.641	1568
918.884	1610
919.127	1628
919.37	1635
919.613	1614
919.856	1624
920.099	1628
920.343	1618
920.586	1638
920.829	1608
921.072	1628
921.315	1639
921.559	1635
921.802	1626
[truncated: 6,073 more rows]

## Sheet: A12_run2
mass	intensity
500.036	22813
500.214	23710
500.393	24557
500.572	25437
500.751	26042
500.93	26483
501.11	26760
501.289	26888
501.468	27066
501.647	27361
501.826	27637
502.005	28002
502.185	28531
502.364	29064
502.543	29429
502.723	29535
502.902	29437
503.081	29302
503.261	29024
503.44	28721
503.62	28331
503.799	28006
503.979	27664
504.159	27405
504.338	27144
504.518	26709
504.698	26131
504.877	25601
505.057	24964
505.237	24177
505.417	23371
505.597	22534
505.777	21766
505.957	21009
506.137	20227
506.317	19416
506.497	18578
506.677	17868
506.857	17017
507.037	16271
507.217	15498
507.397	14804
507.577	14048
507.758	13462
507.938	12779
508.118	12109
508.299	11536
508.479	10958
508.659	10485
508.84	9971
509.02	9457
509.201	9050
509.381	8725
509.562	8367
509.743	8056
509.923	7826
510.104	7611
510.285	7456
510.465	7289
510.646	7198
510.827	7162
511.008	7150
511.189	7108
511.37	7166
511.551	7204
511.732	7276
511.913	7375
512.094	7520
512.275	7668
512.456	7820
512.637	8015
512.818	8198
512.999	8335
513.18	8594
513.362	8732
513.543	8873
513.724	8965
513.906	9087
514.087	9199
514.268	9291
514.45	9343
514.631	9466
514.813	9514
514.994	9546
515.176	9477
515.358	9523
515.539	9457
515.721	9415
515.903	9326
516.084	9215
516.266	9100
516.448	8938
516.63	8813
516.812	8734
516.994	8618
517.176	8528
517.357	8447
517.539	8500
517.722	8637
517.904	9038
518.086	9495
518.268	10117
518.45	10958
518.632	11905
518.814	12753
518.997	13629
519.179	14424
519.361	15174
519.544	15824
519.726	16424
519.908	17152
520.091	17897
520.273	18583
520.456	19226
520.638	19833
520.821	20268
521.004	20610
521.186	20864
521.369	20992
521.552	20969
521.734	20808
521.917	20733
522.1	20523
522.283	20231
522.466	19884
522.648	19561
522.831	19185
523.014	18770
523.197	18260
523.38	17698
523.563	17076
523.747	16406
523.93	15800
524.113	15276
524.296	14671
524.479	14088
524.662	13548
524.846	13019
525.029	12441
525.212	11936
525.396	11433
525.579	10974
525.763	10584
525.946	10222
526.13	9812
526.313	9499
526.497	9206
526.68	8928
526.864	8674
527.048	8509
527.231	8348
527.415	8186
527.599	8067
527.783	7955
527.967	7795
528.15	7733
528.334	7716
528.518	7685
528.702	7618
528.886	7520
529.07	7469
529.254	7447
529.438	7443
529.622	7393
529.807	7302
529.991	7180
530.175	7130
530.359	7092
530.544	6972
530.728	6887
530.912	6871
531.097	6816
531.281	6685
531.465	6631
531.65	6447
531.834	6311
532.019	6168
532.204	6061
532.388	5901
532.573	5783
532.757	5681
532.942	5563
533.127	5428
533.312	5316
533.496	5263
533.681	5141
533.866	5055
534.051	5055
534.236	5035
534.421	5038
534.606	5025
534.791	4968
534.976	5007
535.161	5094
535.346	5131
535.531	5107
535.717	5111
535.902	5105
536.087	5059
536.272	5030
536.458	5058
536.643	5047
536.828	4997
537.014	5039
537.199	5076
537.385	4958
537.57	4960
537.756	4908
537.941	4794
538.127	4698
538.312	4646
538.498	4522
538.684	4477
538.87	4393
539.055	4316
539.241	4236
539.427	4044
539.613	3984
539.799	3873
539.985	3777
540.171	3684
540.357	3614
540.543	3575
540.729	3494
540.915	3416
541.101	3372
541.287	3321
541.473	3253
541.659	3165
541.846	3145
542.032	3098
542.218	3082
542.405	3014
542.591	3001
542.777	2956
542.964	2920
543.15	2867
543.337	2871
543.523	2831
543.71	2807
543.896	2762
544.083	2749
544.27	2738
544.456	2729
544.643	2676
544.83	2655
545.017	2608
545.204	2607
545.39	2550
545.577	2503
545.764	2501
545.951	2525
546.138	2476
546.325	2458
546.512	2429
546.699	2409
546.886	2378
547.074	2362
547.261	2362
547.448	2411
547.635	2401
547.823	2431
548.01	2424
548.197	2489
548.385	2581
548.572	2574
548.759	2604
548.947	2660
549.134	2739
549.322	2746
549.509	2748
549.697	2722
549.885	2766
550.072	2812
550.26	2817
550.448	2858
550.636	2861
550.823	2894
551.011	2870
551.199	2945
551.387	2944
551.575	2956
551.763	2944
551.951	2951
552.139	2940
552.327	2951
552.515	2939
552.703	2910
552.891	2913
553.079	2912
553.268	2915
553.456	2904
553.644	2925
553.832	2914
554.021	2856
554.209	2815
554.397	2835
554.586	2849
554.774	2778
554.963	2780
555.151	2711
555.34	2732
555.529	2702
555.717	2677
555.906	2665
556.095	2658
556.283	2669
556.472	2634
556.661	2665
556.85	2640
557.038	2626
557.227	2662
557.416	2648
557.605	2672
557.794	2645
557.983	2686
558.172	2693
558.361	2732
558.55	2751
558.74	2774
558.929	2783
559.118	2835
559.307	2882
559.497	2935
559.686	2927
559.875	2921
560.065	2941
560.254	2993
560.443	3030
560.633	3103
560.822	3124
561.012	3191
561.201	3253
561.391	3270
561.581	3268
561.77	3330
561.96	3383
562.15	3451
562.339	3521
562.529	3584
562.719	3635
562.909	3714
563.099	3799
563.289	3830
563.479	3803
563.669	3762
563.859	3806
564.049	3845
564.239	3828
564.429	3844
564.619	3839
564.809	3904
564.999	3881
565.19	3889
565.38	3863
565.57	3796
565.761	3734
565.951	3725
566.141	3681
566.332	3644
566.522	3603
566.713	3526
566.903	3478
567.094	3470
567.284	3376
567.475	3321
567.666	3319
567.856	3234
568.047	3250
568.238	3205
568.429	3137
568.619	3101
568.81	3034
569.001	3013
569.192	2920
569.383	2934
569.574	2879
569.765	2825
569.956	2783
570.147	2779
570.338	2718
570.529	2701
570.721	2648
570.912	2643
571.103	2583
571.294	2549
571.486	2554
571.677	2511
571.868	2406
572.06	2387
572.251	2349
572.443	2306
572.634	2306
572.826	2261
573.017	2189
573.209	2185
573.4	2144
573.592	2095
573.784	2011
573.975	2003
574.167	1990
574.359	1974
574.551	1934
574.743	1896
574.935	1887
575.126	1877
575.318	1833
575.51	1784
575.702	1755
575.894	1779
576.087	1783
576.279	1804
576.471	1799
576.663	1757
576.855	1770
577.047	1776
577.24	1794
577.432	1809
577.624	1795
577.817	1766
578.009	1754
578.201	1790
578.394	1805
578.586	1817
578.779	1798
578.971	1833
579.164	1844
579.357	1845
579.549	1862
579.742	1895
579.935	1908
580.128	1934
580.32	1916
580.513	1937
580.706	1918
580.899	1916
581.092	1977
581.285	1999
581.478	1964
581.671	2000
581.864	2008
582.057	2033
582.25	2002
582.443	2064
582.636	2093
582.829	2156
583.023	2163
583.216	2164
583.409	2137
583.603	2171
583.796	2198
583.989	2212
584.183	2236
584.376	2267
584.57	2254
584.763	2251
584.957	2218
585.15	2221
585.344	2234
585.538	2220
585.731	2187
585.925	2238
586.119	2198
586.313	2196
586.506	2135
586.7	2124
586.894	2094
587.088	2090
587.282	2038
587.476	2025
587.67	2042
587.864	2077
588.058	2116
588.252	2171
588.446	2220
588.64	2249
588.835	2266
589.029	2295
589.223	2307
589.417	2327
589.612	2330
589.806	2373
590.001	2385
590.195	2435
590.389	2501
590.584	2487
590.778	2538
590.973	2541
591.168	2531
591.362	2531
591.557	2513
591.752	2484
591.946	2478
592.141	2465
592.336	2418
592.531	2385
592.725	2379
592.92	2364
593.115	2366
593.31	2293
593.505	2235
593.7	2245
593.895	2226
594.09	2224
594.285	2143
594.48	2134
594.676	2119
594.871	2093
595.066	2075
595.261	2097
595.457	2084
595.652	2044
595.847	2075
596.043	2121
596.238	2111
596.434	2111
596.629	2141
596.825	2154
597.02	2129
597.216	2137
597.411	2142
597.607	2156
597.803	2125
597.998	2183
598.194	2181
598.39	2190
598.586	2226
598.782	2251
598.977	2213
599.173	2163
599.369	2178
599.565	2164
599.761	2181
599.957	2173
600.153	2107
600.35	2119
600.546	2119
600.742	2115
600.938	2064
601.134	2067
601.33	2063
601.527	2039
601.723	2007
601.919	2001
602.116	1980
602.312	1988
602.509	1980
602.705	1931
602.902	1886
603.098	1895
603.295	1909
603.492	1854
603.688	1868
603.885	1832
604.082	1793
604.278	1779
604.475	1771
604.672	1770
604.869	1776
605.066	1780
605.263	1769
605.459	1728
605.656	1689
605.853	1742
606.05	1719
606.248	1690
606.445	1688
606.642	1689
606.839	1705
607.036	1689
607.233	1710
607.431	1735
607.628	1755
607.825	1770
608.023	1764
608.22	1820
608.417	1814
608.615	1848
608.812	1857
609.01	1891
609.207	1900
609.405	1951
609.603	1924
609.8	1981
609.998	1967
610.196	1940
610.393	1977
610.591	1999
610.789	2041
610.987	2000
611.185	2014
611.383	2009
611.581	1998
611.779	1995
611.977	1982
612.175	2011
612.373	1950
612.571	1951
612.769	1887
612.967	1897
613.165	1874
613.363	1868
613.562	1855
613.76	1837
613.958	1810
614.157	1795
614.355	1813
614.553	1776
614.752	1755
614.95	1761
615.149	1762
615.348	1733
615.546	1705
615.745	1672
615.943	1678
616.142	1664
616.341	1701
616.539	1707
616.738	1704
616.937	1677
617.136	1659
617.335	1677
617.534	1673
617.733	1698
617.932	1669
618.131	1658
618.33	1677
618.529	1685
618.728	1734
618.927	1695
619.126	1665
619.325	1642
619.525	1664
619.724	1688
619.923	1655
620.122	1693
620.322	1681
620.521	1706
620.721	1707
620.92	1702
621.119	1728
621.319	1715
621.519	1736
621.718	1785
621.918	1865
622.117	1905
622.317	1986
622.517	2020
622.717	2071
622.916	2130
623.116	2188
623.316	2222
623.516	2271
623.716	2333
623.916	2385
624.116	2531
624.316	2613
624.516	2686
624.716	2752
624.916	2842
625.116	2881
625.316	2922
625.516	2916
625.717	2975
625.917	3008
626.117	3099
626.317	3223
626.518	3282
626.718	3348
626.919	3414
627.119	3552
627.32	3682
627.52	3792
627.721	3993
627.921	4137
628.122	4390
628.322	4603
628.523	4787
628.724	4934
628.925	5057
629.125	5183
629.326	5426
629.527	5613
629.728	5836
629.929	6039
630.13	6229
630.331	6373
630.532	6473
630.733	6652
630.934	6714
631.135	6771
631.336	6892
631.537	6992
631.738	7185
631.94	7342
632.141	7486
632.342	7545
632.543	7666
632.745	7656
632.946	7708
633.148	7728
633.349	7750
633.551	7743
633.752	7753
633.954	7822
634.155	7831
634.357	7918
634.558	7916
634.76	7878
634.962	7871
635.164	7832
635.365	7791
635.567	7741
635.769	7654
635.971	7581
636.173	7552
636.375	7500
636.577	7422
636.779	7295
636.981	7204
637.183	7077
637.385	6953
637.587	6836
637.789	6695
637.991	6564
638.194	6573
638.396	6564
638.598	6663
638.8	6824
639.003	7134
639.205	7699
639.408	8485
639.61	9520
639.813	10749
640.015	11920
640.218	13001
640.42	14009
640.623	14952
640.825	15900
641.028	16791
641.231	17713
641.434	18925
641.636	20241
641.839	21381
642.042	22395
642.245	23351
642.448	24093
642.651	24555
642.854	24856
643.057	25077
643.26	25150
643.463	25167
643.666	25165
643.869	25214
644.072	25025
644.275	24739
644.479	24201
644.682	23688
644.885	23168
645.088	22449
645.292	21648
645.495	20960
645.699	20261
645.902	19434
646.106	18691
646.309	17906
646.513	17035
646.716	16240
646.92	15391
647.123	14596
647.327	13886
647.531	13161
647.735	12415
647.938	11744
648.142	11162
648.346	10664
648.55	10180
648.754	9673
648.958	9167
649.162	8746
649.366	8331
649.57	7918
649.774	7534
649.978	7277
650.182	6986
650.386	6743
650.59	6554
650.795	6295
650.999	6104
651.203	5907
651.407	5758
651.612	5576
651.816	5440
652.021	5335
652.225	5192
652.429	5164
652.634	5068
652.839	5053
653.043	4964
653.248	4937
653.452	4902
653.657	4900
653.862	4907
654.066	4972
654.271	5022
654.476	5115
654.681	5214
654.886	5447
655.091	5712
655.296	6083
655.501	6620
655.706	7374
655.911	8140
656.116	8986
656.321	9803
656.526	10655
656.731	11478
656.936	12403
657.141	13335
657.347	14379
657.552	15520
657.757	16711
657.963	17967
658.168	19146
658.373	20217
658.579	21238
658.784	22236
658.99	23172
659.195	24061
659.401	24830
659.607	25551
659.812	26297
660.018	27066
660.224	27691
660.429	28129
660.635	28548
660.841	28851
661.047	29181
661.253	29227
661.459	29315
661.665	29396
661.871	29483
662.077	29501
662.283	29524
662.489	29247
662.695	29041
662.901	28839
663.107	28916
663.313	29338
663.519	30058
663.726	30983
663.932	32087
664.138	32882
664.345	33555
664.551	33865
664.757	34335
664.964	34781
665.17	35380
665.377	36399
665.583	38082
665.79	39959
665.997	41614
666.203	42801
666.41	43536
666.617	43989
666.823	44452
667.03	45004
667.237	45599
667.444	46491
667.651	47641
667.858	48766
668.065	49474
668.271	49638
668.478	49585
668.686	49388
668.893	49000
669.1	48586
669.307	48199
669.514	47763
669.721	47355
669.928	46906
670.136	46273
670.343	45404
670.55	44358
670.758	43071
670.965	41771
671.172	40522
671.38	39167
671.587	37915
671.795	36596
672.002	35339
672.21	33896
672.418	32488
672.625	31072
672.833	29361
673.041	27894
673.248	26546
673.456	25221
673.664	23748
673.872	22400
674.08	21129
674.288	19873
674.495	18673
674.703	17540
674.911	16411
675.119	15340
675.327	14344
675.536	13357
675.744	12490
675.952	11648
676.16	10862
676.368	10144
676.577	9457
676.785	8861
676.993	8327
677.202	7849
677.41	7298
677.618	6904
677.827	6485
678.035	6140
678.244	5785
678.452	5477
678.661	5218
678.869	4968
679.078	4728
679.287	4565
679.496	4393
679.704	4268
679.913	4170
680.122	4049
680.331	3948
680.54	3837
680.748	3761
680.957	3740
681.166	3700
681.375	3662
681.584	3643
681.793	3612
682.003	3546
682.212	3539
682.421	3529
682.63	3475
682.839	3493
683.048	3497
683.258	3456
683.467	3447
683.676	3430
683.886	3433
684.095	3370
684.305	3364
684.514	3323
684.724	3343
684.933	3324
685.143	3302
685.352	3292
685.562	3324
685.772	3329
685.981	3456
686.191	3536
686.401	3607
686.611	3732
686.821	3885
687.03	3993
687.24	4203
687.45	4422
687.66	4706
687.87	5092
688.08	5478
688.29	5828
688.5	6202
688.711	6467
688.921	6764
689.131	7079
689.341	7388
689.551	7694
689.762	8094
689.972	8410
690.182	8835
690.393	9098
690.603	9329
690.814	9499
691.024	9673
691.235	9824
691.445	9999
691.656	10031
691.866	10070
692.077	10189
692.288	10262
692.498	10254
692.709	10194
692.92	10085
693.131	9991
693.342	9898
693.552	9916
693.763	9793
693.974	9753
694.185	9687
694.396	9648
694.607	9464
694.818	9328
695.029	9267
695.241	9170
695.452	8999
695.663	8967
695.874	8911
696.085	8862
696.297	8825
696.508	8748
696.719	8650
696.931	8572
697.142	8498
697.354	8478
697.565	8410
697.777	8373
697.988	8284
698.2	8270
698.411	8253
698.623	8210
698.835	8063
699.046	7989
699.258	7899
699.47	7875
699.682	7748
699.893	7676
700.105	7638
700.317	7510
700.529	7410
700.741	7291
700.953	7149
701.165	7104
701.377	6978
701.589	6866
701.801	6744
702.014	6703
702.226	6515
702.438	6426
702.65	6324
702.863	6154
703.075	5983
703.287	5921
703.5	5744
703.712	5581
703.925	5423
704.137	5273
704.35	5194
704.562	5072
704.775	4926
704.987	4797
705.2	4663
705.413	4517
705.625	4341
705.838	4239
706.051	4103
706.264	3997
706.476	3859
706.689	3755
706.902	3602
707.115	3512
707.328	3382
707.541	3310
707.754	3206
707.967	3106
708.18	3037
708.393	2956
708.607	2842
708.82	2749
709.033	2655
709.246	2618
709.46	2538
709.673	2492
709.886	2407
710.1	2295
710.313	2235
710.526	2182
710.74	2157
710.953	2099
711.167	2073
711.381	2017
711.594	1938
711.808	1862
712.022	1822
712.235	1813
712.449	1778
712.663	1751
712.877	1748
713.09	1662
713.304	1702
713.518	1663
713.732	1630
713.946	1648
714.16	1636
714.374	1598
714.588	1616
714.802	1610
715.016	1571
715.231	1574
715.445	1598
715.659	1641
715.873	1631
716.088	1661
716.302	1703
716.516	1729
716.731	1751
716.945	1776
717.159	1785
717.374	1892
717.588	1969
717.803	1990
718.018	2081
718.232	2151
718.447	2226
718.662	2327
718.876	2426
719.091	2552
719.306	2605
719.521	2734
719.735	2856
719.95	3017
720.165	3144
720.38	3258
720.595	3370
720.81	3510
721.025	3607
721.24	3692
721.455	3771
721.67	3893
721.886	3987
722.101	4071
722.316	4141
722.531	4204
722.747	4227
722.962	4252
723.177	4215
723.393	4260
723.608	4257
723.823	4263
724.039	4243
724.254	4223
724.47	4224
724.686	4194
724.901	4103
725.117	4041
725.333	3941
725.548	3903
725.764	3843
725.98	3785
726.196	3724
726.411	3699
726.627	3683
726.843	3645
727.059	3573
727.275	3544
727.491	3468
727.707	3453
727.923	3449
728.139	3431
728.355	3421
728.572	3475
728.788	3472
729.004	3452
729.22	3470
729.437	3463
729.653	3378
729.869	3356
730.086	3388
730.302	3374
730.518	3427
730.735	3376
730.951	3351
731.168	3307
731.385	3303
731.601	3292
731.818	3216
732.035	3202
732.251	3147
732.468	3095
732.685	3038
732.902	3014
733.118	2960
733.335	2856
733.552	2799
733.769	2748
733.986	2666
734.203	2672
734.42	2649
734.637	2621
734.854	2599
735.071	2528
735.289	2566
735.506	2540
735.723	2532
735.94	2540
736.158	2535
736.375	2613
736.592	2620
736.81	2658
737.027	2672
737.245	2710
737.462	2690
737.68	2721
737.897	2767
738.115	2816
738.332	2890
738.55	2933
738.768	2968
738.985	2993
739.203	2958
739.421	2986
739.639	2956
739.856	2948
740.074	2942
740.292	2945
740.51	2963
740.728	2914
740.946	2875
741.164	2840
741.382	2790
741.6	2759
741.818	2717
742.037	2677
742.255	2643
742.473	2598
742.691	2505
742.91	2502
743.128	2451
743.346	2424
743.565	2354
743.783	2334
744.002	2275
744.22	2265
744.439	2224
744.657	2185
744.876	2159
745.094	2154
745.313	2083
745.532	2033
745.75	1980
745.969	1944
746.188	1917
746.407	1928
746.626	1874
746.844	1864
747.063	1824
747.282	1779
747.501	1733
747.72	1723
747.939	1717
748.158	1688
748.377	1661
748.597	1639
748.816	1647
749.035	1631
749.254	1581
749.473	1632
749.693	1594
749.912	1610
750.131	1569
750.351	1548
750.57	1533
750.79	1570
751.009	1542
751.229	1526
751.448	1571
751.668	1588
751.887	1592
752.107	1574
752.327	1608
752.546	1577
752.766	1581
752.986	1570
753.206	1617
753.426	1604
753.646	1587
753.865	1608
754.085	1572
754.305	1595
754.525	1553
754.745	1629
754.965	1585
755.186	1607
755.406	1590
755.626	1533
755.846	1500
756.066	1497
756.287	1514
756.507	1482
756.727	1492
756.948	1476
757.168	1460
757.388	1406
757.609	1411
757.829	1396
758.05	1407
758.27	1394
758.491	1365
758.712	1343
758.932	1344
759.153	1373
759.374	1342
759.594	1343
759.815	1324
760.036	1316
760.257	1269
760.478	1330
760.699	1322
760.919	1333
761.14	1328
761.361	1327
761.583	1319
761.804	1343
762.025	1330
762.246	1339
762.467	1342
762.688	1377
762.909	1334
763.131	1327
763.352	1347
763.573	1365
763.795	1338
764.016	1346
764.237	1377
764.459	1349
764.68	1352
764.902	1370
765.123	1356
765.345	1350
765.567	1385
765.788	1400
766.01	1413
766.232	1419
766.453	1403
766.675	1421
766.897	1386
767.119	1421
767.341	1452
767.563	1459
767.785	1416
768.007	1438
768.229	1429
768.451	1443
768.673	1406
768.895	1412
769.117	1403
769.339	1402
769.561	1358
769.784	1376
770.006	1374
770.228	1398
770.45	1384
770.673	1325
770.895	1341
771.118	1361
771.34	1344
771.563	1322
771.785	1301
772.008	1302
772.23	1301
772.453	1327
772.676	1306
772.898	1277
773.121	1255
773.344	1244
773.566	1225
773.789	1251
774.012	1259
774.235	1217
774.458	1221
774.681	1251
774.904	1241
775.127	1228
775.35	1203
775.573	1224
775.796	1179
776.019	1206
776.242	1166
776.466	1174
776.689	1132
776.912	1151
777.135	1117
777.359	1142
777.582	1132
777.805	1152
778.029	1126
778.252	1147
778.476	1133
778.699	1109
778.923	1118
779.147	1097
779.37	1089
779.594	1083
779.817	1083
780.041	1082
780.265	1092
780.489	1102
780.713	1093
780.936	1106
781.16	1118
781.384	1102
781.608	1082
781.832	1101
782.056	1100
782.28	1098
782.504	1085
782.728	1129
782.952	1099
783.177	1082
783.401	1143
783.625	1114
783.849	1101
784.074	1106
784.298	1104
784.522	1132
784.747	1141
784.971	1151
785.196	1118
785.42	1115
785.645	1130
785.869	1157
786.094	1167
786.318	1174
786.543	1165
786.768	1168
786.992	1156
787.217	1176
787.442	1176
787.667	1178
787.892	1187
788.117	1200
788.341	1200
788.566	1226
788.791	1177
789.016	1208
789.241	1201
789.467	1168
789.692	1133
789.917	1124
790.142	1162
790.367	1179
790.592	1158
790.818	1152
791.043	1136
791.268	1163
791.494	1141
791.719	1147
791.944	1143
792.17	1130
792.395	1145
792.621	1145
792.847	1113
793.072	1134
793.298	1126
793.523	1129
793.749	1102
793.975	1151
794.201	1140
794.426	1139
794.652	1152
794.878	1168
795.104	1127
795.33	1145
795.556	1164
795.782	1162
796.008	1154
796.234	1183
796.46	1137
796.686	1127
796.912	1157
797.138	1184
797.364	1208
797.591	1204
797.817	1208
798.043	1220
798.27	1217
798.496	1205
798.722	1214
798.949	1213
799.175	1199
799.402	1230
799.628	1230
799.855	1245
800.081	1246
800.308	1223
800.535	1222
800.761	1217
800.988	1208
801.215	1203
801.442	1219
801.669	1210
801.895	1176
802.122	1195
802.349	1199
802.576	1155
802.803	1162
803.03	1149
803.257	1135
803.484	1134
803.711	1133
803.938	1142
804.166	1117
804.393	1131
804.62	1107
804.847	1107
805.075	1077
805.302	1107
805.529	1104
805.757	1097
805.984	1115
806.212	1102
806.439	1101
806.667	1114
806.894	1110
807.122	1124
807.35	1114
807.577	1176
807.805	1153
808.033	1166
808.26	1130
808.488	1184
808.716	1149
808.944	1186
809.172	1176
809.4	1186
809.628	1198
809.856	1192
810.084	1170
810.312	1164
810.54	1169
810.768	1165
810.996	1157
811.224	1133
811.452	1134
811.681	1127
811.909	1105
812.137	1081
812.365	1057
812.594	1062
812.822	1045
813.051	1059
813.279	1019
813.508	1024
813.736	1006
813.965	1033
814.193	1024
814.422	1007
814.651	969
814.879	983
815.108	988
815.337	951
815.566	939
815.794	944
816.023	945
816.252	952
816.481	942
816.71	935
816.939	942
817.168	920
817.397	901
817.626	904
817.855	914
818.084	933
818.314	929
818.543	896
818.772	912
819.001	903
819.231	909
819.46	906
819.689	900
819.919	870
820.148	905
820.378	923
820.607	916
820.837	920
821.066	926
821.296	980
821.526	950
821.755	981
821.985	977
822.215	1011
822.444	1009
822.674	1035
822.904	1064
823.134	1096
823.364	1118
823.594	1120
823.824	1123
824.054	1146
824.284	1193
824.514	1219
824.744	1230
824.974	1254
825.204	1265
825.434	1281
825.664	1266
825.895	1267
826.125	1276
826.355	1308
826.586	1308
826.816	1337
827.046	1293
827.277	1345
827.507	1341
827.738	1312
827.968	1331
828.199	1329
828.429	1320
828.66	1311
828.891	1343
829.121	1337
829.352	1340
829.583	1367
829.814	1346
830.045	1387
830.275	1347
830.506	1382
830.737	1386
830.968	1394
831.199	1407
831.43	1426
831.661	1430
831.892	1458
832.123	1458
832.355	1501
832.586	1519
832.817	1529
833.048	1498
833.28	1507
833.511	1521
833.742	1550
833.974	1555
834.205	1556
834.436	1575
834.668	1569
834.899	1554
835.131	1582
835.363	1562
835.594	1559
835.826	1522
836.057	1549
836.289	1510
836.521	1496
836.753	1480
836.984	1449
837.216	1446
837.448	1447
837.68	1409
837.912	1390
838.144	1389
838.376	1374
838.608	1359
838.84	1344
839.072	1315
839.304	1300
839.536	1287
839.768	1276
840.001	1261
840.233	1253
840.465	1249
840.698	1219
840.93	1209
841.162	1184
841.395	1180
841.627	1170
841.86	1213
842.092	1220
842.325	1182
842.557	1175
842.79	1199
843.022	1176
843.255	1174
843.488	1171
843.721	1192
843.953	1187
844.186	1151
844.419	1130
844.652	1106
844.885	1117
845.118	1104
845.351	1104
845.584	1076
845.817	1084
846.05	1084
846.283	1097
846.516	1077
846.749	1045
846.982	1050
847.215	1059
847.449	1035
847.682	997
847.915	1012
848.149	1004
848.382	973
848.615	983
848.849	981
849.082	997
849.316	971
849.549	979
849.783	994
850.017	981
850.25	979
850.484	1004
850.718	972
850.951	985
851.185	986
851.419	1005
851.653	1014
851.887	1021
852.121	1069
852.354	1076
852.588	1101
852.822	1117
853.056	1150
853.29	1175
853.525	1212
853.759	1229
853.993	1238
854.227	1256
854.461	1264
854.696	1270
854.93	1261
855.164	1308
855.398	1308
855.633	1322
855.867	1306
856.102	1346
856.336	1323
856.571	1313
856.805	1287
857.04	1290
857.274	1299
857.509	1317
857.744	1292
857.978	1288
858.213	1277
858.448	1296
858.683	1222
858.918	1267
859.152	1269
859.387	1289
859.622	1246
859.857	1217
860.092	1231
860.327	1234
860.562	1219
860.797	1221
861.033	1207
861.268	1183
861.503	1156
861.738	1151
861.973	1159
862.209	1163
862.444	1122
862.679	1141
862.915	1148
863.15	1122
863.386	1112
863.621	1133
863.857	1115
864.092	1155
864.328	1106
864.563	1131
864.799	1118
865.035	1126
865.27	1091
865.506	1109
865.742	1101
865.978	1126
866.214	1128
866.449	1132
866.685	1109
866.921	1114
867.157	1112
867.393	1093
867.629	1108
867.865	1140
868.101	1125
868.338	1103
868.574	1112
868.81	1131
869.046	1098
869.282	1087
869.519	1068
869.755	1077
869.991	1038
870.228	1063
870.464	1061
870.701	1033
870.937	1009
871.174	1017
871.41	1006
871.647	999
871.883	1002
872.12	997
872.357	983
872.593	955
872.83	945
873.067	958
873.304	936
873.541	938
873.777	897
874.014	908
874.251	900
874.488	917
874.725	886
874.962	903
875.199	858
875.436	853
875.674	844
875.911	874
876.148	848
876.385	834
876.622	844
876.86	828
877.097	847
877.334	861
877.572	847
877.809	870
878.047	863
878.284	881
878.522	860
878.759	862
878.997	874
879.234	870
879.472	901
879.71	910
879.947	884
880.185	900
880.423	904
880.661	904
880.899	910
881.137	885
881.374	905
881.612	958
881.85	937
882.088	932
882.326	917
882.564	941
882.803	940
883.041	950
883.279	946
883.517	940
883.755	937
883.994	982
884.232	970
884.47	994
884.709	986
884.947	997
885.185	992
885.424	1004
885.662	978
885.901	1004
886.139	1009
886.378	976
886.617	1006
886.855	1021
887.094	1013
887.333	1031
887.571	1018
887.81	1053
888.049	1026
888.288	1059
888.527	1060
888.766	1102
889.005	1140
889.244	1122
889.483	1117
889.722	1113
889.961	1125
890.2	1119
890.439	1138
890.678	1151
890.917	1133
891.157	1140
891.396	1182
891.635	1216
891.874	1191
892.114	1200
892.353	1207
892.593	1230
892.832	1221
893.072	1235
893.311	1235
893.551	1227
893.79	1239
894.03	1276
894.269	1276
894.509	1274
894.749	1298
894.989	1305
895.228	1324
895.468	1340
895.708	1348
895.948	1348
896.188	1350
896.428	1359
896.668	1387
896.908	1358
897.148	1335
897.388	1383
897.628	1349
897.868	1394
898.108	1404
898.349	1385
898.589	1399
898.829	1392
899.069	1363
899.31	1341
899.55	1378
899.79	1343
900.031	1309
900.271	1317
900.512	1294
900.752	1302
900.993	1312
901.234	1285
901.474	1246
901.715	1236
901.956	1240
902.196	1257
902.437	1216
902.678	1213
902.919	1175
903.159	1179
903.4	1191
903.641	1199
903.882	1189
904.123	1189
904.364	1186
904.605	1213
904.846	1179
905.087	1175
905.329	1193
905.57	1211
905.811	1236
906.052	1245
906.293	1226
906.535	1275
906.776	1272
907.017	1276
907.259	1279
907.5	1272
907.742	1260
907.983	1245
908.225	1283
908.466	1264
908.708	1285
908.95	1254
909.191	1221
909.433	1226
909.675	1206
909.916	1197
910.158	1159
910.4	1140
910.642	1117
910.884	1104
911.126	1086
911.368	1083
911.61	1036
911.852	1020
912.094	967
912.336	974
912.578	936
912.82	921
913.062	908
913.304	909
913.547	882
913.789	873
914.031	865
914.274	871
914.516	864
914.758	847
915.001	856
915.243	865
915.486	856
915.728	858
915.971	850
916.213	820
916.456	839
916.699	875
916.941	841
917.184	861
917.427	835
917.67	885
917.913	864
918.155	865
918.398	870
918.641	854
918.884	864
919.127	851
919.37	848
919.613	888
919.856	893
920.099	890
920.343	903
920.586	876
920.829	842
921.072	865
921.315	873
921.559	885
921.802	850
[truncated: 6,073 more rows]

## Sheet: A5_run2
mass	intensity
500.036	43078
500.214	42983
500.393	42839
500.572	42709
500.751	42501
500.93	42325
501.11	42114
501.289	41888
501.468	41590
501.647	41264
501.826	41044
502.005	40775
502.185	40492
502.364	40332
502.543	40101
502.723	39796
502.902	39533
503.081	39270
503.261	38722
503.44	38303
503.62	37779
503.799	37433
503.979	36915
504.159	36420
504.338	35668
504.518	34996
504.698	34414
504.877	33767
505.057	33172
505.237	32419
505.417	31663
505.597	30844
505.777	30013
505.957	29156
506.137	28189
506.317	27299
506.497	26451
506.677	25551
506.857	24604
507.037	23766
507.217	22835
507.397	22021
507.577	21087
507.758	20308
507.938	19415
508.118	18654
508.299	17813
508.479	16972
508.659	16357
508.84	15757
509.02	15102
509.201	14504
509.381	13988
509.562	13435
509.743	12919
509.923	12502
510.104	12092
510.285	11792
510.465	11463
510.646	11189
510.827	10922
511.008	10794
511.189	10697
511.37	10584
511.551	10456
511.732	10389
511.913	10379
512.094	10321
512.275	10307
512.456	10391
512.637	10364
512.818	10425
512.999	10489
513.18	10594
513.362	10640
513.543	10695
513.724	10797
513.906	10930
514.087	10945
514.268	11027
514.45	11088
514.631	11056
514.813	11098
514.994	11184
515.176	11179
515.358	11140
515.539	11155
515.721	11073
515.903	11115
516.084	11100
516.266	11049
516.448	10982
516.63	10827
516.812	10736
516.994	10677
517.176	10576
517.357	10499
517.539	10444
517.722	10266
517.904	10209
518.086	10161
518.268	10181
518.45	10212
518.632	10265
518.814	10359
518.997	10512
519.179	10636
519.361	10781
519.544	11009
519.726	11186
519.908	11403
520.091	11626
520.273	11761
520.456	11980
520.638	12090
520.821	12312
521.004	12440
521.186	12700
521.369	12799
521.552	12904
521.734	12989
521.917	13065
522.1	13057
522.283	13102
522.466	13145
522.648	13090
522.831	13061
523.014	12924
523.197	12785
523.38	12637
523.563	12541
523.747	12382
523.93	12298
524.113	12071
524.296	11852
524.479	11627
524.662	11357
524.846	11230
525.029	11071
525.212	10917
525.396	10627
525.579	10484
525.763	10320
525.946	10200
526.13	10030
526.313	9948
526.497	9917
526.68	9825
526.864	9751
527.048	9693
527.231	9764
527.415	9759
527.599	9797
527.783	9918
527.967	10022
528.15	10139
528.334	10206
528.518	10330
528.702	10438
528.886	10598
529.07	10743
529.254	10854
529.438	10872
529.622	11072
529.807	11194
529.991	11241
530.175	11340
530.359	11343
530.544	11342
530.728	11317
530.912	11305
531.097	11263
531.281	11269
531.465	11176
531.65	11056
531.834	10938
532.019	10881
532.204	10776
532.388	10550
532.573	10432
532.757	10298
532.942	10209
533.127	10074
533.312	9926
533.496	9788
533.681	9705
533.866	9625
534.051	9630
534.236	9648
534.421	9643
534.606	9602
534.791	9645
534.976	9702
535.161	9719
535.346	9791
535.531	9841
535.717	9925
535.902	10044
536.087	9960
536.272	9916
536.458	9942
536.643	9905
536.828	9835
537.014	9900
537.199	9936
537.385	9802
537.57	9663
537.756	9462
537.941	9400
538.127	9264
538.312	9033
538.498	8897
538.684	8748
538.87	8581
539.055	8372
539.241	8210
539.427	8017
539.613	7834
539.799	7564
539.985	7395
540.171	7283
540.357	7105
540.543	6920
540.729	6812
540.915	6694
541.101	6566
541.287	6503
541.473	6347
541.659	6249
541.846	6213
542.032	6133
542.218	6050
542.405	6016
542.591	6059
542.777	6021
542.964	6016
543.15	6008
543.337	5982
543.523	5932
543.71	5930
543.896	5897
544.083	5913
544.27	5846
544.456	5810
544.643	5792
544.83	5767
545.017	5753
545.204	5682
545.39	5671
545.577	5625
545.764	5547
545.951	5438
546.138	5410
546.325	5397
546.512	5304
546.699	5234
546.886	5195
547.074	5197
547.261	5114
547.448	5191
547.635	5210
547.823	5259
548.01	5298
548.197	5430
548.385	5537
548.572	5726
548.759	5893
548.947	6123
549.134	6350
549.322	6519
549.509	6680
549.697	6801
549.885	6970
550.072	7073
550.26	7197
550.448	7341
550.636	7398
550.823	7554
551.011	7630
551.199	7640
551.387	7637
551.575	7716
551.763	7771
551.951	7778
552.139	7784
552.327	7692
552.515	7727
552.703	7722
552.891	7693
553.079	7658
553.268	7604
553.456	7631
553.644	7600
553.832	7617
554.021	7576
554.209	7573
554.397	7502
554.586	7559
554.774	7437
554.963	7492
555.151	7504
555.34	7567
555.529	7512
555.717	7608
555.906	7627
556.095	7651
556.283	7654
556.472	7681
556.661	7724
556.85	7764
557.038	7854
557.227	7979
557.416	8056
557.605	8119
557.794	8178
557.983	8306
558.172	8399
558.361	8503
558.55	8591
558.74	8736
558.929	8929
559.118	9099
559.307	9264
559.497	9404
559.686	9559
559.875	9709
560.065	9949
560.254	10143
560.443	10432
560.633	10723
560.822	10946
561.012	11192
561.201	11464
561.391	11791
561.581	12036
561.77	12273
561.96	12558
562.15	12890
562.339	13157
562.529	13509
562.719	13821
562.909	14110
563.099	14295
563.289	14526
563.479	14739
563.669	14885
563.859	15063
564.049	15155
564.239	15198
564.429	15158
564.619	15183
564.809	15272
564.999	15199
565.19	15099
565.38	14893
565.57	14814
565.761	14675
565.951	14349
566.141	14040
566.332	13840
566.522	13551
566.713	13237
566.903	12862
567.094	12518
567.284	12218
567.475	11856
567.666	11501
567.856	11165
568.047	10803
568.238	10497
568.429	10092
568.619	9826
568.81	9541
569.001	9208
569.192	8873
569.383	8662
569.574	8366
569.765	8082
569.956	7823
570.147	7608
570.338	7374
570.529	7137
570.721	6934
570.912	6760
571.103	6571
571.294	6395
571.486	6249
571.677	6068
571.868	5836
572.06	5709
572.251	5571
572.443	5441
572.634	5326
572.826	5260
573.017	5140
573.209	5023
573.4	4846
573.592	4767
573.784	4688
573.975	4595
574.167	4524
574.359	4489
574.551	4404
574.743	4323
574.935	4252
575.126	4178
575.318	4153
575.51	4165
575.702	4082
575.894	4013
576.087	3994
576.279	4007
576.471	4019
576.663	4013
576.855	3944
577.047	3980
577.24	3947
577.432	3987
577.624	3980
577.817	4034
578.009	4029
578.201	4062
578.394	4057
578.586	4079
578.779	4114
578.971	4103
579.164	4127
579.357	4176
579.549	4180
579.742	4220
579.935	4204
580.128	4211
580.32	4204
580.513	4285
580.706	4255
580.899	4306
581.092	4298
581.285	4388
581.478	4381
581.671	4405
581.864	4388
582.057	4392
582.25	4394
582.443	4439
582.636	4421
582.829	4440
583.023	4489
583.216	4432
583.409	4492
583.603	4557
583.796	4564
583.989	4595
584.183	4560
584.376	4578
584.57	4562
584.763	4556
584.957	4521
585.15	4541
585.344	4494
585.538	4500
585.731	4440
585.925	4395
586.119	4422
586.313	4413
586.506	4342
586.7	4269
586.894	4234
587.088	4234
587.282	4163
587.476	4126
587.67	4173
587.864	4160
588.058	4179
588.252	4189
588.446	4217
588.64	4259
588.835	4291
589.029	4383
589.223	4374
589.417	4446
589.612	4552
589.806	4618
590.001	4622
590.195	4679
590.389	4760
590.584	4788
590.778	4863
590.973	4916
591.168	4974
591.362	4978
591.557	5002
591.752	4921
591.946	4925
592.141	4947
592.336	4905
592.531	4925
592.725	4916
592.92	4893
593.115	4847
593.31	4891
593.505	4812
593.7	4766
593.895	4702
594.09	4633
594.285	4621
594.48	4583
594.676	4552
594.871	4534
595.066	4503
595.261	4501
595.457	4504
595.652	4452
595.847	4438
596.043	4505
596.238	4533
596.434	4545
596.629	4553
596.825	4562
597.02	4604
597.216	4691
597.411	4790
597.607	4789
597.803	4848
597.998	4902
598.194	4921
598.39	4938
598.586	4994
598.782	5004
598.977	5069
599.173	5073
599.369	5093
599.565	5043
599.761	5009
599.957	5052
600.153	5028
600.35	5007
600.546	4942
600.742	4898
600.938	4822
601.134	4797
601.33	4746
601.527	4746
601.723	4713
601.919	4681
602.116	4611
602.312	4581
602.509	4491
602.705	4460
602.902	4427
603.098	4359
603.295	4283
603.492	4212
603.688	4177
603.885	4128
604.082	4050
604.278	4022
604.475	3979
604.672	3990
604.869	3950
605.066	3881
605.263	3838
605.459	3804
605.656	3711
605.853	3695
606.05	3639
606.248	3601
606.445	3643
606.642	3567
606.839	3546
607.036	3552
607.233	3487
607.431	3494
607.628	3467
607.825	3538
608.023	3544
608.22	3545
608.417	3578
608.615	3594
608.812	3587
609.01	3638
609.207	3680
609.405	3707
609.603	3738
609.8	3736
609.998	3780
610.196	3787
610.393	3881
610.591	3891
610.789	3931
610.987	3954
611.185	3970
611.383	3985
611.581	3992
611.779	4016
611.977	4021
612.175	4004
612.373	4021
612.571	4029
612.769	3954
612.967	4012
613.165	3918
613.363	3885
613.562	3867
613.76	3889
613.958	3838
614.157	3790
614.355	3800
614.553	3767
614.752	3731
614.95	3675
615.149	3679
615.348	3656
615.546	3608
615.745	3570
615.943	3557
616.142	3558
616.341	3495
616.539	3531
616.738	3542
616.937	3496
617.136	3523
617.335	3515
617.534	3471
617.733	3535
617.932	3507
618.131	3500
618.33	3507
618.529	3516
618.728	3565
618.927	3592
619.126	3563
619.325	3566
619.525	3579
619.724	3610
619.923	3597
620.122	3636
620.322	3667
620.521	3657
620.721	3633
620.92	3717
621.119	3722
621.319	3784
621.519	3810
621.718	3882
621.918	3951
622.117	4006
622.317	4056
622.517	4209
622.717	4301
622.916	4382
623.116	4518
623.316	4617
623.516	4743
623.716	4942
623.916	5037
624.116	5179
624.316	5307
624.516	5529
624.716	5671
624.916	5824
625.116	6011
625.316	6245
625.516	6383
625.717	6537
625.917	6684
626.117	6772
626.317	6970
626.518	7082
626.718	7302
626.919	7511
627.119	7742
627.32	8087
627.52	8369
627.721	8620
627.921	8950
628.122	9382
628.322	9740
628.523	10214
628.724	10542
628.925	10952
629.125	11425
629.326	11844
629.527	12200
629.728	12701
629.929	13120
630.13	13555
630.331	14075
630.532	14440
630.733	14861
630.934	15180
631.135	15396
631.336	15672
631.537	15920
631.738	16078
631.94	16155
632.141	16341
632.342	16511
632.543	16636
632.745	16564
632.946	16579
633.148	16696
633.349	16641
633.551	16507
633.752	16379
633.954	16233
634.155	16070
634.357	15994
634.558	15850
634.76	15686
634.962	15426
635.164	15195
635.365	14996
635.567	14784
635.769	14596
635.971	14242
636.173	14009
636.375	13726
636.577	13488
636.779	13186
636.981	12982
637.183	12678
637.385	12501
637.587	12225
637.789	11956
637.991	11694
638.194	11460
638.396	11190
638.598	10923
638.8	10828
639.003	10739
639.205	10717
639.408	10798
639.61	10942
639.813	11327
640.015	11736
640.218	12290
640.42	12936
640.623	13627
640.825	14299
641.028	15088
641.231	15874
641.434	16668
641.636	17491
641.839	18520
642.042	19525
642.245	20519
642.448	21469
642.651	22367
642.854	23155
643.057	23832
643.26	24510
643.463	25069
643.666	25529
643.869	25917
644.072	26199
644.275	26496
644.479	26631
644.682	26623
644.885	26587
645.088	26508
645.292	26350
645.495	26053
645.699	25701
645.902	25177
646.106	24658
646.309	24189
646.513	23648
646.716	23040
646.92	22436
647.123	21826
647.327	21247
647.531	20765
647.735	20249
647.938	19808
648.142	19352
648.346	19057
648.55	18612
648.754	18471
648.958	18328
649.162	18161
649.366	18042
649.57	17980
649.774	17909
649.978	17962
650.182	17989
650.386	17989
650.59	18093
650.795	18199
650.999	18396
651.203	18427
651.407	18473
651.612	18532
651.816	18683
652.021	18681
652.225	18591
652.429	18618
652.634	18555
652.839	18568
653.043	18410
653.248	18343
653.452	18245
653.657	18030
653.862	17838
654.066	17847
654.271	17763
654.476	17713
654.681	17648
654.886	17617
655.091	17796
655.296	18085
655.501	18577
655.706	19453
655.911	20799
656.116	22517
656.321	24214
656.526	26013
656.731	27862
656.936	29831
657.141	31782
657.347	33835
657.552	35783
657.757	37898
657.963	40470
658.168	43070
658.373	45304
658.579	47397
658.784	49406
658.99	51170
659.195	52920
659.401	54405
659.607	55712
659.812	56767
660.018	57702
660.224	58466
660.429	59100
660.635	59579
660.841	59595
661.047	59614
661.253	59377
661.459	59103
661.665	58541
661.871	57921
662.077	57302
662.283	56642
662.489	55801
662.695	54779
662.901	53657
663.107	52583
663.313	51531
663.519	50568
663.726	49845
663.932	49278
664.138	48939
664.345	48601
664.551	48111
664.757	47566
664.964	47017
665.17	46762
665.377	46475
665.583	46392
665.79	46459
665.997	46905
666.203	47548
666.41	48137
666.617	48311
666.823	48350
667.03	48600
667.237	49039
667.444	49438
667.651	49677
667.858	50077
668.065	50528
668.271	50934
668.478	51176
668.686	51038
668.893	50938
669.1	50782
669.307	50593
669.514	50354
669.721	50076
669.928	49706
670.136	49160
670.343	48533
670.55	47763
670.758	46744
670.965	45773
671.172	44625
671.38	43420
671.587	42366
671.795	41196
672.002	39868
672.21	38495
672.418	37071
672.625	35715
672.833	34218
673.041	32716
673.248	31223
673.456	29816
673.664	28444
673.872	27042
674.08	25513
674.288	24163
674.495	22814
674.703	21617
674.911	20410
675.119	19142
675.327	18060
675.536	17018
675.744	16076
675.952	15148
676.16	14212
676.368	13365
676.577	12571
676.785	11901
676.993	11190
677.202	10486
677.41	9934
677.618	9413
677.827	8826
678.035	8445
678.244	7994
678.452	7737
678.661	7379
678.869	7046
679.078	6775
679.287	6609
679.496	6464
679.704	6252
679.913	6143
680.122	5965
680.331	5979
680.54	5930
680.748	5901
680.957	5854
681.166	5798
681.375	5797
681.584	5757
681.793	5838
682.003	5805
682.212	5817
682.421	5865
682.63	5861
682.839	5913
683.048	5929
683.258	5919
683.467	5952
683.676	6032
683.886	6060
684.095	6104
684.305	6166
684.514	6141
684.724	6195
684.933	6285
685.143	6323
685.352	6334
685.562	6436
685.772	6531
685.981	6636
686.191	6804
686.401	6963
686.611	7218
686.821	7489
687.03	7746
687.24	8035
687.45	8379
687.66	8651
687.87	9003
688.08	9361
688.29	9906
688.5	10389
688.711	10818
688.921	11236
689.131	11773
689.341	12306
689.551	12604
689.762	13055
689.972	13568
690.182	14059
690.393	14437
690.603	14827
690.814	15225
691.024	15536
691.235	15872
691.445	16183
691.656	16410
691.866	16564
692.077	16672
692.288	16886
692.498	16960
692.709	16982
692.92	16916
693.131	16966
693.342	16990
693.552	16936
693.763	16802
693.974	16704
694.185	16631
694.396	16544
694.607	16402
694.818	16284
695.029	16082
695.241	15899
695.452	15733
695.663	15678
695.874	15437
696.085	15378
696.297	15229
696.508	15097
696.719	15009
696.931	14892
697.142	14740
697.354	14610
697.565	14453
697.777	14332
697.988	14177
698.2	14017
698.411	13878
698.623	13798
698.835	13610
699.046	13507
699.258	13322
699.47	13141
699.682	13021
699.893	12888
700.105	12594
700.317	12337
700.529	12176
700.741	11937
700.953	11665
701.165	11447
701.377	11174
701.589	11006
701.801	10826
702.014	10537
702.226	10238
702.438	9958
702.65	9751
702.863	9572
703.075	9232
703.287	9047
703.5	8733
703.712	8484
703.925	8203
704.137	8043
704.35	7789
704.562	7542
704.775	7351
704.987	7146
705.2	7039
705.413	6798
705.625	6594
705.838	6435
706.051	6276
706.264	6126
706.476	5873
706.689	5760
706.902	5584
707.115	5458
707.328	5310
707.541	5169
707.754	5011
707.967	4910
708.18	4795
708.393	4720
708.607	4578
708.82	4383
709.033	4272
709.246	4214
709.46	4097
709.673	4040
709.886	3976
710.1	3858
710.313	3758
710.526	3695
710.74	3570
710.953	3506
711.167	3434
711.381	3413
711.594	3297
711.808	3231
712.022	3137
712.235	3110
712.449	3024
712.663	3018
712.877	2974
713.09	2925
713.304	2867
713.518	2869
713.732	2895
713.946	2862
714.16	2868
714.374	2891
714.588	2911
714.802	3003
715.016	2995
715.231	3020
715.445	3072
715.659	3172
715.873	3232
716.088	3345
716.302	3403
716.516	3523
716.731	3601
716.945	3831
717.159	4021
717.374	4268
717.588	4531
717.803	4799
718.018	5093
718.232	5502
718.447	5881
718.662	6377
718.876	6860
719.091	7400
719.306	7954
719.521	8641
719.735	9238
719.95	9801
720.165	10453
720.38	11169
720.595	11914
720.81	12635
721.025	13307
721.24	14027
721.455	14687
721.67	15267
721.886	15836
722.101	16373
722.316	17024
722.531	17463
722.747	17803
722.962	18155
723.177	18517
723.393	18723
723.608	18870
723.823	18859
724.039	18875
724.254	18987
724.47	18874
724.686	18704
724.901	18463
725.117	18284
725.333	17964
725.548	17628
725.764	17255
725.98	16847
726.196	16524
726.411	16138
726.627	15685
726.843	15335
727.059	14943
727.275	14590
727.491	14183
727.707	13877
727.923	13535
728.139	13193
728.355	12906
728.572	12757
728.788	12563
729.004	12401
729.22	12130
729.437	11983
729.653	11816
729.869	11655
730.086	11492
730.302	11388
730.518	11276
730.735	11186
730.951	11108
731.168	10950
731.385	10834
731.601	10691
731.818	10523
732.035	10395
732.251	10186
732.468	10048
732.685	9805
732.902	9683
733.118	9375
733.335	9176
733.552	9004
733.769	8736
733.986	8453
734.203	8310
734.42	8060
734.637	7792
734.854	7607
735.071	7380
735.289	7157
735.506	6975
735.723	6741
735.94	6464
736.158	6294
736.375	6138
736.592	5912
736.81	5806
737.027	5663
737.245	5572
737.462	5406
737.68	5289
737.897	5143
738.115	5020
738.332	4916
738.55	4879
738.768	4746
738.985	4650
739.203	4559
739.421	4536
739.639	4485
739.856	4407
740.074	4344
740.292	4257
740.51	4225
740.728	4184
740.946	4121
741.164	4051
741.382	3971
741.6	3991
741.818	3852
742.037	3844
742.255	3847
742.473	3823
742.691	3723
742.91	3698
743.128	3636
743.346	3624
743.565	3583
743.783	3477
744.002	3452
744.22	3440
744.439	3377
744.657	3361
744.876	3314
745.094	3312
745.313	3218
745.532	3218
745.75	3192
745.969	3190
746.188	3145
746.407	3088
746.626	3006
746.844	2997
747.063	2962
747.282	2980
747.501	2938
747.72	2860
747.939	2876
748.158	2873
748.377	2838
748.597	2789
748.816	2810
749.035	2815
749.254	2802
749.473	2833
749.693	2816
749.912	2813
750.131	2816
750.351	2845
750.57	2909
750.79	2928
751.009	2977
751.229	3047
751.448	3081
751.668	3204
751.887	3273
752.107	3288
752.327	3336
752.546	3447
752.766	3565
752.986	3651
753.206	3768
753.426	3803
753.646	3904
753.865	3970
754.085	4013
754.305	4122
754.525	4169
754.745	4261
754.965	4276
755.186	4325
755.406	4377
755.626	4362
755.846	4393
756.066	4452
756.287	4425
756.507	4334
756.727	4330
756.948	4307
757.168	4202
757.388	4184
757.609	4134
757.829	4136
758.05	4049
758.27	4005
758.491	3934
758.712	3941
758.932	3871
759.153	3842
759.374	3741
759.594	3719
759.815	3682
760.036	3655
760.257	3614
760.478	3609
760.699	3605
760.919	3580
761.14	3591
761.361	3538
761.583	3507
761.804	3442
762.025	3463
762.246	3466
762.467	3454
762.688	3490
762.909	3452
763.131	3464
763.352	3447
763.573	3518
763.795	3492
764.016	3458
764.237	3473
764.459	3475
764.68	3435
764.902	3450
765.123	3429
765.345	3435
765.567	3471
765.788	3451
766.01	3491
766.232	3482
766.453	3541
766.675	3527
766.897	3550
767.119	3593
767.341	3631
767.563	3653
767.785	3642
768.007	3679
768.229	3694
768.451	3721
768.673	3739
768.895	3792
769.117	3781
769.339	3833
769.561	3836
769.784	3854
770.006	3892
770.228	3874
770.45	3914
770.673	3920
770.895	3972
771.118	3919
771.34	3960
771.563	3968
771.785	3959
772.008	3977
772.23	3962
772.453	3949
772.676	3960
772.898	3965
773.121	3907
773.344	3878
773.566	3843
773.789	3890
774.012	3825
774.235	3755
774.458	3721
774.681	3725
774.904	3696
775.127	3698
775.35	3623
775.573	3622
775.796	3573
776.019	3515
776.242	3479
776.466	3437
776.689	3402
776.912	3374
777.135	3273
777.359	3277
777.582	3214
777.805	3193
778.029	3091
778.252	3087
778.476	3013
778.699	3009
778.923	2966
779.147	2892
779.37	2866
779.594	2834
779.817	2823
780.041	2826
780.265	2802
780.489	2768
780.713	2722
780.936	2726
781.16	2720
781.384	2789
781.608	2781
781.832	2758
782.056	2693
782.28	2691
782.504	2661
782.728	2712
782.952	2735
783.177	2741
783.401	2741
783.625	2760
783.849	2715
784.074	2700
784.298	2730
784.522	2661
784.747	2653
784.971	2658
785.196	2621
785.42	2639
785.645	2615
785.869	2638
786.094	2592
786.318	2633
786.543	2560
786.768	2533
786.992	2510
787.217	2516
787.442	2497
787.667	2457
787.892	2422
788.117	2416
788.341	2391
788.566	2341
788.791	2373
789.016	2318
789.241	2306
789.467	2308
789.692	2263
789.917	2269
790.142	2175
790.367	2243
790.592	2174
790.818	2161
791.043	2185
791.268	2189
791.494	2173
791.719	2147
791.944	2157
792.17	2165
792.395	2159
792.621	2126
792.847	2135
793.072	2159
793.298	2120
793.523	2098
793.749	2144
793.975	2162
794.201	2139
794.426	2152
794.652	2129
794.878	2157
795.104	2166
795.33	2181
795.556	2190
795.782	2219
796.008	2212
796.234	2250
796.46	2228
796.686	2207
796.912	2258
797.138	2255
797.364	2263
797.591	2245
797.817	2256
798.043	2264
798.27	2278
798.496	2272
798.722	2289
798.949	2319
799.175	2302
799.402	2372
799.628	2276
799.855	2247
800.081	2253
800.308	2237
800.535	2238
800.761	2288
800.988	2230
801.215	2222
801.442	2223
801.669	2216
801.895	2210
802.122	2180
802.349	2164
802.576	2153
802.803	2107
803.03	2127
803.257	2108
803.484	2120
803.711	2102
803.938	2070
804.166	2052
804.393	2048
804.62	1987
804.847	1988
805.075	1955
805.302	1958
805.529	1931
805.757	1882
805.984	1891
806.212	1889
806.439	1883
806.667	1869
806.894	1865
807.122	1864
807.35	1888
807.577	1847
807.805	1846
808.033	1849
808.26	1866
808.488	1889
808.716	1816
808.944	1871
809.172	1863
809.4	1861
809.628	1828
809.856	1832
810.084	1896
810.312	1884
810.54	1876
810.768	1875
810.996	1858
811.224	1875
811.452	1906
811.681	1892
811.909	1913
812.137	1879
812.365	1899
812.594	1913
812.822	1936
813.051	1922
813.279	1892
813.508	1960
813.736	1919
813.965	1923
814.193	1860
814.422	1927
814.651	1943
814.879	1918
815.108	1961
815.337	1950
815.566	1987
815.794	2019
816.023	2008
816.252	2001
816.481	2014
816.71	2053
816.939	2033
817.168	2046
817.397	2025
817.626	2071
817.855	2061
818.084	2088
818.314	2075
818.543	2084
818.772	2059
819.001	2080
819.231	2080
819.46	2069
819.689	2122
819.919	2081
820.148	2042
820.378	2054
820.607	2016
820.837	2061
821.066	2067
821.296	2063
821.526	2080
821.755	2127
821.985	2127
822.215	2128
822.444	2143
822.674	2273
822.904	2301
823.134	2332
823.364	2385
823.594	2447
823.824	2423
824.054	2509
824.284	2578
824.514	2644
824.744	2692
824.974	2710
825.204	2765
825.434	2834
825.664	2922
825.895	2957
826.125	2960
826.355	3013
826.586	3041
826.816	3062
827.046	3045
827.277	3057
827.507	3054
827.738	3048
827.968	3080
828.199	3023
828.429	3018
828.66	3039
828.891	3036
829.121	3002
829.352	2975
829.583	2967
829.814	2919
830.045	2925
830.275	2913
830.506	2903
830.737	2840
830.968	2852
831.199	2838
831.43	2817
831.661	2794
831.892	2785
832.123	2761
832.355	2710
832.586	2726
832.817	2782
833.048	2669
833.28	2708
833.511	2675
833.742	2653
833.974	2658
834.205	2613
834.436	2612
834.668	2592
834.899	2567
835.131	2568
835.363	2518
835.594	2503
835.826	2463
836.057	2477
836.289	2424
836.521	2401
836.753	2420
836.984	2379
837.216	2360
837.448	2420
837.68	2311
837.912	2291
838.144	2300
838.376	2295
838.608	2272
838.84	2264
839.072	2249
839.304	2244
839.536	2208
839.768	2240
840.001	2237
840.233	2241
840.465	2188
840.698	2287
840.93	2282
841.162	2271
841.395	2252
841.627	2273
841.86	2231
842.092	2295
842.325	2314
842.557	2290
842.79	2351
843.022	2383
843.255	2388
843.488	2392
843.721	2377
843.953	2415
844.186	2419
844.419	2468
844.652	2428
844.885	2457
845.118	2461
845.351	2452
845.584	2426
845.817	2449
846.05	2436
846.283	2435
846.516	2397
846.749	2401
846.982	2395
847.215	2352
847.449	2352
847.682	2370
847.915	2361
848.149	2345
848.382	2305
848.615	2302
848.849	2346
849.082	2296
849.316	2263
849.549	2278
849.783	2292
850.017	2291
850.25	2232
850.484	2271
850.718	2275
850.951	2276
851.185	2263
851.419	2305
851.653	2366
851.887	2420
852.121	2520
852.354	2554
852.588	2692
852.822	2849
853.056	2927
853.29	3053
853.525	3190
853.759	3350
853.993	3411
854.227	3554
854.461	3608
854.696	3730
854.93	3786
855.164	3857
855.398	3864
855.633	3882
855.867	3917
856.102	3915
856.336	3899
856.571	3936
856.805	3975
857.04	3947
857.274	3939
857.509	3907
857.744	3917
857.978	3926
858.213	3904
858.448	3882
858.683	3841
858.918	3842
859.152	3776
859.387	3722
859.622	3692
859.857	3666
860.092	3618
860.327	3574
860.562	3538
860.797	3497
861.033	3447
861.268	3323
861.503	3270
861.738	3230
861.973	3233
862.209	3099
862.444	3072
862.679	3004
862.915	2994
863.15	2960
863.386	2862
863.621	2841
863.857	2799
864.092	2729
864.328	2622
864.563	2640
864.799	2629
865.035	2598
865.27	2517
865.506	2508
865.742	2469
865.978	2456
866.214	2468
866.449	2450
866.685	2414
866.921	2442
867.157	2369
867.393	2389
867.629	2370
867.865	2343
868.101	2271
868.338	2302
868.574	2257
868.81	2275
869.046	2234
869.282	2224
869.519	2192
869.755	2185
869.991	2121
870.228	2123
870.464	2083
870.701	2044
870.937	2091
871.174	2053
871.41	2016
871.647	2023
871.883	1973
872.12	1947
872.357	1939
872.593	1894
872.83	1873
873.067	1863
873.304	1893
873.541	1847
873.777	1824
874.014	1802
874.251	1801
874.488	1796
874.725	1792
874.962	1793
875.199	1793
875.436	1795
875.674	1813
875.911	1806
876.148	1759
876.385	1812
876.622	1784
876.86	1790
877.097	1802
877.334	1792
877.572	1769
877.809	1808
878.047	1781
878.284	1807
878.522	1814
878.759	1820
878.997	1808
879.234	1815
879.472	1810
879.71	1836
879.947	1822
880.185	1845
880.423	1846
880.661	1887
880.899	1849
881.137	1805
881.374	1834
881.612	1835
881.85	1872
882.088	1883
882.326	1910
882.564	1927
882.803	1907
883.041	2001
883.279	1972
883.517	2000
883.755	1993
883.994	2008
884.232	2011
884.47	2052
884.709	2082
884.947	2078
885.185	2142
885.424	2173
885.662	2193
885.901	2204
886.139	2293
886.378	2340
886.617	2343
886.855	2441
887.094	2505
887.333	2595
887.571	2671
887.81	2795
888.049	2842
888.288	2928
888.527	3020
888.766	3094
889.005	3104
889.244	3227
889.483	3279
889.722	3316
889.961	3440
890.2	3464
890.439	3545
890.678	3541
890.917	3607
891.157	3670
891.396	3622
891.635	3686
891.874	3696
892.114	3686
892.353	3742
892.593	3777
892.832	3705
893.072	3707
893.311	3675
893.551	3667
893.79	3668
894.03	3628
894.269	3601
894.509	3551
894.749	3496
894.989	3443
895.228	3429
895.468	3366
895.708	3328
895.948	3265
896.188	3267
896.428	3247
896.668	3163
896.908	3129
897.148	3096
897.388	3094
897.628	3025
897.868	2984
898.108	2918
898.349	2871
898.589	2804
898.829	2846
899.069	2789
899.31	2727
899.55	2698
899.79	2634
900.031	2622
900.271	2583
900.512	2514
900.752	2537
900.993	2505
901.234	2494
901.474	2389
901.715	2386
901.956	2261
902.196	2267
902.437	2221
902.678	2223
902.919	2156
903.159	2154
903.4	2126
903.641	2119
903.882	2064
904.123	2056
904.364	2049
904.605	2039
904.846	2017
905.087	2029
905.329	2016
905.57	2064
905.811	2037
906.052	2041
906.293	2026
906.535	2064
906.776	2060
907.017	2105
907.259	2088
907.5	2082
907.742	2130
907.983	2116
908.225	2130
908.466	2113
908.708	2167
908.95	2197
909.191	2209
909.433	2199
909.675	2192
909.916	2170
910.158	2174
910.4	2197
910.642	2215
910.884	2216
911.126	2167
911.368	2133
911.61	2131
911.852	2118
912.094	2077
912.336	2062
912.578	2052
912.82	2063
913.062	2004
913.304	2010
913.547	1961
913.789	1940
914.031	1911
914.274	1907
914.516	1898
914.758	1866
915.001	1827
915.243	1800
915.486	1793
915.728	1796
915.971	1762
916.213	1784
916.456	1712
916.699	1769
916.941	1734
917.184	1726
917.427	1709
917.67	1778
917.913	1747
918.155	1776
918.398	1750
918.641	1755
918.884	1760
919.127	1770
919.37	1775
919.613	1771
919.856	1818
920.099	1785
920.343	1808
920.586	1831
920.829	1799
921.072	1827
921.315	1810
921.559	1816
921.802	1815
[truncated: 6,073 more rows]

## Sheet: A8_run2
mass	intensity
500.036	15594
500.214	15549
500.393	15706
500.572	15999
500.751	16183
500.93	16221
501.11	16304
501.289	16288
501.468	16182
501.647	15928
501.826	15613
502.005	15330
502.185	15201
502.364	15207
502.543	15153
502.723	15181
502.902	15109
503.081	15075
503.261	14917
503.44	14678
503.62	14314
503.799	13908
503.979	13602
504.159	13229
504.338	12875
504.518	12586
504.698	12298
504.877	12008
505.057	11737
505.237	11377
505.417	11019
505.597	10579
505.777	10133
505.957	9701
506.137	9313
506.317	8908
506.497	8570
506.677	8201
506.857	7781
507.037	7519
507.217	7195
507.397	6889
507.577	6480
507.758	6264
507.938	5884
508.118	5583
508.299	5347
508.479	5067
508.659	4911
508.84	4719
509.02	4503
509.201	4342
509.381	4264
509.562	4251
509.743	4245
509.923	4326
510.104	4527
510.285	4870
510.465	5313
510.646	5955
510.827	6624
511.008	7192
511.189	7721
511.37	8231
511.551	8764
511.732	9291
511.913	9856
512.094	10482
512.275	11238
512.456	11982
512.637	12779
512.818	13566
512.999	14286
513.18	14894
513.362	15298
513.543	15620
513.724	15808
513.906	16115
514.087	16183
514.268	16360
514.45	16412
514.631	16436
514.813	16415
514.994	16404
515.176	16202
515.358	15985
515.539	15617
515.721	15173
515.903	14754
516.084	14329
516.266	13892
516.448	13419
516.63	12911
516.812	12450
516.994	11912
517.176	11459
517.357	10962
517.539	10581
517.722	10219
517.904	10047
518.086	9933
518.268	10074
518.45	10619
518.632	11552
518.814	12725
518.997	13943
519.179	15142
519.361	16303
519.544	17379
519.726	18361
519.908	19169
520.091	20018
520.273	20703
520.456	21517
520.638	22288
520.821	23005
521.004	23631
521.186	24157
521.369	24338
521.552	24428
521.734	24389
521.917	24136
522.1	23605
522.283	23189
522.466	22676
522.648	22145
522.831	21534
523.014	20888
523.197	20240
523.38	19448
523.563	18635
523.747	17849
523.93	16909
524.113	15997
524.296	15122
524.479	14261
524.662	13465
524.846	12762
525.029	12003
525.212	11414
525.396	10797
525.579	10199
525.763	9627
525.946	9157
526.13	8672
526.313	8236
526.497	7959
526.68	7679
526.864	7484
527.048	7292
527.231	7115
527.415	7073
527.599	6980
527.783	6949
527.967	6878
528.15	6908
528.334	6928
528.518	6978
528.702	6975
528.886	7010
529.07	7098
529.254	7191
529.438	7215
529.622	7250
529.807	7220
529.991	7262
530.175	7248
530.359	7296
530.544	7241
530.728	7180
530.912	7080
531.097	7013
531.281	6955
531.465	6914
531.65	6792
531.834	6688
532.019	6579
532.204	6404
532.388	6252
532.573	6087
532.757	5883
532.942	5775
533.127	5578
533.312	5462
533.496	5308
533.681	5151
533.866	5021
534.051	4921
534.236	4760
534.421	4714
534.606	4628
534.791	4616
534.976	4568
535.161	4629
535.346	4559
535.531	4587
535.717	4544
535.902	4529
536.087	4491
536.272	4515
536.458	4512
536.643	4422
536.828	4385
537.014	4399
537.199	4311
537.385	4340
537.57	4254
537.756	4208
537.941	4078
538.127	4011
538.312	3965
538.498	3846
538.684	3735
538.87	3626
539.055	3499
539.241	3432
539.427	3357
539.613	3262
539.799	3149
539.985	3072
540.171	2935
540.357	2838
540.543	2743
540.729	2713
540.915	2656
541.101	2540
541.287	2499
541.473	2456
541.659	2412
541.846	2356
542.032	2293
542.218	2278
542.405	2226
542.591	2256
542.777	2212
542.964	2214
543.15	2191
543.337	2184
543.523	2135
543.71	2124
543.896	2139
544.083	2119
544.27	2085
544.456	2121
544.643	2121
544.83	2124
545.017	2107
545.204	2132
545.39	2131
545.577	2117
545.764	2140
545.951	2108
546.138	2076
546.325	2097
546.512	2087
546.699	2071
546.886	2058
547.074	2043
547.261	2005
547.448	2059
547.635	2059
547.823	2053
548.01	2095
548.197	2107
548.385	2087
548.572	2106
548.759	2194
548.947	2215
549.134	2228
549.322	2242
549.509	2285
549.697	2320
549.885	2266
550.072	2303
550.26	2282
550.448	2325
550.636	2352
550.823	2375
551.011	2336
551.199	2360
551.387	2407
551.575	2402
551.763	2419
551.951	2437
552.139	2445
552.327	2453
552.515	2507
552.703	2490
552.891	2501
553.079	2510
553.268	2528
553.456	2536
553.644	2556
553.832	2576
554.021	2584
554.209	2594
554.397	2622
554.586	2634
554.774	2619
554.963	2622
555.151	2620
555.34	2646
555.529	2649
555.717	2655
555.906	2615
556.095	2625
556.283	2643
556.472	2673
556.661	2658
556.85	2682
557.038	2682
557.227	2739
557.416	2779
557.605	2791
557.794	2780
557.983	2795
558.172	2806
558.361	2917
558.55	2989
558.74	3087
558.929	3160
559.118	3189
559.307	3325
559.497	3441
559.686	3561
559.875	3667
560.065	3798
560.254	3852
560.443	3953
560.633	4115
560.822	4277
561.012	4404
561.201	4589
561.391	4768
561.581	4873
561.77	5019
561.96	5107
562.15	5149
562.339	5196
562.529	5365
562.719	5541
562.909	5675
563.099	5771
563.289	5908
563.479	5934
563.669	5914
563.859	5934
564.049	5896
564.239	5831
564.429	5781
564.619	5684
564.809	5680
564.999	5611
565.19	5602
565.38	5505
565.57	5465
565.761	5308
565.951	5087
566.141	4888
566.332	4751
566.522	4674
566.713	4538
566.903	4385
567.094	4206
567.284	4060
567.475	3900
567.666	3789
567.856	3697
568.047	3578
568.238	3364
568.429	3256
568.619	3141
568.81	3036
569.001	2985
569.192	2860
569.383	2773
569.574	2668
569.765	2674
569.956	2553
570.147	2488
570.338	2361
570.529	2282
570.721	2226
570.912	2208
571.103	2125
571.294	2087
571.486	2036
571.677	1997
571.868	1930
572.06	1868
572.251	1773
572.443	1775
572.634	1736
572.826	1707
573.017	1638
573.209	1625
573.4	1595
573.592	1567
573.784	1511
573.975	1506
574.167	1467
574.359	1457
574.551	1425
574.743	1405
574.935	1400
575.126	1406
575.318	1395
575.51	1413
575.702	1377
575.894	1367
576.087	1388
576.279	1387
576.471	1397
576.663	1417
576.855	1432
577.047	1478
577.24	1484
577.432	1477
577.624	1465
577.817	1515
578.009	1503
578.201	1531
578.394	1513
578.586	1522
578.779	1521
578.971	1515
579.164	1553
579.357	1579
579.549	1584
579.742	1568
579.935	1571
580.128	1562
580.32	1542
580.513	1520
580.706	1516
580.899	1542
581.092	1540
581.285	1533
581.478	1515
581.671	1561
581.864	1497
582.057	1507
582.25	1484
582.443	1513
582.636	1539
582.829	1518
583.023	1569
583.216	1593
583.409	1614
583.603	1590
583.796	1631
583.989	1666
584.183	1728
584.376	1669
584.57	1646
584.763	1671
584.957	1687
585.15	1698
585.344	1681
585.538	1666
585.731	1640
585.925	1635
586.119	1609
586.313	1629
586.506	1598
586.7	1565
586.894	1569
587.088	1524
587.282	1482
587.476	1458
587.67	1485
587.864	1473
588.058	1449
588.252	1458
588.446	1431
588.64	1429
588.835	1456
589.029	1483
589.223	1468
589.417	1479
589.612	1447
589.806	1463
590.001	1485
590.195	1487
590.389	1500
590.584	1513
590.778	1513
590.973	1554
591.168	1552
591.362	1574
591.557	1525
591.752	1493
591.946	1506
592.141	1525
592.336	1497
592.531	1491
592.725	1503
592.92	1514
593.115	1492
593.31	1467
593.505	1412
593.7	1396
593.895	1393
594.09	1387
594.285	1387
594.48	1391
594.676	1390
594.871	1386
595.066	1332
595.261	1375
595.457	1354
595.652	1384
595.847	1403
596.043	1424
596.238	1410
596.434	1433
596.629	1501
596.825	1545
597.02	1567
597.216	1591
597.411	1630
597.607	1661
597.803	1660
597.998	1742
598.194	1731
598.39	1723
598.586	1737
598.782	1810
598.977	1780
599.173	1775
599.369	1739
599.565	1754
599.761	1750
599.957	1751
600.153	1730
600.35	1684
600.546	1672
600.742	1671
600.938	1632
601.134	1599
601.33	1551
601.527	1554
601.723	1506
601.919	1479
602.116	1464
602.312	1456
602.509	1434
602.705	1386
602.902	1372
603.098	1367
603.295	1345
603.492	1299
603.688	1283
603.885	1323
604.082	1302
604.278	1287
604.475	1263
604.672	1253
604.869	1209
605.066	1257
605.263	1237
605.459	1246
605.656	1222
605.853	1249
606.05	1200
606.248	1198
606.445	1208
606.642	1195
606.839	1166
607.036	1138
607.233	1124
607.431	1123
607.628	1096
607.825	1127
608.023	1126
608.22	1099
608.417	1123
608.615	1110
608.812	1081
609.01	1068
609.207	1040
609.405	1082
609.603	1094
609.8	1118
609.998	1093
610.196	1077
610.393	1091
610.591	1083
610.789	1117
610.987	1083
611.185	1101
611.383	1106
611.581	1144
611.779	1155
611.977	1132
612.175	1114
612.373	1132
612.571	1136
612.769	1082
612.967	1121
613.165	1133
613.363	1117
613.562	1071
613.76	1097
613.958	1098
614.157	1068
614.355	1020
614.553	1041
614.752	1040
614.95	1038
615.149	1023
615.348	1001
615.546	979
615.745	984
615.943	979
616.142	959
616.341	950
616.539	944
616.738	948
616.937	990
617.136	992
617.335	998
617.534	1005
617.733	1011
617.932	1008
618.131	1040
618.33	1039
618.529	1024
618.728	1080
618.927	1063
619.126	1104
619.325	1095
619.525	1074
619.724	1117
619.923	1089
620.122	1067
620.322	1086
620.521	1098
620.721	1094
620.92	1099
621.119	1109
621.319	1147
621.519	1129
621.718	1154
621.918	1155
622.117	1177
622.317	1232
622.517	1275
622.717	1276
622.916	1324
623.116	1359
623.316	1386
623.516	1399
623.716	1418
623.916	1420
624.116	1456
624.316	1496
624.516	1531
624.716	1537
624.916	1647
625.116	1662
625.316	1721
625.516	1684
625.717	1701
625.917	1709
626.117	1723
626.317	1802
626.518	1806
626.718	1840
626.919	1889
627.119	1920
627.32	2004
627.52	2125
627.721	2332
627.921	2451
628.122	2633
628.322	2912
628.523	3161
628.724	3340
628.925	3517
629.125	3642
629.326	3788
629.527	3968
629.728	4154
629.929	4354
630.13	4576
630.331	4893
630.532	5195
630.733	5343
630.934	5385
631.135	5427
631.336	5444
631.537	5389
631.738	5516
631.94	5504
632.141	5561
632.342	5619
632.543	5691
632.745	5662
632.946	5625
633.148	5535
633.349	5354
633.551	5228
633.752	5164
633.954	5000
634.155	4925
634.357	4841
634.558	4737
634.76	4670
634.962	4534
635.164	4393
635.365	4270
635.567	4106
635.769	4011
635.971	3880
636.173	3769
636.375	3611
636.577	3548
636.779	3481
636.981	3422
637.183	3299
637.385	3171
637.587	3072
637.789	2993
637.991	2897
638.194	2757
638.396	2701
638.598	2648
638.8	2580
639.003	2524
639.205	2475
639.408	2432
639.61	2410
639.813	2350
640.015	2344
640.218	2332
640.42	2401
640.623	2463
640.825	2475
641.028	2522
641.231	2568
641.434	2584
641.636	2635
641.839	2697
642.042	2707
642.245	2736
642.448	2797
642.651	2869
642.854	2912
643.057	2944
643.26	2943
643.463	2970
643.666	2993
643.869	2970
644.072	2878
644.275	2857
644.479	2808
644.682	2751
644.885	2712
645.088	2695
645.292	2632
645.495	2596
645.699	2477
645.902	2424
646.106	2332
646.309	2249
646.513	2172
646.716	2119
646.92	2047
647.123	1977
647.327	1939
647.531	1891
647.735	1781
647.938	1715
648.142	1639
648.346	1611
648.55	1558
648.754	1489
648.958	1444
649.162	1428
649.366	1378
649.57	1352
649.774	1321
649.978	1306
650.182	1249
650.386	1221
650.59	1214
650.795	1182
650.999	1190
651.203	1170
651.407	1158
651.612	1147
651.816	1162
652.021	1166
652.225	1163
652.429	1143
652.634	1177
652.839	1220
653.043	1201
653.248	1227
653.452	1238
653.657	1280
653.862	1313
654.066	1384
654.271	1394
654.476	1444
654.681	1478
654.886	1542
655.091	1590
655.296	1677
655.501	1790
655.706	1947
655.911	2146
656.116	2403
656.321	2637
656.526	2924
656.731	3250
656.936	3604
657.141	3930
657.347	4235
657.552	4620
657.757	5000
657.963	5354
658.168	5756
658.373	6154
658.579	6632
658.784	7078
658.99	7419
659.195	7787
659.401	8106
659.607	8342
659.812	8636
660.018	8881
660.224	9180
660.429	9407
660.635	9612
660.841	9857
661.047	10077
661.253	10042
661.459	10227
661.665	10311
661.871	10409
662.077	10536
662.283	10705
662.489	10808
662.695	10833
662.901	10761
663.107	10678
663.313	10575
663.519	10589
663.726	10784
663.932	11337
664.138	11970
664.345	12785
664.551	13516
664.757	14058
664.964	14248
665.17	14376
665.377	14429
665.583	14609
665.79	14999
665.997	15682
666.203	16450
666.41	17424
666.617	18320
666.823	18874
667.03	19028
667.237	18908
667.444	18792
667.651	18811
667.858	18899
668.065	19113
668.271	19379
668.478	19859
668.686	20041
668.893	20047
669.1	19778
669.307	19377
669.514	18863
669.721	18366
669.928	17967
670.136	17626
670.343	17274
670.55	16923
670.758	16514
670.965	16060
671.172	15425
671.38	14646
671.587	14003
671.795	13313
672.002	12691
672.21	12014
672.418	11386
672.625	10861
672.833	10239
673.041	9682
673.248	9094
673.456	8520
673.664	7885
673.872	7318
674.08	6872
674.288	6431
674.495	5960
674.703	5564
674.911	5158
675.119	4741
675.327	4398
675.536	4132
675.744	3842
675.952	3568
676.16	3312
676.368	3074
676.577	2856
676.785	2726
676.993	2524
677.202	2371
677.41	2238
677.618	2111
677.827	1997
678.035	1914
678.244	1792
678.452	1724
678.661	1683
678.869	1662
679.078	1569
679.287	1538
679.496	1532
679.704	1486
679.913	1458
680.122	1433
680.331	1407
680.54	1437
680.748	1408
680.957	1443
681.166	1428
681.375	1451
681.584	1449
681.793	1450
682.003	1395
682.212	1409
682.421	1379
682.63	1390
682.839	1347
683.048	1364
683.258	1344
683.467	1343
683.676	1321
683.886	1334
684.095	1345
684.305	1343
684.514	1325
684.724	1307
684.933	1328
685.143	1341
685.352	1361
685.562	1373
685.772	1375
685.981	1416
686.191	1433
686.401	1505
686.611	1582
686.821	1682
687.03	1793
687.24	1892
687.45	1914
687.66	1964
687.87	2081
688.08	2224
688.29	2334
688.5	2513
688.711	2717
688.921	2901
689.131	3062
689.341	3179
689.551	3279
689.762	3375
689.972	3452
690.182	3576
690.393	3661
690.603	3814
690.814	3984
691.024	4077
691.235	4096
691.445	4098
691.656	4104
691.866	4100
692.077	4152
692.288	4139
692.498	4139
692.709	4112
692.92	4087
693.131	4135
693.342	4115
693.552	4028
693.763	4007
693.974	3951
694.185	3907
694.396	3916
694.607	3916
694.818	3929
695.029	3929
695.241	3896
695.452	3843
695.663	3886
695.874	3851
696.085	3801
696.297	3851
696.508	3909
696.719	3971
696.931	4030
697.142	4056
697.354	4075
697.565	4036
697.777	4063
697.988	4074
698.2	4049
698.411	3987
698.623	4049
698.835	4003
699.046	4028
699.258	4013
699.47	3986
699.682	3906
699.893	3846
700.105	3727
700.317	3649
700.529	3592
700.741	3544
700.953	3516
701.165	3443
701.377	3338
701.589	3259
701.801	3127
702.014	3020
702.226	2951
702.438	2881
702.65	2786
702.863	2732
703.075	2650
703.287	2591
703.5	2459
703.712	2395
703.925	2307
704.137	2262
704.35	2201
704.562	2062
704.775	2001
704.987	1959
705.2	1929
705.413	1824
705.625	1793
705.838	1725
706.051	1675
706.264	1651
706.476	1558
706.689	1508
706.902	1447
707.115	1432
707.328	1387
707.541	1350
707.754	1324
707.967	1263
708.18	1229
708.393	1242
708.607	1213
708.82	1163
709.033	1163
709.246	1135
709.46	1127
709.673	1081
709.886	1061
710.1	1029
710.313	995
710.526	993
710.74	971
710.953	949
711.167	916
711.381	927
711.594	911
711.808	898
712.022	903
712.235	879
712.449	879
712.663	884
712.877	887
713.09	870
713.304	846
713.518	865
713.732	897
713.946	918
714.16	916
714.374	949
714.588	975
714.802	998
715.016	994
715.231	1049
715.445	1065
715.659	1124
715.873	1123
716.088	1160
716.302	1237
716.516	1326
716.731	1369
716.945	1459
717.159	1579
717.374	1699
717.588	1897
717.803	2084
718.018	2262
718.232	2453
718.447	2683
718.662	2996
718.876	3281
719.091	3625
719.306	3902
719.521	4208
719.735	4539
719.95	4912
720.165	5272
720.38	5657
720.595	5997
720.81	6343
721.025	6673
721.24	6953
721.455	7196
721.67	7375
721.886	7617
722.101	7860
722.316	8021
722.531	8170
722.747	8214
722.962	8261
723.177	8211
723.393	8169
723.608	8097
723.823	8018
724.039	7822
724.254	7680
724.47	7518
724.686	7329
724.901	7073
725.117	6844
725.333	6629
725.548	6427
725.764	6163
725.98	5944
726.196	5785
726.411	5648
726.627	5571
726.843	5516
727.059	5378
727.275	5165
727.491	5013
727.707	4906
727.923	4748
728.139	4725
728.355	4693
728.572	4886
728.788	4961
729.004	5003
729.22	4977
729.437	4884
729.653	4773
729.869	4668
730.086	4632
730.302	4567
730.518	4642
730.735	4760
730.951	4772
731.168	4702
731.385	4566
731.601	4429
731.818	4306
732.035	4217
732.251	4058
732.468	3942
732.685	3866
732.902	3810
733.118	3636
733.335	3500
733.552	3366
733.769	3198
733.986	3108
734.203	2987
734.42	2830
734.637	2717
734.854	2698
735.071	2592
735.289	2515
735.506	2368
735.723	2260
735.94	2249
736.158	2176
736.375	2128
736.592	2099
736.81	2110
737.027	2045
737.245	2028
737.462	1997
737.68	2008
737.897	1964
738.115	1957
738.332	1948
738.55	1974
738.768	1935
738.985	1933
739.203	1956
739.421	1961
739.639	1943
739.856	1949
740.074	1942
740.292	1926
740.51	1917
740.728	1903
740.946	1902
741.164	1889
741.382	1835
741.6	1810
741.818	1771
742.037	1761
742.255	1726
742.473	1651
742.691	1626
742.91	1612
743.128	1585
743.346	1555
743.565	1502
743.783	1474
744.002	1445
744.22	1421
744.439	1387
744.657	1350
744.876	1307
745.094	1323
745.313	1278
745.532	1262
745.75	1240
745.969	1269
746.188	1178
746.407	1184
746.626	1174
746.844	1177
747.063	1151
747.282	1116
747.501	1110
747.72	1136
747.939	1129
748.158	1186
748.377	1184
748.597	1239
748.816	1297
749.035	1352
749.254	1355
749.473	1375
749.693	1413
749.912	1438
750.131	1436
750.351	1493
750.57	1423
750.79	1406
751.009	1421
751.229	1397
751.448	1348
751.668	1356
751.887	1335
752.107	1316
752.327	1289
752.546	1277
752.766	1286
752.986	1284
753.206	1311
753.426	1276
753.646	1281
753.865	1320
754.085	1266
754.305	1239
754.525	1263
754.745	1285
754.965	1248
755.186	1240
755.406	1214
755.626	1186
755.846	1163
756.066	1187
756.287	1137
756.507	1116
756.727	1100
756.948	1100
757.168	1095
757.388	1065
757.609	1060
757.829	1073
758.05	1020
758.27	1025
758.491	989
758.712	993
758.932	997
759.153	1010
759.374	993
759.594	976
759.815	986
760.036	993
760.257	959
760.478	1004
760.699	1001
760.919	1020
761.14	1058
761.361	1066
761.583	1059
761.804	1046
762.025	1085
762.246	1058
762.467	1066
762.688	1090
762.909	1111
763.131	1116
763.352	1123
763.573	1154
763.795	1122
764.016	1132
764.237	1098
764.459	1079
764.68	1060
764.902	1116
765.123	1118
765.345	1106
765.567	1115
765.788	1072
766.01	1110
766.232	1102
766.453	1061
766.675	1085
766.897	1098
767.119	1106
767.341	1106
767.563	1102
767.785	1132
768.007	1131
768.229	1136
768.451	1114
768.673	1100
768.895	1121
769.117	1150
769.339	1133
769.561	1129
769.784	1126
770.006	1136
770.228	1169
770.45	1168
770.673	1144
770.895	1178
771.118	1172
771.34	1162
771.563	1213
771.785	1224
772.008	1201
772.23	1218
772.453	1224
772.676	1218
772.898	1232
773.121	1205
773.344	1212
773.566	1203
773.789	1252
774.012	1218
774.235	1196
774.458	1171
774.681	1232
774.904	1213
775.127	1197
775.35	1179
775.573	1180
775.796	1140
776.019	1159
776.242	1115
776.466	1117
776.689	1091
776.912	1114
777.135	1050
777.359	1024
777.582	996
777.805	1031
778.029	991
778.252	977
778.476	920
778.699	944
778.923	907
779.147	902
779.37	880
779.594	827
779.817	826
780.041	804
780.265	804
780.489	800
780.713	776
780.936	742
781.16	758
781.384	734
781.608	751
781.832	733
782.056	729
782.28	731
782.504	733
782.728	705
782.952	718
783.177	717
783.401	733
783.625	722
783.849	731
784.074	710
784.298	707
784.522	737
784.747	756
784.971	769
785.196	764
785.42	779
785.645	785
785.869	785
786.094	799
786.318	821
786.543	811
786.768	813
786.992	807
787.217	814
787.442	813
787.667	813
787.892	834
788.117	843
788.341	840
788.566	832
788.791	836
789.016	818
789.241	805
789.467	814
789.692	784
789.917	775
790.142	766
790.367	765
790.592	764
790.818	768
791.043	748
791.268	713
791.494	731
791.719	758
791.944	768
792.17	763
792.395	749
792.621	720
792.847	736
793.072	725
793.298	716
793.523	746
793.749	754
793.975	765
794.201	755
794.426	748
794.652	766
794.878	796
795.104	787
795.33	797
795.556	778
795.782	814
796.008	824
796.234	868
796.46	821
796.686	814
796.912	827
797.138	817
797.364	836
797.591	847
797.817	805
798.043	823
798.27	824
798.496	850
798.722	804
798.949	804
799.175	798
799.402	780
799.628	784
799.855	786
800.081	793
800.308	796
800.535	785
800.761	784
800.988	771
801.215	746
801.442	757
801.669	762
801.895	705
802.122	694
802.349	722
802.576	726
802.803	727
803.03	720
803.257	675
803.484	670
803.711	666
803.938	699
804.166	660
804.393	642
804.62	630
804.847	645
805.075	600
805.302	616
805.529	578
805.757	592
805.984	591
806.212	556
806.439	541
806.667	551
806.894	536
807.122	521
807.35	510
807.577	530
807.805	505
808.033	498
808.26	498
808.488	506
808.716	485
808.944	483
809.172	491
809.4	444
809.628	459
809.856	488
810.084	496
810.312	470
810.54	466
810.768	477
810.996	499
811.224	479
811.452	473
811.681	468
811.909	473
812.137	500
812.365	470
812.594	484
812.822	474
813.051	492
813.279	460
813.508	467
813.736	459
813.965	488
814.193	482
814.422	474
814.651	480
814.879	458
815.108	468
815.337	458
815.566	454
815.794	473
816.023	473
816.252	484
816.481	470
816.71	475
816.939	456
817.168	457
817.397	468
817.626	461
817.855	471
818.084	482
818.314	470
818.543	468
818.772	466
819.001	485
819.231	465
819.46	481
819.689	488
819.919	471
820.148	467
820.378	493
820.607	459
820.837	484
821.066	491
821.296	502
821.526	481
821.755	518
821.985	520
822.215	522
822.444	522
822.674	550
822.904	557
823.134	520
823.364	568
823.594	577
823.824	580
824.054	620
824.284	646
824.514	675
824.744	665
824.974	654
825.204	645
825.434	698
825.664	696
825.895	713
826.125	696
826.355	706
826.586	713
826.816	737
827.046	721
827.277	745
827.507	710
827.738	707
827.968	716
828.199	718
828.429	695
828.66	706
828.891	734
829.121	738
829.352	716
829.583	736
829.814	764
830.045	748
830.275	751
830.506	761
830.737	724
830.968	714
831.199	738
831.43	766
831.661	721
831.892	738
832.123	745
832.355	777
832.586	768
832.817	777
833.048	756
833.28	759
833.511	732
833.742	733
833.974	716
834.205	722
834.436	731
834.668	735
834.899	739
835.131	737
835.363	724
835.594	703
835.826	689
836.057	680
836.289	677
836.521	683
836.753	670
836.984	645
837.216	645
837.448	645
837.68	642
837.912	608
838.144	632
838.376	631
838.608	602
838.84	592
839.072	572
839.304	606
839.536	621
839.768	597
840.001	586
840.233	573
840.465	546
840.698	559
840.93	537
841.162	533
841.395	533
841.627	561
841.86	535
842.092	565
842.325	543
842.557	538
842.79	546
843.022	533
843.255	545
843.488	542
843.721	538
843.953	528
844.186	544
844.419	542
844.652	524
844.885	528
845.118	543
845.351	531
845.584	547
845.817	515
846.05	512
846.283	534
846.516	525
846.749	550
846.982	534
847.215	521
847.449	514
847.682	517
847.915	514
848.149	524
848.382	523
848.615	511
848.849	527
849.082	542
849.316	515
849.549	522
849.783	547
850.017	544
850.25	534
850.484	539
850.718	527
850.951	546
851.185	550
851.419	560
851.653	559
851.887	570
852.121	616
852.354	649
852.588	666
852.822	680
853.056	745
853.29	756
853.525	805
853.759	860
853.993	891
854.227	903
854.461	945
854.696	956
854.93	919
855.164	993
855.398	971
855.633	1004
855.867	986
856.102	976
856.336	970
856.571	944
856.805	933
857.04	925
857.274	961
857.509	917
857.744	926
857.978	906
858.213	914
858.448	929
858.683	896
858.918	892
859.152	866
859.387	873
859.622	847
859.857	861
860.092	835
860.327	821
860.562	818
860.797	815
861.033	787
861.268	771
861.503	769
861.738	747
861.973	725
862.209	723
862.444	720
862.679	699
862.915	691
863.15	689
863.386	660
863.621	640
863.857	664
864.092	662
864.328	626
864.563	633
864.799	619
865.035	608
865.27	587
865.506	592
865.742	588
865.978	572
866.214	576
866.449	572
866.685	584
866.921	587
867.157	588
867.393	575
867.629	576
867.865	570
868.101	538
868.338	546
868.574	544
868.81	558
869.046	546
869.282	529
869.519	510
869.755	533
869.991	502
870.228	478
870.464	511
870.701	489
870.937	504
871.174	487
871.41	493
871.647	479
871.883	472
872.12	477
872.357	459
872.593	455
872.83	448
873.067	462
873.304	426
873.541	459
873.777	420
874.014	415
874.251	435
874.488	418
874.725	420
874.962	423
875.199	403
875.436	413
875.674	429
875.911	400
876.148	417
876.385	395
876.622	428
876.86	406
877.097	417
877.334	424
877.572	405
877.809	424
878.047	420
878.284	442
878.522	407
878.759	426
878.997	426
879.234	424
879.472	402
879.71	427
879.947	415
880.185	428
880.423	421
880.661	430
880.899	446
881.137	444
881.374	445
881.612	447
881.85	441
882.088	445
882.326	435
882.564	459
882.803	464
883.041	467
883.279	463
883.517	472
883.755	484
883.994	500
884.232	475
884.47	516
884.709	519
884.947	540
885.185	527
885.424	575
885.662	578
885.901	590
886.139	605
886.378	624
886.617	646
886.855	687
887.094	705
887.333	748
887.571	808
887.81	838
888.049	862
888.288	884
888.527	905
888.766	912
889.005	956
889.244	1016
889.483	1006
889.722	1027
889.961	1057
890.2	1073
890.439	1104
890.678	1097
890.917	1095
891.157	1113
891.396	1101
891.635	1114
891.874	1098
892.114	1103
892.353	1085
892.593	1103
892.832	1064
893.072	1038
893.311	1083
893.551	1029
893.79	1005
894.03	993
894.269	976
894.509	969
894.749	971
894.989	940
895.228	875
895.468	869
895.708	875
895.948	854
896.188	801
896.428	815
896.668	803
896.908	787
897.148	752
897.388	764
897.628	769
897.868	771
898.108	731
898.349	718
898.589	701
898.829	729
899.069	697
899.31	690
899.55	661
899.79	650
900.031	664
900.271	654
900.512	640
900.752	640
900.993	626
901.234	634
901.474	594
901.715	584
901.956	593
902.196	575
902.437	558
902.678	555
902.919	565
903.159	569
903.4	571
903.641	601
903.882	566
904.123	564
904.364	561
904.605	557
904.846	543
905.087	555
905.329	541
905.57	546
905.811	543
906.052	544
906.293	508
906.535	507
906.776	512
907.017	520
907.259	518
907.5	498
907.742	484
907.983	475
908.225	487
908.466	471
908.708	481
908.95	467
909.191	456
909.433	464
909.675	459
909.916	455
910.158	464
910.4	439
910.642	446
910.884	445
911.126	429
911.368	447
911.61	467
911.852	469
912.094	442
912.336	428
912.578	415
912.82	409
913.062	417
913.304	447
913.547	422
913.789	395
914.031	438
914.274	415
914.516	414
914.758	420
915.001	426
915.243	407
915.486	422
915.728	448
915.971	460
916.213	442
916.456	428
916.699	441
916.941	413
917.184	431
917.427	415
917.67	425
917.913	439
918.155	433
918.398	428
918.641	448
918.884	443
919.127	450
919.37	460
919.613	451
919.856	433
920.099	439
920.343	456
920.586	467
920.829	458
921.072	448
921.315	447
921.559	446
921.802	436
[truncated: 6,073 more rows]

## Sheet: B1_run2
mass	intensity
500.036	3119
500.214	3046
500.393	2955
500.572	2907
500.751	2828
500.93	2779
501.11	2748
501.289	2724
501.468	2648
501.647	2620
501.826	2554
502.005	2476
502.185	2470
502.364	2466
502.543	2434
502.723	2460
502.902	2490
503.081	2465
503.261	2463
503.44	2483
503.62	2456
503.799	2436
503.979	2450
504.159	2444
504.338	2368
504.518	2375
504.698	2355
504.877	2300
505.057	2302
505.237	2270
505.417	2278
505.597	2224
505.777	2163
505.957	2094
506.137	2028
506.317	1989
506.497	1961
506.677	1864
506.857	1798
507.037	1740
507.217	1710
507.397	1688
507.577	1620
507.758	1594
507.938	1532
508.118	1471
508.299	1455
508.479	1412
508.659	1365
508.84	1307
509.02	1276
509.201	1243
509.381	1221
509.562	1194
509.743	1165
509.923	1139
510.104	1107
510.285	1083
510.465	1065
510.646	1048
510.827	1025
511.008	1022
511.189	985
511.37	1005
511.551	995
511.732	972
511.913	977
512.094	962
512.275	972
512.456	962
512.637	964
512.818	961
512.999	957
513.18	955
513.362	969
513.543	944
513.724	959
513.906	949
514.087	931
514.268	955
514.45	962
514.631	942
514.813	951
514.994	912
515.176	900
515.358	892
515.539	877
515.721	896
515.903	888
516.084	889
516.266	870
516.448	861
516.63	835
516.812	864
516.994	834
517.176	825
517.357	824
517.539	831
517.722	860
517.904	876
518.086	925
518.268	983
518.45	1044
518.632	1115
518.814	1196
518.997	1296
519.179	1369
519.361	1441
519.544	1504
519.726	1512
519.908	1535
520.091	1552
520.273	1570
520.456	1608
520.638	1650
520.821	1658
521.004	1731
521.186	1802
521.369	1794
521.552	1808
521.734	1781
521.917	1743
522.1	1708
522.283	1688
522.466	1622
522.648	1561
522.831	1524
523.014	1549
523.197	1543
523.38	1501
523.563	1475
523.747	1432
523.93	1382
524.113	1336
524.296	1264
524.479	1210
524.662	1192
524.846	1190
525.029	1137
525.212	1116
525.396	1091
525.579	1111
525.763	1060
525.946	1035
526.13	1016
526.313	1004
526.497	989
526.68	967
526.864	967
527.048	971
527.231	949
527.415	943
527.599	953
527.783	952
527.967	934
528.15	930
528.334	916
528.518	931
528.702	941
528.886	933
529.07	942
529.254	957
529.438	976
529.622	971
529.807	979
529.991	959
530.175	962
530.359	954
530.544	934
530.728	921
530.912	907
531.097	893
531.281	886
531.465	891
531.65	885
531.834	847
532.019	827
532.204	808
532.388	793
532.573	774
532.757	775
532.942	750
533.127	706
533.312	700
533.496	718
533.681	712
533.866	704
534.051	662
534.236	663
534.421	647
534.606	640
534.791	664
534.976	669
535.161	680
535.346	650
535.531	648
535.717	675
535.902	684
536.087	676
536.272	696
536.458	656
536.643	646
536.828	639
537.014	629
537.199	648
537.385	657
537.57	645
537.756	654
537.941	629
538.127	616
538.312	623
538.498	608
538.684	584
538.87	570
539.055	545
539.241	533
539.427	533
539.613	541
539.799	502
539.985	498
540.171	503
540.357	484
540.543	461
540.729	474
540.915	463
541.101	462
541.287	448
541.473	451
541.659	446
541.846	441
542.032	438
542.218	427
542.405	439
542.591	430
542.777	422
542.964	391
543.15	404
543.337	424
543.523	396
543.71	409
543.896	404
544.083	408
544.27	392
544.456	411
544.643	407
544.83	404
545.017	390
545.204	394
545.39	411
545.577	383
545.764	390
545.951	390
546.138	380
546.325	381
546.512	379
546.699	382
546.886	360
547.074	379
547.261	375
547.448	380
547.635	370
547.823	372
548.01	355
548.197	360
548.385	379
548.572	387
548.759	387
548.947	377
549.134	383
549.322	382
549.509	381
549.697	358
549.885	372
550.072	372
550.26	380
550.448	373
550.636	387
550.823	397
551.011	396
551.199	399
551.387	401
551.575	400
551.763	408
551.951	428
552.139	411
552.327	409
552.515	424
552.703	436
552.891	436
553.079	427
553.268	443
553.456	443
553.644	446
553.832	453
554.021	454
554.209	464
554.397	445
554.586	446
554.774	452
554.963	466
555.151	466
555.34	443
555.529	443
555.717	472
555.906	465
556.095	482
556.283	484
556.472	484
556.661	463
556.85	474
557.038	481
557.227	485
557.416	511
557.605	517
557.794	502
557.983	535
558.172	501
558.361	523
558.55	527
558.74	562
558.929	566
559.118	612
559.307	589
559.497	623
559.686	624
559.875	625
560.065	613
560.254	648
560.443	648
560.633	662
560.822	662
561.012	703
561.201	695
561.391	712
561.581	711
561.77	705
561.96	723
562.15	749
562.339	707
562.529	712
562.719	707
562.909	723
563.099	717
563.289	738
563.479	755
563.669	749
563.859	753
564.049	738
564.239	750
564.429	741
564.619	733
564.809	724
564.999	713
565.19	731
565.38	713
565.57	707
565.761	704
565.951	713
566.141	692
566.332	692
566.522	673
566.713	673
566.903	650
567.094	659
567.284	669
567.475	653
567.666	645
567.856	650
568.047	641
568.238	626
568.429	633
568.619	631
568.81	632
569.001	604
569.192	600
569.383	599
569.574	598
569.765	603
569.956	572
570.147	589
570.338	561
570.529	549
570.721	543
570.912	558
571.103	531
571.294	511
571.486	522
571.677	515
571.868	494
572.06	476
572.251	456
572.443	456
572.634	479
572.826	456
573.017	425
573.209	437
573.4	406
573.592	403
573.784	370
573.975	380
574.167	373
574.359	357
574.551	332
574.743	347
574.935	342
575.126	343
575.318	328
575.51	321
575.702	333
575.894	308
576.087	288
576.279	298
576.471	302
576.663	290
576.855	279
577.047	282
577.24	268
577.432	263
577.624	263
577.817	268
578.009	263
578.201	247
578.394	250
578.586	261
578.779	252
578.971	250
579.164	246
579.357	262
579.549	271
579.742	256
579.935	271
580.128	274
580.32	279
580.513	271
580.706	280
580.899	295
581.092	320
581.285	330
581.478	308
581.671	334
581.864	321
582.057	336
582.25	345
582.443	372
582.636	355
582.829	371
583.023	372
583.216	382
583.409	383
583.603	399
583.796	386
583.989	371
584.183	391
584.376	398
584.57	405
584.763	387
584.957	379
585.15	384
585.344	377
585.538	369
585.731	374
585.925	357
586.119	332
586.313	337
586.506	321
586.7	334
586.894	334
587.088	328
587.282	343
587.476	359
587.67	413
587.864	433
588.058	500
588.252	556
588.446	628
588.64	683
588.835	710
589.029	760
589.223	766
589.417	775
589.612	779
589.806	811
590.001	854
590.195	904
590.389	922
590.584	961
590.778	973
590.973	952
591.168	903
591.362	912
591.557	880
591.752	846
591.946	828
592.141	820
592.336	799
592.531	783
592.725	774
592.92	775
593.115	738
593.31	715
593.505	713
593.7	696
593.895	671
594.09	652
594.285	635
594.48	618
594.676	607
594.871	576
595.066	566
595.261	568
595.457	558
595.652	554
595.847	524
596.043	527
596.238	527
596.434	515
596.629	513
596.825	512
597.02	503
597.216	510
597.411	484
597.607	473
597.803	496
597.998	479
598.194	489
598.39	486
598.586	478
598.782	454
598.977	471
599.173	448
599.369	441
599.565	433
599.761	430
599.957	422
600.153	399
600.35	377
600.546	391
600.742	392
600.938	376
601.134	373
601.33	360
601.527	334
601.723	320
601.919	331
602.116	313
602.312	306
602.509	312
602.705	303
602.902	288
603.098	281
603.295	288
603.492	277
603.688	263
603.885	267
604.082	261
604.278	246
604.475	245
604.672	258
604.869	246
605.066	251
605.263	242
605.459	247
605.656	216
605.853	221
606.05	225
606.248	212
606.445	215
606.642	213
606.839	240
607.036	241
607.233	255
607.431	252
607.628	255
607.825	261
608.023	254
608.22	240
608.417	260
608.615	251
608.812	265
609.01	253
609.207	252
609.405	241
609.603	255
609.8	255
609.998	259
610.196	266
610.393	260
610.591	269
610.789	268
610.987	271
611.185	269
611.383	264
611.581	248
611.779	241
611.977	256
612.175	253
612.373	258
612.571	278
612.769	254
612.967	238
613.165	267
613.363	257
613.562	274
613.76	258
613.958	253
614.157	271
614.355	275
614.553	256
614.752	258
614.95	256
615.149	264
615.348	269
615.546	304
615.745	307
615.943	279
616.142	300
616.341	289
616.539	309
616.738	301
616.937	319
617.136	304
617.335	318
617.534	322
617.733	329
617.932	330
618.131	319
618.33	322
618.529	322
618.728	314
618.927	329
619.126	330
619.325	310
619.525	315
619.724	308
619.923	311
620.122	303
620.322	322
620.521	322
620.721	301
620.92	340
621.119	322
621.319	328
621.519	323
621.718	356
621.918	392
622.117	426
622.317	469
622.517	522
622.717	538
622.916	562
623.116	579
623.316	616
623.516	592
623.716	596
623.916	625
624.116	676
624.316	719
624.516	768
624.716	792
624.916	825
625.116	772
625.316	781
625.516	775
625.717	773
625.917	761
626.117	763
626.317	787
626.518	813
626.718	816
626.919	828
627.119	870
627.32	884
627.52	933
627.721	977
627.921	1003
628.122	1066
628.322	1116
628.523	1163
628.724	1172
628.925	1202
629.125	1270
629.326	1320
629.527	1345
629.728	1401
629.929	1437
630.13	1502
630.331	1548
630.532	1621
630.733	1642
630.934	1623
631.135	1642
631.336	1651
631.537	1623
631.738	1612
631.94	1632
632.141	1645
632.342	1645
632.543	1649
632.745	1612
632.946	1594
633.148	1571
633.349	1551
633.551	1478
633.752	1459
633.954	1432
634.155	1421
634.357	1385
634.558	1352
634.76	1352
634.962	1326
635.164	1275
635.365	1214
635.567	1185
635.769	1171
635.971	1113
636.173	1091
636.375	1045
636.577	1045
636.779	1029
636.981	1012
637.183	981
637.385	935
637.587	929
637.789	914
637.991	876
638.194	835
638.396	849
638.598	851
638.8	864
639.003	856
639.205	899
639.408	978
639.61	1051
639.813	1195
640.015	1296
640.218	1438
640.42	1588
640.623	1731
640.825	1834
641.028	1923
641.231	1979
641.434	2044
641.636	2167
641.839	2272
642.042	2408
642.245	2544
642.448	2605
642.651	2632
642.854	2651
643.057	2662
643.26	2656
643.463	2615
643.666	2563
643.869	2497
644.072	2434
644.275	2414
644.479	2380
644.682	2331
644.885	2198
645.088	2125
645.292	2053
645.495	1954
645.699	1863
645.902	1770
646.106	1658
646.309	1575
646.513	1523
646.716	1470
646.92	1372
647.123	1297
647.327	1216
647.531	1117
647.735	1060
647.938	1017
648.142	960
648.346	914
648.55	857
648.754	821
648.958	784
649.162	752
649.366	710
649.57	674
649.774	657
649.978	635
650.182	612
650.386	608
650.59	595
650.795	605
650.999	591
651.203	604
651.407	600
651.612	594
651.816	576
652.021	591
652.225	573
652.429	559
652.634	582
652.839	587
653.043	575
653.248	623
653.452	630
653.657	637
653.862	631
654.066	658
654.271	662
654.476	687
654.681	688
654.886	739
655.091	766
655.296	761
655.501	783
655.706	815
655.911	886
656.116	940
656.321	982
656.526	1052
656.731	1152
656.936	1195
657.141	1232
657.347	1302
657.552	1349
657.757	1448
657.963	1495
658.168	1592
658.373	1686
658.579	1735
658.784	1803
658.99	1863
659.195	1977
659.401	2047
659.607	2071
659.812	2106
660.018	2173
660.224	2252
660.429	2297
660.635	2332
660.841	2347
661.047	2353
661.253	2364
661.459	2404
661.665	2419
661.871	2473
662.077	2458
662.283	2456
662.489	2439
662.695	2451
662.901	2479
663.107	2488
663.313	2524
663.519	2550
663.726	2651
663.932	2814
664.138	3018
664.345	3153
664.551	3241
664.757	3294
664.964	3435
665.17	3530
665.377	3540
665.583	3631
665.79	3785
665.997	3974
666.203	4114
666.41	4249
666.617	4346
666.823	4441
667.03	4487
667.237	4524
667.444	4519
667.651	4480
667.858	4475
668.065	4545
668.271	4601
668.478	4613
668.686	4591
668.893	4564
669.1	4500
669.307	4380
669.514	4256
669.721	4105
669.928	3982
670.136	3878
670.343	3786
670.55	3671
670.758	3549
670.965	3400
671.172	3266
671.38	3128
671.587	2975
671.795	2836
672.002	2678
672.21	2525
672.418	2411
672.625	2278
672.833	2114
673.041	1980
673.248	1869
673.456	1771
673.664	1649
673.872	1550
674.08	1447
674.288	1321
674.495	1220
674.703	1168
674.911	1084
675.119	977
675.327	931
675.536	892
675.744	821
675.952	776
676.16	721
676.368	705
676.577	663
676.785	614
676.993	576
677.202	576
677.41	565
677.618	539
677.827	527
678.035	518
678.244	515
678.452	550
678.661	556
678.869	568
679.078	589
679.287	591
679.496	600
679.704	612
679.913	625
680.122	645
680.331	673
680.54	681
680.748	691
680.957	738
681.166	739
681.375	746
681.584	749
681.793	762
682.003	749
682.212	756
682.421	768
682.63	766
682.839	718
683.048	748
683.258	751
683.467	752
683.676	731
683.886	739
684.095	717
684.305	710
684.514	693
684.724	663
684.933	683
685.143	671
685.352	646
685.562	670
685.772	683
685.981	726
686.191	757
686.401	829
686.611	886
686.821	953
687.03	987
687.24	1020
687.45	1034
687.66	1050
687.87	1102
688.08	1178
688.29	1323
688.5	1408
688.711	1449
688.921	1511
689.131	1522
689.341	1551
689.551	1549
689.762	1561
689.972	1555
690.182	1671
690.393	1710
690.603	1758
690.814	1790
691.024	1810
691.235	1819
691.445	1808
691.656	1783
691.866	1819
692.077	1792
692.288	1806
692.498	1843
692.709	1821
692.92	1811
693.131	1793
693.342	1811
693.552	1783
693.763	1802
693.974	1812
694.185	1810
694.396	1831
694.607	1777
694.818	1786
695.029	1760
695.241	1753
695.452	1710
695.663	1741
695.874	1689
696.085	1644
696.297	1621
696.508	1638
696.719	1621
696.931	1573
697.142	1557
697.354	1520
697.565	1512
697.777	1471
697.988	1450
698.2	1404
698.411	1375
698.623	1360
698.835	1331
699.046	1314
699.258	1278
699.47	1229
699.682	1199
699.893	1150
700.105	1135
700.317	1107
700.529	1061
700.741	1037
700.953	990
701.165	968
701.377	958
701.589	932
701.801	877
702.014	877
702.226	828
702.438	808
702.65	797
702.863	773
703.075	748
703.287	733
703.5	716
703.712	674
703.925	633
704.137	627
704.35	600
704.562	583
704.775	566
704.987	543
705.2	530
705.413	515
705.625	490
705.838	488
706.051	463
706.264	441
706.476	409
706.689	396
706.902	385
707.115	376
707.328	339
707.541	339
707.754	330
707.967	329
708.18	310
708.393	328
708.607	303
708.82	295
709.033	282
709.246	270
709.46	255
709.673	251
709.886	243
710.1	225
710.313	244
710.526	251
710.74	243
710.953	234
711.167	231
711.381	227
711.594	234
711.808	223
712.022	209
712.235	214
712.449	199
712.663	207
712.877	202
713.09	209
713.304	180
713.518	211
713.732	190
713.946	198
714.16	196
714.374	184
714.588	189
714.802	196
715.016	189
715.231	198
715.445	205
715.659	203
715.873	204
716.088	211
716.302	206
716.516	209
716.731	219
716.945	229
717.159	248
717.374	237
717.588	245
717.803	283
718.018	306
718.232	324
718.447	345
718.662	357
718.876	375
719.091	406
719.306	425
719.521	447
719.735	472
719.95	492
720.165	521
720.38	566
720.595	591
720.81	623
721.025	632
721.24	658
721.455	667
721.67	685
721.886	695
722.101	693
722.316	702
722.531	687
722.747	702
722.962	697
723.177	705
723.393	705
723.608	693
723.823	692
724.039	672
724.254	666
724.47	655
724.686	630
724.901	595
725.117	576
725.333	544
725.548	547
725.764	512
725.98	512
726.196	494
726.411	491
726.627	487
726.843	473
727.059	478
727.275	450
727.491	441
727.707	428
727.923	426
728.139	393
728.355	433
728.572	424
728.788	421
729.004	438
729.22	450
729.437	451
729.653	424
729.869	440
730.086	440
730.302	420
730.518	424
730.735	407
730.951	409
731.168	405
731.385	411
731.601	410
731.818	382
732.035	355
732.251	343
732.468	341
732.685	343
732.902	341
733.118	350
733.335	336
733.552	318
733.769	318
733.986	307
734.203	303
734.42	285
734.637	269
734.854	268
735.071	263
735.289	252
735.506	250
735.723	229
735.94	225
736.158	224
736.375	231
736.592	215
736.81	212
737.027	203
737.245	214
737.462	205
737.68	207
737.897	194
738.115	195
738.332	185
738.55	188
738.768	186
738.985	193
739.203	169
739.421	175
739.639	178
739.856	175
740.074	178
740.292	164
740.51	168
740.728	162
740.946	158
741.164	146
741.382	143
741.6	139
741.818	132
742.037	148
742.255	152
742.473	144
742.691	144
742.91	143
743.128	132
743.346	129
743.565	140
743.783	138
744.002	136
744.22	146
744.439	137
744.657	131
744.876	137
745.094	132
745.313	135
745.532	131
745.75	117
745.969	132
746.188	137
746.407	133
746.626	138
746.844	123
747.063	124
747.282	129
747.501	127
747.72	123
747.939	108
748.158	112
748.377	114
748.597	126
748.816	132
749.035	125
749.254	127
749.473	114
749.693	109
749.912	129
750.131	110
750.351	125
750.57	117
750.79	127
751.009	134
751.229	129
751.448	142
751.668	123
751.887	121
752.107	128
752.327	123
752.546	124
752.766	116
752.986	121
753.206	127
753.426	122
753.646	116
753.865	135
754.085	143
754.305	134
754.525	114
754.745	123
754.965	125
755.186	124
755.406	118
755.626	133
755.846	111
756.066	124
756.287	115
756.507	109
756.727	117
756.948	120
757.168	114
757.388	111
757.609	118
757.829	104
758.05	115
758.27	110
758.491	111
758.712	104
758.932	95
759.153	104
759.374	115
759.594	108
759.815	100
760.036	122
760.257	95
760.478	102
760.699	106
760.919	103
761.14	109
761.361	103
761.583	117
761.804	122
762.025	120
762.246	96
762.467	99
762.688	120
762.909	111
763.131	109
763.352	103
763.573	104
763.795	96
764.016	102
764.237	110
764.459	106
764.68	111
764.902	92
765.123	99
765.345	101
765.567	110
765.788	116
766.01	114
766.232	119
766.453	111
766.675	116
766.897	108
767.119	110
767.341	104
767.563	112
767.785	104
768.007	114
768.229	112
768.451	109
768.673	103
768.895	89
769.117	104
769.339	106
769.561	108
769.784	89
770.006	95
770.228	105
770.45	107
770.673	101
770.895	86
771.118	96
771.34	111
771.563	121
771.785	114
772.008	109
772.23	118
772.453	114
772.676	106
772.898	99
773.121	109
773.344	98
773.566	107
773.789	107
774.012	101
774.235	106
774.458	98
774.681	109
774.904	112
775.127	98
775.35	103
775.573	100
775.796	95
776.019	100
776.242	92
776.466	101
776.689	90
776.912	105
777.135	84
777.359	90
777.582	88
777.805	82
778.029	78
778.252	97
778.476	83
778.699	81
778.923	77
779.147	80
779.37	80
779.594	83
779.817	82
780.041	75
780.265	96
780.489	76
780.713	76
780.936	80
781.16	67
781.384	68
781.608	58
781.832	75
782.056	73
782.28	66
782.504	71
782.728	68
782.952	68
783.177	66
783.401	70
783.625	55
783.849	66
784.074	62
784.298	69
784.522	68
784.747	67
784.971	70
785.196	74
785.42	80
785.645	69
785.869	72
786.094	70
786.318	63
786.543	69
786.768	68
786.992	78
787.217	79
787.442	71
787.667	66
787.892	67
788.117	64
788.341	56
788.566	62
788.791	73
789.016	60
789.241	75
789.467	83
789.692	68
789.917	56
790.142	65
790.367	76
790.592	71
790.818	78
791.043	76
791.268	96
791.494	82
791.719	72
791.944	81
792.17	86
792.395	85
792.621	89
792.847	93
793.072	87
793.298	88
793.523	99
793.749	99
793.975	101
794.201	109
794.426	90
794.652	88
794.878	97
795.104	99
795.33	104
795.556	93
795.782	102
796.008	98
796.234	94
796.46	104
796.686	92
796.912	99
797.138	90
797.364	103
797.591	102
797.817	98
798.043	112
798.27	108
798.496	83
798.722	92
798.949	90
799.175	104
799.402	111
799.628	101
799.855	95
800.081	90
800.308	101
800.535	92
800.761	90
800.988	99
801.215	84
801.442	90
801.669	83
801.895	92
802.122	83
802.349	85
802.576	81
802.803	78
803.03	78
803.257	70
803.484	76
803.711	87
803.938	86
804.166	70
804.393	64
804.62	67
804.847	79
805.075	66
805.302	71
805.529	74
805.757	69
805.984	69
806.212	70
806.439	69
806.667	72
806.894	74
807.122	77
807.35	72
807.577	74
807.805	85
808.033	80
808.26	93
808.488	74
808.716	88
808.944	81
809.172	87
809.4	76
809.628	79
809.856	77
810.084	81
810.312	79
810.54	81
810.768	79
810.996	89
811.224	86
811.452	83
811.681	80
811.909	80
812.137	72
812.365	70
812.594	72
812.822	77
813.051	80
813.279	73
813.508	71
813.736	70
813.965	72
814.193	61
814.422	66
814.651	68
814.879	74
815.108	78
815.337	70
815.566	63
815.794	63
816.023	71
816.252	67
816.481	68
816.71	66
816.939	76
817.168	76
817.397	75
817.626	83
817.855	75
818.084	66
818.314	54
818.543	63
818.772	71
819.001	82
819.231	63
819.46	63
819.689	63
819.919	74
820.148	69
820.378	64
820.607	70
820.837	71
821.066	60
821.296	58
821.526	69
821.755	70
821.985	63
822.215	65
822.444	68
822.674	83
822.904	71
823.134	81
823.364	83
823.594	79
823.824	79
824.054	80
824.284	88
824.514	93
824.744	96
824.974	81
825.204	89
825.434	101
825.664	103
825.895	109
826.125	119
826.355	97
826.586	100
826.816	113
827.046	100
827.277	98
827.507	109
827.738	99
827.968	100
828.199	107
828.429	118
828.66	103
828.891	86
829.121	101
829.352	101
829.583	103
829.814	103
830.045	112
830.275	115
830.506	118
830.737	129
830.968	105
831.199	96
831.43	108
831.661	104
831.892	98
832.123	114
832.355	125
832.586	124
832.817	113
833.048	107
833.28	119
833.511	127
833.742	113
833.974	116
834.205	118
834.436	118
834.668	117
834.899	121
835.131	120
835.363	108
835.594	109
835.826	113
836.057	110
836.289	108
836.521	106
836.753	103
836.984	98
837.216	114
837.448	94
837.68	96
837.912	94
838.144	96
838.376	105
838.608	108
838.84	104
839.072	105
839.304	112
839.536	103
839.768	99
840.001	107
840.233	107
840.465	103
840.698	111
840.93	110
841.162	113
841.395	122
841.627	116
841.86	121
842.092	113
842.325	125
842.557	127
842.79	115
843.022	113
843.255	127
843.488	129
843.721	131
843.953	128
844.186	126
844.419	131
844.652	117
844.885	119
845.118	121
845.351	136
845.584	127
845.817	115
846.05	111
846.283	125
846.516	125
846.749	117
846.982	112
847.215	123
847.449	111
847.682	111
847.915	115
848.149	123
848.382	107
848.615	106
848.849	112
849.082	127
849.316	112
849.549	128
849.783	126
850.017	128
850.25	121
850.484	126
850.718	130
850.951	120
851.185	129
851.419	138
851.653	129
851.887	142
852.121	162
852.354	169
852.588	182
852.822	219
853.056	228
853.29	253
853.525	280
853.759	274
853.993	292
854.227	287
854.461	281
854.696	282
854.93	275
855.164	266
855.398	264
855.633	247
855.867	243
856.102	237
856.336	243
856.571	226
856.805	215
857.04	226
857.274	207
857.509	178
857.744	184
857.978	178
858.213	177
858.448	172
858.683	162
858.918	177
859.152	163
859.387	171
859.622	156
859.857	163
860.092	146
860.327	149
860.562	142
860.797	147
861.033	139
861.268	135
861.503	140
861.738	131
861.973	138
862.209	132
862.444	131
862.679	139
862.915	125
863.15	128
863.386	127
863.621	125
863.857	112
864.092	107
864.328	105
864.563	109
864.799	99
865.035	104
865.27	116
865.506	110
865.742	115
865.978	104
866.214	116
866.449	104
866.685	106
866.921	108
867.157	100
867.393	109
867.629	112
867.865	108
868.101	103
868.338	104
868.574	101
868.81	110
869.046	93
869.282	105
869.519	106
869.755	96
869.991	92
870.228	88
870.464	85
870.701	86
870.937	77
871.174	74
871.41	89
871.647	83
871.883	79
872.12	77
872.357	88
872.593	89
872.83	84
873.067	68
873.304	77
873.541	77
873.777	76
874.014	81
874.251	60
874.488	65
874.725	71
874.962	69
875.199	62
875.436	67
875.674	60
875.911	70
876.148	73
876.385	64
876.622	68
876.86	62
877.097	74
877.334	75
877.572	73
877.809	66
878.047	68
878.284	69
878.522	67
878.759	79
878.997	74
879.234	70
879.472	80
879.71	82
879.947	75
880.185	76
880.423	81
880.661	82
880.899	78
881.137	78
881.374	78
881.612	75
881.85	77
882.088	85
882.326	74
882.564	76
882.803	75
883.041	70
883.279	67
883.517	73
883.755	76
883.994	80
884.232	83
884.47	83
884.709	94
884.947	94
885.185	69
885.424	91
885.662	84
885.901	90
886.139	79
886.378	77
886.617	78
886.855	85
887.094	81
887.333	90
887.571	67
887.81	80
888.049	74
888.288	92
888.527	88
888.766	88
889.005	93
889.244	99
889.483	90
889.722	93
889.961	97
890.2	102
890.439	92
890.678	98
890.917	97
891.157	95
891.396	89
891.635	105
891.874	91
892.114	90
892.353	90
892.593	105
892.832	93
893.072	94
893.311	93
893.551	115
893.79	109
894.03	118
894.269	100
894.509	99
894.749	108
894.989	109
895.228	117
895.468	112
895.708	108
895.948	108
896.188	117
896.428	111
896.668	111
896.908	118
897.148	114
897.388	113
897.628	111
897.868	107
898.108	111
898.349	111
898.589	125
898.829	116
899.069	118
899.31	121
899.55	114
899.79	120
900.031	120
900.271	109
900.512	101
900.752	105
900.993	94
901.234	93
901.474	87
901.715	82
901.956	88
902.196	85
902.437	85
902.678	71
902.919	86
903.159	82
903.4	80
903.641	85
903.882	93
904.123	92
904.364	89
904.605	103
904.846	92
905.087	102
905.329	90
905.57	96
905.811	94
906.052	99
906.293	100
906.535	98
906.776	102
907.017	106
907.259	95
907.5	106
907.742	110
907.983	102
908.225	132
908.466	104
908.708	105
908.95	96
909.191	99
909.433	106
909.675	93
909.916	104
910.158	86
910.4	107
910.642	89
910.884	91
911.126	98
911.368	101
911.61	91
911.852	87
912.094	91
912.336	88
912.578	82
912.82	82
913.062	79
913.304	83
913.547	93
913.789	85
914.031	91
914.274	83
914.516	73
914.758	63
915.001	79
915.243	81
915.486	80
915.728	85
915.971	75
916.213	77
916.456	73
916.699	80
916.941	79
917.184	92
917.427	66
917.67	87
917.913	78
918.155	85
918.398	83
918.641	87
918.884	79
919.127	77
919.37	87
919.613	83
919.856	79
920.099	89
920.343	93
920.586	81
920.829	87
921.072	83
921.315	78
921.559	95
921.802	93
[truncated: 6,073 more rows]

## Sheet: B10_run2
mass	intensity
500.036	17256
500.214	16993
500.393	16702
500.572	16476
500.751	16222
500.93	15966
501.11	15771
501.289	15557
501.468	15365
501.647	15089
501.826	14862
502.005	14591
502.185	14360
502.364	14221
502.543	13955
502.723	13804
502.902	13588
503.081	13470
503.261	13272
503.44	13232
503.62	13010
503.799	12783
503.979	12520
504.159	12394
504.338	12216
504.518	12012
504.698	11802
504.877	11642
505.057	11526
505.237	11262
505.417	10983
505.597	10741
505.777	10476
505.957	10305
506.137	10053
506.317	9812
506.497	9525
506.677	9297
506.857	8967
507.037	8807
507.217	8448
507.397	8273
507.577	7989
507.758	7857
507.938	7608
508.118	7395
508.299	7294
508.479	7031
508.659	6831
508.84	6713
509.02	6507
509.201	6335
509.381	6245
509.562	6096
509.743	5909
509.923	5836
510.104	5666
510.285	5633
510.465	5493
510.646	5488
510.827	5423
511.008	5456
511.189	5370
511.37	5261
511.551	5242
511.732	5229
511.913	5204
512.094	5209
512.275	5208
512.456	5185
512.637	5171
512.818	5207
512.999	5155
513.18	5180
513.362	5212
513.543	5211
513.724	5219
513.906	5282
514.087	5248
514.268	5279
514.45	5337
514.631	5320
514.813	5353
514.994	5353
515.176	5320
515.358	5343
515.539	5303
515.721	5318
515.903	5342
516.084	5309
516.266	5341
516.448	5291
516.63	5259
516.812	5236
516.994	5191
517.176	5148
517.357	5158
517.539	5124
517.722	5100
517.904	5247
518.086	5299
518.268	5378
518.45	5449
518.632	5662
518.814	5891
518.997	6128
519.179	6376
519.361	6622
519.544	6871
519.726	7146
519.908	7420
520.091	7691
520.273	7892
520.456	8125
520.638	8246
520.821	8568
521.004	8766
521.186	9005
521.369	9140
521.552	9340
521.734	9347
521.917	9429
522.1	9407
522.283	9456
522.466	9408
522.648	9251
522.831	9302
523.014	9281
523.197	9198
523.38	9112
523.563	8972
523.747	8797
523.93	8615
524.113	8462
524.296	8210
524.479	8004
524.662	7792
524.846	7659
525.029	7371
525.212	7245
525.396	7065
525.579	6902
525.763	6738
525.946	6610
526.13	6521
526.313	6324
526.497	6196
526.68	6092
526.864	5989
527.048	5929
527.231	5892
527.415	5829
527.599	5726
527.783	5733
527.967	5678
528.15	5633
528.334	5640
528.518	5711
528.702	5604
528.886	5592
529.07	5545
529.254	5580
529.438	5545
529.622	5611
529.807	5590
529.991	5584
530.175	5568
530.359	5524
530.544	5467
530.728	5474
530.912	5403
531.097	5389
531.281	5295
531.465	5343
531.65	5184
531.834	5100
532.019	5065
532.204	5021
532.388	4933
532.573	4908
532.757	4823
532.942	4721
533.127	4617
533.312	4528
533.496	4439
533.681	4380
533.866	4346
534.051	4223
534.236	4145
534.421	4079
534.606	4021
534.791	3986
534.976	3940
535.161	3874
535.346	3870
535.531	3850
535.717	3788
535.902	3766
536.087	3690
536.272	3685
536.458	3613
536.643	3588
536.828	3515
537.014	3539
537.199	3510
537.385	3443
537.57	3392
537.756	3397
537.941	3382
538.127	3309
538.312	3266
538.498	3241
538.684	3170
538.87	3146
539.055	3081
539.241	3032
539.427	2979
539.613	3000
539.799	2869
539.985	2848
540.171	2824
540.357	2778
540.543	2716
540.729	2701
540.915	2650
541.101	2615
541.287	2633
541.473	2597
541.659	2577
541.846	2561
542.032	2545
542.218	2534
542.405	2554
542.591	2520
542.777	2484
542.964	2492
543.15	2487
543.337	2455
543.523	2421
543.71	2405
543.896	2382
544.083	2422
544.27	2426
544.456	2440
544.643	2417
544.83	2393
545.017	2355
545.204	2347
545.39	2345
545.577	2311
545.764	2296
545.951	2324
546.138	2328
546.325	2306
546.512	2284
546.699	2273
546.886	2245
547.074	2231
547.261	2171
547.448	2230
547.635	2219
547.823	2231
548.01	2206
548.197	2262
548.385	2281
548.572	2250
548.759	2281
548.947	2282
549.134	2272
549.322	2358
549.509	2371
549.697	2379
549.885	2390
550.072	2422
550.26	2468
550.448	2475
550.636	2478
550.823	2540
551.011	2529
551.199	2540
551.387	2578
551.575	2585
551.763	2578
551.951	2608
552.139	2577
552.327	2629
552.515	2603
552.703	2631
552.891	2683
553.079	2719
553.268	2729
553.456	2727
553.644	2790
553.832	2804
554.021	2775
554.209	2812
554.397	2844
554.586	2895
554.774	2823
554.963	2869
555.151	2864
555.34	2903
555.529	2873
555.717	2924
555.906	2916
556.095	2925
556.283	2911
556.472	2952
556.661	3002
556.85	3061
557.038	3118
557.227	3096
557.416	3142
557.605	3226
557.794	3260
557.983	3315
558.172	3303
558.361	3428
558.55	3475
558.74	3533
558.929	3605
559.118	3731
559.307	3792
559.497	3957
559.686	3962
559.875	4023
560.065	4111
560.254	4154
560.443	4275
560.633	4356
560.822	4418
561.012	4506
561.201	4547
561.391	4669
561.581	4749
561.77	4750
561.96	4843
562.15	4899
562.339	4870
562.529	4896
562.719	5004
562.909	5043
563.099	5043
563.289	5083
563.479	5111
563.669	5164
563.859	5104
564.049	5101
564.239	5038
564.429	4992
564.619	4945
564.809	5013
564.999	4967
565.19	4914
565.38	4896
565.57	4864
565.761	4849
565.951	4789
566.141	4714
566.332	4665
566.522	4567
566.713	4497
566.903	4404
567.094	4405
567.284	4329
567.475	4291
567.666	4195
567.856	4148
568.047	4103
568.238	4038
568.429	4003
568.619	3919
568.81	3865
569.001	3839
569.192	3769
569.383	3714
569.574	3619
569.765	3611
569.956	3523
570.147	3496
570.338	3461
570.529	3458
570.721	3343
570.912	3268
571.103	3241
571.294	3230
571.486	3229
571.677	3180
571.868	3114
572.06	3038
572.251	2977
572.443	2918
572.634	2866
572.826	2842
573.017	2770
573.209	2703
573.4	2651
573.592	2643
573.784	2564
573.975	2531
574.167	2487
574.359	2447
574.551	2357
574.743	2320
574.935	2263
575.126	2208
575.318	2171
575.51	2130
575.702	2081
575.894	2060
576.087	2024
576.279	2037
576.471	1994
576.663	1983
576.855	1915
577.047	1923
577.24	1896
577.432	1902
577.624	1870
577.817	1849
578.009	1823
578.201	1840
578.394	1817
578.586	1874
578.779	1822
578.971	1787
579.164	1809
579.357	1792
579.549	1794
579.742	1824
579.935	1810
580.128	1853
580.32	1881
580.513	1909
580.706	1884
580.899	1929
581.092	1931
581.285	1938
581.478	1940
581.671	1995
581.864	1994
582.057	2030
582.25	2030
582.443	2086
582.636	2068
582.829	2089
583.023	2128
583.216	2149
583.409	2181
583.603	2209
583.796	2190
583.989	2192
584.183	2190
584.376	2202
584.57	2170
584.763	2203
584.957	2190
585.15	2201
585.344	2136
585.538	2161
585.731	2130
585.925	2107
586.119	2089
586.313	2079
586.506	2067
586.7	2059
586.894	2038
587.088	2025
587.282	2031
587.476	2048
587.67	2095
587.864	2159
588.058	2232
588.252	2347
588.446	2499
588.64	2686
588.835	2827
589.029	3003
589.223	3076
589.417	3160
589.612	3249
589.806	3343
590.001	3421
590.195	3578
590.389	3655
590.584	3751
590.778	3921
590.973	4027
591.168	4040
591.362	4010
591.557	3968
591.752	3951
591.946	3918
592.141	3892
592.336	3850
592.531	3793
592.725	3794
592.92	3751
593.115	3705
593.31	3675
593.505	3612
593.7	3548
593.895	3474
594.09	3409
594.285	3290
594.48	3243
594.676	3225
594.871	3169
595.066	3155
595.261	3105
595.457	3070
595.652	3012
595.847	2976
596.043	2986
596.238	2925
596.434	2931
596.629	2864
596.825	2920
597.02	2850
597.216	2830
597.411	2873
597.607	2897
597.803	2852
597.998	2897
598.194	2841
598.39	2810
598.586	2768
598.782	2761
598.977	2758
599.173	2792
599.369	2805
599.565	2723
599.761	2641
599.957	2644
600.153	2590
600.35	2559
600.546	2544
600.742	2484
600.938	2399
601.134	2442
601.33	2403
601.527	2344
601.723	2295
601.919	2282
602.116	2242
602.312	2196
602.509	2141
602.705	2124
602.902	2075
603.098	2081
603.295	2031
603.492	1986
603.688	1967
603.885	1980
604.082	1932
604.278	1915
604.475	1878
604.672	1867
604.869	1827
605.066	1825
605.263	1806
605.459	1783
605.656	1773
605.853	1755
606.05	1738
606.248	1773
606.445	1759
606.642	1728
606.839	1666
607.036	1684
607.233	1661
607.431	1726
607.628	1714
607.825	1763
608.023	1728
608.22	1731
608.417	1760
608.615	1816
608.812	1744
609.01	1816
609.207	1832
609.405	1908
609.603	1886
609.8	1915
609.998	1909
610.196	1910
610.393	1931
610.591	1947
610.789	1992
610.987	2014
611.185	1980
611.383	2016
611.581	1976
611.779	2027
611.977	2006
612.175	2033
612.373	2039
612.571	2009
612.769	1957
612.967	2017
613.165	1994
613.363	1957
613.562	1963
613.76	1992
613.958	1964
614.157	1943
614.355	1935
614.553	1937
614.752	1966
614.95	1948
615.149	1963
615.348	1971
615.546	1953
615.745	2007
615.943	1969
616.142	2021
616.341	2027
616.539	2077
616.738	2070
616.937	2105
617.136	2071
617.335	2100
617.534	2100
617.733	2148
617.932	2141
618.131	2141
618.33	2181
618.529	2163
618.728	2162
618.927	2168
619.126	2185
619.325	2150
619.525	2174
619.724	2194
619.923	2204
620.122	2173
620.322	2186
620.521	2212
620.721	2166
620.92	2192
621.119	2199
621.319	2219
621.519	2212
621.718	2296
621.918	2349
622.117	2441
622.317	2551
622.517	2691
622.717	2932
622.916	3055
623.116	3247
623.316	3361
623.516	3417
623.716	3491
623.916	3597
624.116	3700
624.316	3880
624.516	4089
624.716	4196
624.916	4447
625.116	4533
625.316	4617
625.516	4563
625.717	4564
625.917	4596
626.117	4541
626.317	4653
626.518	4687
626.718	4755
626.919	4841
627.119	5011
627.32	5081
627.52	5241
627.721	5429
627.921	5568
628.122	5745
628.322	5972
628.523	6241
628.724	6448
628.925	6700
629.125	6895
629.326	7143
629.527	7283
629.728	7613
629.929	7822
630.13	8030
630.331	8244
630.532	8506
630.733	8766
630.934	9022
631.135	9117
631.336	9206
631.537	9237
631.738	9312
631.94	9295
632.141	9373
632.342	9508
632.543	9639
632.745	9549
632.946	9632
633.148	9579
633.349	9493
633.551	9311
633.752	9257
633.954	9227
634.155	9104
634.357	8984
634.558	8956
634.76	8877
634.962	8772
635.164	8603
635.365	8478
635.567	8296
635.769	8170
635.971	8048
636.173	7876
636.375	7746
636.577	7631
636.779	7482
636.981	7394
637.183	7277
637.385	7096
637.587	6940
637.789	6779
637.991	6625
638.194	6542
638.396	6465
638.598	6458
638.8	6471
639.003	6610
639.205	6801
639.408	7067
639.61	7573
639.813	8123
640.015	8864
640.218	9812
640.42	10751
640.623	11711
640.825	12521
641.028	13382
641.231	14362
641.434	15318
641.636	16339
641.839	17554
642.042	18711
642.245	19935
642.448	21041
642.651	21984
642.854	22857
643.057	23589
643.26	24119
643.463	24549
643.666	24779
643.869	25087
644.072	25322
644.275	25491
644.479	25472
644.682	25375
644.885	25038
645.088	24694
645.292	24264
645.495	23655
645.699	23060
645.902	22512
646.106	21789
646.309	20988
646.513	20197
646.716	19458
646.92	18674
647.123	17852
647.327	16958
647.531	16140
647.735	15312
647.938	14484
648.142	13601
648.346	12828
648.55	12086
648.754	11396
648.958	10739
649.162	10131
649.366	9499
649.57	8902
649.774	8291
649.978	7828
650.182	7345
650.386	6980
650.59	6593
650.795	6309
650.999	5991
651.203	5720
651.407	5467
651.612	5245
651.816	5015
652.021	4878
652.225	4697
652.429	4647
652.634	4565
652.839	4466
653.043	4329
653.248	4320
653.452	4224
653.657	4180
653.862	4117
654.066	4126
654.271	4100
654.476	4112
654.681	4145
654.886	4180
655.091	4258
655.296	4380
655.501	4374
655.706	4477
655.911	4661
656.116	4882
656.321	5058
656.526	5307
656.731	5647
656.936	5951
657.141	6146
657.347	6487
657.552	6779
657.757	7101
657.963	7442
658.168	7843
658.373	8216
658.579	8629
658.784	9084
658.99	9526
659.195	9944
659.401	10297
659.607	10695
659.812	11048
660.018	11381
660.224	11707
660.429	12028
660.635	12308
660.841	12608
661.047	12900
661.253	13108
661.459	13324
661.665	13504
661.871	13691
662.077	13943
662.283	14108
662.489	14273
662.695	14413
662.901	14623
663.107	14758
663.313	14831
663.519	15079
663.726	15342
663.932	15747
664.138	16342
664.345	16893
664.551	17424
664.757	18023
664.964	18380
665.17	18790
665.377	18949
665.583	19272
665.79	19740
665.997	20394
666.203	21128
666.41	21854
666.617	22496
666.823	23066
667.03	23418
667.237	23634
667.444	23776
667.651	23929
667.858	24070
668.065	24168
668.271	24496
668.478	24691
668.686	24880
668.893	24870
669.1	24692
669.307	24446
669.514	24019
669.721	23735
669.928	23244
670.136	22795
670.343	22366
670.55	21944
670.758	21504
670.965	20974
671.172	20326
671.38	19726
671.587	18952
671.795	18182
672.002	17439
672.21	16665
672.418	15981
672.625	15342
672.833	14623
673.041	14004
673.248	13301
673.456	12626
673.664	11929
673.872	11298
674.08	10703
674.288	10060
674.495	9433
674.703	8886
674.911	8282
675.119	7866
675.327	7442
675.536	7011
675.744	6620
675.952	6254
676.16	5874
676.368	5607
676.577	5281
676.785	5019
676.993	4783
677.202	4536
677.41	4351
677.618	4211
677.827	4044
678.035	3992
678.244	3841
678.452	3763
678.661	3724
678.869	3767
679.078	3662
679.287	3668
679.496	3692
679.704	3745
679.913	3739
680.122	3771
680.331	3827
680.54	3944
680.748	3996
680.957	4067
681.166	4043
681.375	4097
681.584	4194
681.793	4240
682.003	4225
682.212	4340
682.421	4312
682.63	4327
682.839	4326
683.048	4393
683.258	4370
683.467	4339
683.676	4325
683.886	4277
684.095	4258
684.305	4239
684.514	4232
684.724	4193
684.933	4149
685.143	4120
685.352	4004
685.562	4014
685.772	4009
685.981	4050
686.191	4116
686.401	4357
686.611	4600
686.821	4898
687.03	5092
687.24	5289
687.45	5385
687.66	5529
687.87	5654
688.08	5955
688.29	6285
688.5	6750
688.711	7277
688.921	7710
689.131	8045
689.341	8272
689.551	8373
689.762	8486
689.972	8635
690.182	8949
690.393	9249
690.603	9603
690.814	9952
691.024	10306
691.235	10380
691.445	10608
691.656	10675
691.866	10700
692.077	10816
692.288	10899
692.498	11004
692.709	11088
692.92	11119
693.131	11177
693.342	11200
693.552	11177
693.763	11092
693.974	11038
694.185	10999
694.396	10973
694.607	10910
694.818	10868
695.029	10855
695.241	10620
695.452	10535
695.663	10504
695.874	10312
696.085	10216
696.297	10105
696.508	9968
696.719	9855
696.931	9739
697.142	9568
697.354	9373
697.565	9253
697.777	9170
697.988	8943
698.2	8805
698.411	8623
698.623	8505
698.835	8275
699.046	8190
699.258	7979
699.47	7818
699.682	7624
699.893	7527
700.105	7334
700.317	7141
700.529	7012
700.741	6849
700.953	6667
701.165	6527
701.377	6347
701.589	6224
701.801	6059
702.014	5928
702.226	5737
702.438	5571
702.65	5412
702.863	5322
703.075	5122
703.287	5018
703.5	4847
703.712	4740
703.925	4622
704.137	4514
704.35	4289
704.562	4185
704.775	4042
704.987	3968
705.2	3804
705.413	3678
705.625	3568
705.838	3488
706.051	3330
706.264	3256
706.476	3124
706.689	3078
706.902	2958
707.115	2905
707.328	2757
707.541	2691
707.754	2600
707.967	2537
708.18	2423
708.393	2363
708.607	2286
708.82	2231
709.033	2180
709.246	2099
709.46	2091
709.673	2038
709.886	1976
710.1	1950
710.313	1901
710.526	1886
710.74	1807
710.953	1766
711.167	1707
711.381	1720
711.594	1672
711.808	1685
712.022	1637
712.235	1580
712.449	1576
712.663	1555
712.877	1531
713.09	1493
713.304	1523
713.518	1533
713.732	1492
713.946	1467
714.16	1478
714.374	1448
714.588	1489
714.802	1508
715.016	1483
715.231	1527
715.445	1503
715.659	1556
715.873	1544
716.088	1545
716.302	1563
716.516	1618
716.731	1620
716.945	1708
717.159	1739
717.374	1786
717.588	1851
717.803	1964
718.018	2043
718.232	2135
718.447	2274
718.662	2389
718.876	2500
719.091	2705
719.306	2854
719.521	3027
719.735	3132
719.95	3315
720.165	3445
720.38	3666
720.595	3882
720.81	4021
721.025	4171
721.24	4365
721.455	4470
721.67	4631
721.886	4740
722.101	4880
722.316	4932
722.531	5033
722.747	5088
722.962	5142
723.177	5201
723.393	5243
723.608	5196
723.823	5193
724.039	5155
724.254	5184
724.47	5086
724.686	5060
724.901	4904
725.117	4788
725.333	4670
725.548	4647
725.764	4528
725.98	4397
726.196	4305
726.411	4194
726.627	4090
726.843	3987
727.059	3951
727.275	3891
727.491	3774
727.707	3698
727.923	3615
728.139	3559
728.355	3471
728.572	3463
728.788	3469
729.004	3507
729.22	3514
729.437	3438
729.653	3357
729.869	3330
730.086	3288
730.302	3205
730.518	3184
730.735	3205
730.951	3231
731.168	3205
731.385	3187
731.601	3127
731.818	3085
732.035	3034
732.251	2944
732.468	2892
732.685	2811
732.902	2784
733.118	2678
733.335	2692
733.552	2618
733.769	2559
733.986	2468
734.203	2488
734.42	2383
734.637	2335
734.854	2302
735.071	2266
735.289	2181
735.506	2146
735.723	2104
735.94	2033
736.158	2017
736.375	1959
736.592	1931
736.81	1891
737.027	1888
737.245	1891
737.462	1849
737.68	1882
737.897	1840
738.115	1852
738.332	1784
738.55	1799
738.768	1811
738.985	1779
739.203	1782
739.421	1776
739.639	1753
739.856	1707
740.074	1673
740.292	1705
740.51	1723
740.728	1719
740.946	1673
741.164	1648
741.382	1643
741.6	1647
741.818	1596
742.037	1633
742.255	1588
742.473	1560
742.691	1540
742.91	1571
743.128	1529
743.346	1486
743.565	1458
743.783	1459
744.002	1440
744.22	1436
744.439	1438
744.657	1406
744.876	1421
745.094	1391
745.313	1389
745.532	1421
745.75	1405
745.969	1385
746.188	1348
746.407	1357
746.626	1326
746.844	1306
747.063	1317
747.282	1329
747.501	1297
747.72	1277
747.939	1293
748.158	1269
748.377	1288
748.597	1268
748.816	1259
749.035	1261
749.254	1235
749.473	1269
749.693	1255
749.912	1252
750.131	1255
750.351	1262
750.57	1255
750.79	1307
751.009	1289
751.229	1273
751.448	1258
751.668	1280
751.887	1270
752.107	1282
752.327	1310
752.546	1329
752.766	1328
752.986	1302
753.206	1286
753.426	1274
753.646	1328
753.865	1338
754.085	1276
754.305	1306
754.525	1323
754.745	1331
754.965	1304
755.186	1301
755.406	1300
755.626	1359
755.846	1290
756.066	1299
756.287	1287
756.507	1232
756.727	1240
756.948	1231
757.168	1234
757.388	1225
757.609	1250
757.829	1233
758.05	1238
758.27	1198
758.491	1167
758.712	1179
758.932	1150
759.153	1165
759.374	1124
759.594	1142
759.815	1180
760.036	1159
760.257	1120
760.478	1170
760.699	1131
760.919	1164
761.14	1157
761.361	1151
761.583	1171
761.804	1162
762.025	1149
762.246	1179
762.467	1196
762.688	1202
762.909	1200
763.131	1227
763.352	1204
763.573	1220
763.795	1149
764.016	1218
764.237	1222
764.459	1187
764.68	1186
764.902	1189
765.123	1194
765.345	1197
765.567	1188
765.788	1186
766.01	1197
766.232	1204
766.453	1198
766.675	1193
766.897	1160
767.119	1199
767.341	1166
767.563	1152
767.785	1166
768.007	1201
768.229	1149
768.451	1124
768.673	1149
768.895	1180
769.117	1200
769.339	1160
769.561	1163
769.784	1167
770.006	1152
770.228	1155
770.45	1152
770.673	1129
770.895	1128
771.118	1117
771.34	1140
771.563	1133
771.785	1139
772.008	1142
772.23	1088
772.453	1105
772.676	1095
772.898	1172
773.121	1145
773.344	1114
773.566	1119
773.789	1133
774.012	1111
774.235	1089
774.458	1140
774.681	1101
774.904	1065
775.127	1097
775.35	1075
775.573	1072
775.796	1071
776.019	1061
776.242	1047
776.466	1059
776.689	1035
776.912	1050
777.135	1037
777.359	1055
777.582	1011
777.805	1013
778.029	1028
778.252	1047
778.476	999
778.699	976
778.923	966
779.147	931
779.37	936
779.594	915
779.817	942
780.041	915
780.265	928
780.489	953
780.713	912
780.936	899
781.16	884
781.384	880
781.608	884
781.832	900
782.056	912
782.28	894
782.504	887
782.728	926
782.952	887
783.177	861
783.401	872
783.625	869
783.849	881
784.074	862
784.298	890
784.522	877
784.747	881
784.971	880
785.196	860
785.42	871
785.645	898
785.869	884
786.094	849
786.318	859
786.543	851
786.768	844
786.992	852
787.217	849
787.442	817
787.667	838
787.892	854
788.117	888
788.341	838
788.566	856
788.791	840
789.016	847
789.241	846
789.467	868
789.692	871
789.917	875
790.142	857
790.367	886
790.592	895
790.818	904
791.043	917
791.268	892
791.494	901
791.719	926
791.944	904
792.17	927
792.395	936
792.621	960
792.847	907
793.072	964
793.298	939
793.523	934
793.749	930
793.975	953
794.201	925
794.426	946
794.652	957
794.878	999
795.104	940
795.33	923
795.556	967
795.782	966
796.008	953
796.234	961
796.46	971
796.686	986
796.912	966
797.138	1006
797.364	996
797.591	1007
797.817	998
798.043	989
798.27	1014
798.496	1034
798.722	1017
798.949	1019
799.175	1020
799.402	1029
799.628	977
799.855	962
800.081	993
800.308	995
800.535	989
800.761	999
800.988	988
801.215	944
801.442	958
801.669	943
801.895	930
802.122	951
802.349	944
802.576	919
802.803	927
803.03	927
803.257	872
803.484	863
803.711	854
803.938	867
804.166	840
804.393	861
804.62	831
804.847	835
805.075	814
805.302	824
805.529	804
805.757	816
805.984	819
806.212	825
806.439	832
806.667	848
806.894	872
807.122	848
807.35	878
807.577	891
807.805	892
808.033	905
808.26	935
808.488	921
808.716	907
808.944	929
809.172	935
809.4	950
809.628	957
809.856	990
810.084	982
810.312	971
810.54	988
810.768	994
810.996	972
811.224	944
811.452	978
811.681	982
811.909	963
812.137	966
812.365	945
812.594	919
812.822	924
813.051	933
813.279	921
813.508	931
813.736	891
813.965	877
814.193	860
814.422	842
814.651	847
814.879	842
815.108	843
815.337	865
815.566	847
815.794	818
816.023	822
816.252	825
816.481	832
816.71	826
816.939	769
817.168	796
817.397	786
817.626	807
817.855	752
818.084	782
818.314	792
818.543	771
818.772	782
819.001	801
819.231	761
819.46	766
819.689	776
819.919	801
820.148	791
820.378	780
820.607	775
820.837	748
821.066	779
821.296	780
821.526	769
821.755	786
821.985	797
822.215	792
822.444	796
822.674	846
822.904	837
823.134	867
823.364	873
823.594	857
823.824	880
824.054	882
824.284	905
824.514	916
824.744	946
824.974	930
825.204	947
825.434	950
825.664	986
825.895	990
826.125	975
826.355	1000
826.586	1007
826.816	1052
827.046	1021
827.277	1058
827.507	1050
827.738	1052
827.968	1072
828.199	1080
828.429	1084
828.66	1086
828.891	1087
829.121	1044
829.352	1103
829.583	1092
829.814	1088
830.045	1098
830.275	1115
830.506	1117
830.737	1139
830.968	1132
831.199	1113
831.43	1133
831.661	1108
831.892	1108
832.123	1159
832.355	1157
832.586	1138
832.817	1144
833.048	1111
833.28	1120
833.511	1120
833.742	1118
833.974	1130
834.205	1143
834.436	1139
834.668	1089
834.899	1104
835.131	1119
835.363	1068
835.594	1077
835.826	1037
836.057	1050
836.289	1043
836.521	1034
836.753	1017
836.984	1028
837.216	1012
837.448	1006
837.68	972
837.912	967
838.144	975
838.376	961
838.608	978
838.84	956
839.072	940
839.304	956
839.536	992
839.768	983
840.001	956
840.233	985
840.465	974
840.698	982
840.93	973
841.162	968
841.395	979
841.627	1025
841.86	1002
842.092	1028
842.325	1048
842.557	1065
842.79	1068
843.022	1074
843.255	1074
843.488	1069
843.721	1078
843.953	1091
844.186	1090
844.419	1144
844.652	1078
844.885	1106
845.118	1124
845.351	1143
845.584	1142
845.817	1121
846.05	1131
846.283	1118
846.516	1092
846.749	1116
846.982	1056
847.215	1090
847.449	1080
847.682	1102
847.915	1073
848.149	1076
848.382	1082
848.615	1053
848.849	1064
849.082	1061
849.316	1040
849.549	1058
849.783	1039
850.017	1052
850.25	1046
850.484	1047
850.718	1033
850.951	1025
851.185	1027
851.419	1051
851.653	1045
851.887	1103
852.121	1097
852.354	1141
852.588	1160
852.822	1216
853.056	1244
853.29	1300
853.525	1365
853.759	1361
853.993	1367
854.227	1451
854.461	1444
854.696	1486
854.93	1471
855.164	1519
855.398	1513
855.633	1495
855.867	1481
856.102	1482
856.336	1488
856.571	1499
856.805	1459
857.04	1454
857.274	1434
857.509	1430
857.744	1407
857.978	1380
858.213	1367
858.448	1367
858.683	1339
858.918	1329
859.152	1317
859.387	1280
859.622	1259
859.857	1242
860.092	1270
860.327	1241
860.562	1211
860.797	1217
861.033	1205
861.268	1182
861.503	1182
861.738	1141
861.973	1141
862.209	1125
862.444	1108
862.679	1137
862.915	1080
863.15	1075
863.386	1052
863.621	1078
863.857	1035
864.092	1087
864.328	1043
864.563	1018
864.799	1032
865.035	1049
865.27	1041
865.506	1059
865.742	1018
865.978	998
866.214	1002
866.449	961
866.685	984
866.921	1000
867.157	981
867.393	1006
867.629	955
867.865	996
868.101	968
868.338	962
868.574	942
868.81	976
869.046	959
869.282	966
869.519	937
869.755	922
869.991	899
870.228	884
870.464	893
870.701	877
870.937	890
871.174	899
871.41	869
871.647	857
871.883	840
872.12	824
872.357	822
872.593	836
872.83	813
873.067	808
873.304	767
873.541	785
873.777	780
874.014	817
874.251	777
874.488	783
874.725	775
874.962	787
875.199	770
875.436	772
875.674	770
875.911	747
876.148	772
876.385	763
876.622	776
876.86	747
877.097	769
877.334	801
877.572	770
877.809	762
878.047	765
878.284	791
878.522	763
878.759	756
878.997	780
879.234	789
879.472	785
879.71	777
879.947	802
880.185	761
880.423	754
880.661	795
880.899	780
881.137	796
881.374	790
881.612	835
881.85	801
882.088	801
882.326	789
882.564	755
882.803	803
883.041	808
883.279	804
883.517	833
883.755	836
883.994	823
884.232	819
884.47	810
884.709	812
884.947	820
885.185	834
885.424	830
885.662	834
885.901	844
886.139	879
886.378	880
886.617	885
886.855	921
887.094	922
887.333	929
887.571	923
887.81	975
888.049	947
888.288	1004
888.527	971
888.766	1043
889.005	1023
889.244	1076
889.483	1105
889.722	1088
889.961	1104
890.2	1092
890.439	1121
890.678	1137
890.917	1162
891.157	1182
891.396	1173
891.635	1179
891.874	1159
892.114	1169
892.353	1166
892.593	1205
892.832	1165
893.072	1175
893.311	1175
893.551	1187
893.79	1192
894.03	1220
894.269	1171
894.509	1187
894.749	1196
894.989	1201
895.228	1195
895.468	1207
895.708	1204
895.948	1196
896.188	1195
896.428	1207
896.668	1172
896.908	1190
897.148	1212
897.388	1226
897.628	1225
897.868	1263
898.108	1235
898.349	1242
898.589	1225
898.829	1232
899.069	1194
899.31	1195
899.55	1170
899.79	1175
900.031	1171
900.271	1148
900.512	1142
900.752	1136
900.993	1122
901.234	1091
901.474	1078
901.715	1075
901.956	1075
902.196	1077
902.437	1021
902.678	1010
902.919	1005
903.159	1020
903.4	987
903.641	992
903.882	984
904.123	963
904.364	987
904.605	943
904.846	967
905.087	971
905.329	982
905.57	1008
905.811	973
906.052	1026
906.293	1034
906.535	1013
906.776	1063
907.017	1053
907.259	1076
907.5	1072
907.742	1082
907.983	1125
908.225	1133
908.466	1130
908.708	1102
908.95	1126
909.191	1131
909.433	1153
909.675	1145
909.916	1152
910.158	1144
910.4	1134
910.642	1096
910.884	1109
911.126	1107
911.368	1090
911.61	1059
911.852	1059
912.094	1016
912.336	980
912.578	983
912.82	975
913.062	970
913.304	971
913.547	928
913.789	915
914.031	884
914.274	900
914.516	888
914.758	877
915.001	863
915.243	886
915.486	864
915.728	885
915.971	864
916.213	857
916.456	843
916.699	903
916.941	862
917.184	897
917.427	880
917.67	870
917.913	877
918.155	893
918.398	911
918.641	883
918.884	901
919.127	889
919.37	911
919.613	929
919.856	959
920.099	928
920.343	962
920.586	965
920.829	950
921.072	967
921.315	944
921.559	967
921.802	940
[truncated: 6,073 more rows]

## Sheet: B12_run2
mass	intensity
500.036	6484
500.214	6547
500.393	6683
500.572	6771
500.751	6744
500.93	6695
501.11	6607
501.289	6539
501.468	6432
501.647	6399
501.826	6316
502.005	6298
502.185	6330
502.364	6356
502.543	6320
502.723	6237
502.902	6120
503.081	6064
503.261	5876
503.44	5764
503.62	5681
503.799	5595
503.979	5430
504.159	5285
504.338	5193
504.518	5093
504.698	4918
504.877	4791
505.057	4636
505.237	4495
505.417	4339
505.597	4164
505.777	3995
505.957	3917
506.137	3707
506.317	3532
506.497	3347
506.677	3230
506.857	3087
507.037	2973
507.217	2849
507.397	2743
507.577	2610
507.758	2546
507.938	2396
508.118	2313
508.299	2227
508.479	2115
508.659	2039
508.84	1980
509.02	1894
509.201	1886
509.381	1840
509.562	1777
509.743	1753
509.923	1781
510.104	1780
510.285	1778
510.465	1801
510.646	1856
510.827	1865
511.008	1922
511.189	2015
511.37	2092
511.551	2100
511.732	2169
511.913	2227
512.094	2317
512.275	2356
512.456	2437
512.637	2505
512.818	2583
512.999	2644
513.18	2714
513.362	2765
513.543	2795
513.724	2830
513.906	2867
514.087	2841
514.268	2863
514.45	2832
514.631	2819
514.813	2784
514.994	2757
515.176	2732
515.358	2685
515.539	2625
515.721	2589
515.903	2527
516.084	2484
516.266	2428
516.448	2359
516.63	2280
516.812	2196
516.994	2083
517.176	2041
517.357	1984
517.539	2017
517.722	1999
517.904	2089
518.086	2232
518.268	2418
518.45	2717
518.632	3085
518.814	3466
518.997	3817
519.179	4288
519.361	4696
519.544	5039
519.726	5325
519.908	5601
520.091	5825
520.273	5929
520.456	5998
520.638	6081
520.821	6194
521.004	6218
521.186	6290
521.369	6217
521.552	6286
521.734	6242
521.917	6176
522.1	5982
522.283	5781
522.466	5583
522.648	5352
522.831	5060
523.014	4825
523.197	4653
523.38	4423
523.563	4218
523.747	4002
523.93	3801
524.113	3592
524.296	3369
524.479	3179
524.662	3058
524.846	2872
525.029	2702
525.212	2594
525.396	2474
525.579	2356
525.763	2208
525.946	2167
526.13	2068
526.313	2012
526.497	1972
526.68	1932
526.864	1912
527.048	1903
527.231	1912
527.415	1914
527.599	1937
527.783	1968
527.967	1954
528.15	2009
528.334	2025
528.518	2102
528.702	2083
528.886	2146
529.07	2169
529.254	2209
529.438	2189
529.622	2296
529.807	2281
529.991	2279
530.175	2293
530.359	2305
530.544	2296
530.728	2231
530.912	2204
531.097	2178
531.281	2117
531.465	2115
531.65	2092
531.834	2062
532.019	2030
532.204	2011
532.388	1899
532.573	1852
532.757	1784
532.942	1754
533.127	1678
533.312	1654
533.496	1619
533.681	1585
533.866	1603
534.051	1636
534.236	1687
534.421	1727
534.606	1817
534.791	1905
534.976	1993
535.161	2118
535.346	2221
535.531	2317
535.717	2413
535.902	2469
536.087	2481
536.272	2521
536.458	2521
536.643	2517
536.828	2462
537.014	2450
537.199	2455
537.385	2456
537.57	2442
537.756	2414
537.941	2376
538.127	2330
538.312	2240
538.498	2162
538.684	2062
538.87	1993
539.055	1901
539.241	1840
539.427	1756
539.613	1700
539.799	1607
539.985	1578
540.171	1529
540.357	1458
540.543	1378
540.729	1328
540.915	1289
541.101	1230
541.287	1200
541.473	1161
541.659	1141
541.846	1148
542.032	1106
542.218	1081
542.405	1074
542.591	1082
542.777	1055
542.964	1088
543.15	1086
543.337	1062
543.523	1059
543.71	1063
543.896	1051
544.083	1065
544.27	1057
544.456	1081
544.643	1070
544.83	1065
545.017	1065
545.204	1058
545.39	1065
545.577	1033
545.764	1028
545.951	1038
546.138	1018
546.325	1029
546.512	1008
546.699	1024
546.886	1023
547.074	1024
547.261	1000
547.448	1006
547.635	1010
547.823	1037
548.01	1036
548.197	1041
548.385	1069
548.572	1078
548.759	1115
548.947	1139
549.134	1164
549.322	1158
549.509	1161
549.697	1182
549.885	1185
550.072	1173
550.26	1160
550.448	1149
550.636	1135
550.823	1151
551.011	1154
551.199	1190
551.387	1142
551.575	1124
551.763	1105
551.951	1124
552.139	1094
552.327	1089
552.515	1074
552.703	1050
552.891	1044
553.079	1047
553.268	1016
553.456	1001
553.644	973
553.832	984
554.021	975
554.209	954
554.397	956
554.586	938
554.774	905
554.963	902
555.151	884
555.34	882
555.529	884
555.717	870
555.906	882
556.095	873
556.283	871
556.472	857
556.661	864
556.85	871
557.038	859
557.227	882
557.416	875
557.605	901
557.794	906
557.983	923
558.172	895
558.361	922
558.55	923
558.74	959
558.929	983
559.118	989
559.307	990
559.497	993
559.686	1023
559.875	1039
560.065	1032
560.254	1070
560.443	1101
560.633	1102
560.822	1126
561.012	1140
561.201	1158
561.391	1169
561.581	1166
561.77	1216
561.96	1273
562.15	1312
562.339	1300
562.529	1353
562.719	1356
562.909	1438
563.099	1428
563.289	1459
563.479	1473
563.669	1515
563.859	1545
564.049	1537
564.239	1502
564.429	1517
564.619	1539
564.809	1573
564.999	1604
565.19	1630
565.38	1588
565.57	1597
565.761	1577
565.951	1600
566.141	1589
566.332	1564
566.522	1547
566.713	1505
566.903	1464
567.094	1435
567.284	1375
567.475	1353
567.666	1304
567.856	1267
568.047	1225
568.238	1196
568.429	1167
568.619	1111
568.81	1051
569.001	1068
569.192	1031
569.383	1005
569.574	934
569.765	947
569.956	931
570.147	911
570.338	861
570.529	870
570.721	839
570.912	846
571.103	826
571.294	819
571.486	801
571.677	801
571.868	791
572.06	798
572.251	774
572.443	748
572.634	736
572.826	727
573.017	738
573.209	712
573.4	702
573.592	680
573.784	655
573.975	647
574.167	638
574.359	614
574.551	586
574.743	583
574.935	577
575.126	548
575.318	545
575.51	528
575.702	552
575.894	531
576.087	523
576.279	515
576.471	521
576.663	511
576.855	505
577.047	515
577.24	500
577.432	509
577.624	480
577.817	498
578.009	492
578.201	516
578.394	508
578.586	527
578.779	536
578.971	502
579.164	540
579.357	548
579.549	550
579.742	556
579.935	547
580.128	547
580.32	567
580.513	569
580.706	551
580.899	571
581.092	570
581.285	571
581.478	580
581.671	565
581.864	581
582.057	589
582.25	589
582.443	576
582.636	591
582.829	589
583.023	593
583.216	592
583.409	600
583.603	608
583.796	609
583.989	619
584.183	630
584.376	612
584.57	581
584.763	594
584.957	611
585.15	638
585.344	606
585.538	600
585.731	582
585.925	590
586.119	583
586.313	568
586.506	553
586.7	552
586.894	532
587.088	519
587.282	542
587.476	529
587.67	520
587.864	550
588.058	568
588.252	563
588.446	595
588.64	604
588.835	595
589.029	636
589.223	646
589.417	654
589.612	681
589.806	682
590.001	688
590.195	703
590.389	714
590.584	744
590.778	742
590.973	738
591.168	771
591.362	751
591.557	738
591.752	721
591.946	723
592.141	723
592.336	686
592.531	655
592.725	667
592.92	672
593.115	667
593.31	669
593.505	632
593.7	654
593.895	605
594.09	601
594.285	573
594.48	572
594.676	584
594.871	593
595.066	566
595.261	586
595.457	585
595.652	567
595.847	606
596.043	603
596.238	596
596.434	624
596.629	641
596.825	657
597.02	664
597.216	656
597.411	658
597.607	659
597.803	645
597.998	691
598.194	678
598.39	687
598.586	682
598.782	700
598.977	684
599.173	699
599.369	669
599.565	685
599.761	654
599.957	644
600.153	643
600.35	632
600.546	628
600.742	602
600.938	592
601.134	594
601.33	571
601.527	558
601.723	525
601.919	521
602.116	532
602.312	505
602.509	488
602.705	457
602.902	470
603.098	465
603.295	449
603.492	469
603.688	451
603.885	427
604.082	392
604.278	415
604.475	428
604.672	456
604.869	429
605.066	435
605.263	444
605.459	433
605.656	452
605.853	432
606.05	435
606.248	432
606.445	429
606.642	419
606.839	418
607.036	420
607.233	415
607.431	403
607.628	444
607.825	421
608.023	381
608.22	387
608.417	389
608.615	381
608.812	378
609.01	392
609.207	391
609.405	378
609.603	391
609.8	400
609.998	378
610.196	393
610.393	399
610.591	398
610.789	388
610.987	403
611.185	417
611.383	413
611.581	395
611.779	401
611.977	388
612.175	393
612.373	399
612.571	411
612.769	410
612.967	417
613.165	427
613.363	396
613.562	404
613.76	406
613.958	402
614.157	421
614.355	415
614.553	403
614.752	419
614.95	409
615.149	406
615.348	398
615.546	410
615.745	413
615.943	411
616.142	412
616.341	403
616.539	369
616.738	385
616.937	388
617.136	388
617.335	374
617.534	369
617.733	388
617.932	378
618.131	378
618.33	388
618.529	418
618.728	402
618.927	401
619.126	395
619.325	411
619.525	406
619.724	390
619.923	400
620.122	416
620.322	400
620.521	413
620.721	392
620.92	395
621.119	384
621.319	373
621.519	386
621.718	389
621.918	393
622.117	387
622.317	431
622.517	438
622.717	459
622.916	461
623.116	470
623.316	477
623.516	481
623.716	500
623.916	501
624.116	525
624.316	559
624.516	573
624.716	558
624.916	591
625.116	595
625.316	602
625.516	601
625.717	619
625.917	623
626.117	647
626.317	643
626.518	666
626.718	698
626.919	737
627.119	772
627.32	817
627.52	888
627.721	1000
627.921	1085
628.122	1191
628.322	1324
628.523	1461
628.724	1512
628.925	1627
629.125	1710
629.326	1789
629.527	1869
629.728	2045
629.929	2111
630.13	2177
630.331	2273
630.532	2367
630.733	2430
630.934	2439
631.135	2508
631.336	2496
631.537	2474
631.738	2497
631.94	2468
632.141	2500
632.342	2509
632.543	2513
632.745	2446
632.946	2399
633.148	2372
633.349	2311
633.551	2250
633.752	2234
633.954	2143
634.155	2114
634.357	2061
634.558	1995
634.76	1933
634.962	1895
635.164	1860
635.365	1806
635.567	1722
635.769	1654
635.971	1582
636.173	1515
636.375	1495
636.577	1473
636.779	1405
636.981	1354
637.183	1294
637.385	1262
637.587	1204
637.789	1194
637.991	1159
638.194	1093
638.396	1042
638.598	994
638.8	1005
639.003	950
639.205	941
639.408	923
639.61	919
639.813	918
640.015	908
640.218	896
640.42	913
640.623	920
640.825	901
641.028	907
641.231	920
641.434	927
641.636	919
641.839	934
642.042	944
642.245	947
642.448	936
642.651	932
642.854	920
643.057	923
643.26	907
643.463	903
643.666	875
643.869	865
644.072	827
644.275	803
644.479	822
644.682	814
644.885	757
645.088	743
645.292	736
645.495	724
645.699	683
645.902	655
646.106	639
646.309	610
646.513	575
646.716	559
646.92	548
647.123	551
647.327	522
647.531	504
647.735	490
647.938	477
648.142	461
648.346	448
648.55	448
648.754	440
648.958	418
649.162	435
649.366	436
649.57	417
649.774	414
649.978	407
650.182	420
650.386	419
650.59	428
650.795	441
650.999	438
651.203	420
651.407	434
651.612	469
651.816	434
652.021	458
652.225	467
652.429	474
652.634	474
652.839	502
653.043	530
653.248	553
653.452	567
653.657	575
653.862	602
654.066	625
654.271	655
654.476	665
654.681	732
654.886	769
655.091	855
655.296	918
655.501	1028
655.706	1138
655.911	1274
656.116	1427
656.321	1594
656.526	1831
656.731	2012
656.936	2256
657.141	2491
657.347	2679
657.552	2920
657.757	3157
657.963	3417
658.168	3703
658.373	3917
658.579	4161
658.784	4406
658.99	4640
659.195	4839
659.401	5034
659.607	5205
659.812	5365
660.018	5477
660.224	5650
660.429	5724
660.635	5823
660.841	5887
661.047	6003
661.253	5960
661.459	6037
661.665	6086
661.871	6162
662.077	6167
662.283	6175
662.489	6115
662.695	6078
662.901	6057
663.107	6051
663.313	6092
663.519	6346
663.726	6752
663.932	7148
664.138	7433
664.345	7703
664.551	7921
664.757	8142
664.964	8286
665.17	8501
665.377	8791
665.583	9248
665.79	9761
665.997	10287
666.203	10610
666.41	10855
666.617	11132
666.823	11309
667.03	11418
667.237	11436
667.444	11553
667.651	11760
667.858	11929
668.065	12070
668.271	12132
668.478	12191
668.686	12026
668.893	11898
669.1	11682
669.307	11504
669.514	11204
669.721	11020
669.928	10850
670.136	10594
670.343	10289
670.55	9988
670.758	9577
670.965	9166
671.172	8748
671.38	8386
671.587	7993
671.795	7595
672.002	7221
672.21	6815
672.418	6379
672.625	6069
672.833	5662
673.041	5333
673.248	4960
673.456	4631
673.664	4280
673.872	3935
674.08	3606
674.288	3333
674.495	3097
674.703	2879
674.911	2670
675.119	2446
675.327	2249
675.536	2077
675.744	1903
675.952	1766
676.16	1629
676.368	1527
676.577	1415
676.785	1334
676.993	1241
677.202	1132
677.41	1093
677.618	1016
677.827	961
678.035	896
678.244	860
678.452	845
678.661	805
678.869	768
679.078	725
679.287	731
679.496	737
679.704	701
679.913	693
680.122	647
680.331	672
680.54	657
680.748	653
680.957	676
681.166	644
681.375	666
681.584	636
681.793	660
682.003	640
682.212	662
682.421	664
682.63	676
682.839	668
683.048	661
683.258	644
683.467	648
683.676	645
683.886	654
684.095	652
684.305	653
684.514	627
684.724	634
684.933	654
685.143	665
685.352	637
685.562	623
685.772	624
685.981	672
686.191	676
686.401	707
686.611	719
686.821	731
687.03	763
687.24	769
687.45	785
687.66	844
687.87	887
688.08	958
688.29	999
688.5	1049
688.711	1138
688.921	1150
689.131	1145
689.341	1195
689.551	1173
689.762	1227
689.972	1250
690.182	1283
690.393	1303
690.603	1312
690.814	1351
691.024	1356
691.235	1344
691.445	1361
691.656	1367
691.866	1366
692.077	1345
692.288	1383
692.498	1408
692.709	1358
692.92	1396
693.131	1371
693.342	1356
693.552	1397
693.763	1380
693.974	1372
694.185	1405
694.396	1460
694.607	1475
694.818	1470
695.029	1515
695.241	1513
695.452	1543
695.663	1586
695.874	1586
696.085	1607
696.297	1643
696.508	1663
696.719	1673
696.931	1672
697.142	1723
697.354	1759
697.565	1760
697.777	1779
697.988	1747
698.2	1765
698.411	1759
698.623	1780
698.835	1740
699.046	1738
699.258	1740
699.47	1716
699.682	1702
699.893	1698
700.105	1659
700.317	1649
700.529	1632
700.741	1585
700.953	1581
701.165	1533
701.377	1486
701.589	1454
701.801	1450
702.014	1439
702.226	1355
702.438	1321
702.65	1309
702.863	1290
703.075	1222
703.287	1205
703.5	1182
703.712	1155
703.925	1094
704.137	1088
704.35	1017
704.562	964
704.775	971
704.987	957
705.2	909
705.413	880
705.625	847
705.838	813
706.051	772
706.264	747
706.476	725
706.689	708
706.902	669
707.115	651
707.328	627
707.541	607
707.754	600
707.967	574
708.18	560
708.393	559
708.607	541
708.82	514
709.033	504
709.246	510
709.46	491
709.673	485
709.886	453
710.1	476
710.313	460
710.526	473
710.74	442
710.953	421
711.167	400
711.381	388
711.594	397
711.808	395
712.022	366
712.235	386
712.449	382
712.663	375
712.877	370
713.09	355
713.304	356
713.518	363
713.732	349
713.946	351
714.16	344
714.374	342
714.588	332
714.802	343
715.016	344
715.231	326
715.445	354
715.659	352
715.873	367
716.088	403
716.302	394
716.516	388
716.731	387
716.945	417
717.159	435
717.374	497
717.588	500
717.803	552
718.018	607
718.232	682
718.447	730
718.662	772
718.876	844
719.091	903
719.306	972
719.521	1063
719.735	1145
719.95	1228
720.165	1314
720.38	1411
720.595	1456
720.81	1517
721.025	1583
721.24	1616
721.455	1627
721.67	1625
721.886	1694
722.101	1740
722.316	1743
722.531	1761
722.747	1746
722.962	1734
723.177	1731
723.393	1673
723.608	1649
723.823	1594
724.039	1597
724.254	1558
724.47	1489
724.686	1446
724.901	1375
725.117	1328
725.333	1260
725.548	1221
725.764	1182
725.98	1147
726.196	1140
726.411	1085
726.627	1083
726.843	1079
727.059	1068
727.275	1030
727.491	1018
727.707	1001
727.923	1016
728.139	1000
728.355	986
728.572	1009
728.788	1028
729.004	1026
729.22	1068
729.437	1050
729.653	1001
729.869	1010
730.086	995
730.302	997
730.518	981
730.735	1000
730.951	978
731.168	995
731.385	974
731.601	939
731.818	921
732.035	887
732.251	858
732.468	842
732.685	822
732.902	804
733.118	770
733.335	758
733.552	735
733.769	676
733.986	668
734.203	661
734.42	624
734.637	601
734.854	564
735.071	543
735.289	516
735.506	536
735.723	497
735.94	476
736.158	474
736.375	464
736.592	432
736.81	456
737.027	425
737.245	415
737.462	421
737.68	431
737.897	420
738.115	412
738.332	384
738.55	412
738.768	411
738.985	389
739.203	370
739.421	393
739.639	377
739.856	358
740.074	354
740.292	322
740.51	333
740.728	338
740.946	324
741.164	310
741.382	320
741.6	317
741.818	285
742.037	286
742.255	272
742.473	285
742.691	285
742.91	281
743.128	262
743.346	284
743.565	278
743.783	279
744.002	279
744.22	253
744.439	247
744.657	262
744.876	267
745.094	266
745.313	263
745.532	269
745.75	259
745.969	248
746.188	233
746.407	255
746.626	249
746.844	266
747.063	254
747.282	252
747.501	240
747.72	254
747.939	251
748.158	233
748.377	248
748.597	228
748.816	240
749.035	239
749.254	225
749.473	229
749.693	233
749.912	253
750.131	248
750.351	249
750.57	235
750.79	239
751.009	239
751.229	234
751.448	216
751.668	258
751.887	259
752.107	251
752.327	222
752.546	257
752.766	265
752.986	257
753.206	246
753.426	252
753.646	243
753.865	274
754.085	263
754.305	268
754.525	257
754.745	255
754.965	240
755.186	251
755.406	255
755.626	254
755.846	236
756.066	231
756.287	255
756.507	235
756.727	232
756.948	240
757.168	211
757.388	220
757.609	232
757.829	225
758.05	225
758.27	244
758.491	216
758.712	216
758.932	217
759.153	223
759.374	220
759.594	219
759.815	208
760.036	235
760.257	226
760.478	202
760.699	221
760.919	237
761.14	219
761.361	245
761.583	260
761.804	264
762.025	233
762.246	230
762.467	240
762.688	240
762.909	239
763.131	254
763.352	248
763.573	242
763.795	243
764.016	253
764.237	256
764.459	237
764.68	235
764.902	247
765.123	235
765.345	228
765.567	236
765.788	248
766.01	263
766.232	238
766.453	248
766.675	255
766.897	240
767.119	246
767.341	245
767.563	241
767.785	227
768.007	223
768.229	244
768.451	244
768.673	227
768.895	225
769.117	215
769.339	212
769.561	231
769.784	221
770.006	241
770.228	252
770.45	219
770.673	204
770.895	229
771.118	235
771.34	239
771.563	249
771.785	239
772.008	257
772.23	227
772.453	257
772.676	222
772.898	251
773.121	231
773.344	228
773.566	246
773.789	246
774.012	227
774.235	239
774.458	238
774.681	220
774.904	229
775.127	239
775.35	231
775.573	209
775.796	204
776.019	230
776.242	207
776.466	208
776.689	210
776.912	188
777.135	196
777.359	212
777.582	202
777.805	193
778.029	179
778.252	185
778.476	194
778.699	187
778.923	176
779.147	176
779.37	156
779.594	160
779.817	153
780.041	161
780.265	163
780.489	150
780.713	141
780.936	140
781.16	148
781.384	151
781.608	130
781.832	131
782.056	135
782.28	134
782.504	138
782.728	140
782.952	142
783.177	132
783.401	133
783.625	144
783.849	126
784.074	132
784.298	138
784.522	132
784.747	142
784.971	132
785.196	141
785.42	142
785.645	126
785.869	143
786.094	139
786.318	149
786.543	138
786.768	137
786.992	135
787.217	134
787.442	130
787.667	133
787.892	133
788.117	148
788.341	139
788.566	124
788.791	129
789.016	133
789.241	147
789.467	140
789.692	125
789.917	139
790.142	139
790.367	134
790.592	138
790.818	134
791.043	145
791.268	145
791.494	138
791.719	138
791.944	133
792.17	124
792.395	141
792.621	133
792.847	147
793.072	139
793.298	149
793.523	148
793.749	145
793.975	166
794.201	164
794.426	170
794.652	150
794.878	160
795.104	175
795.33	173
795.556	168
795.782	184
796.008	170
796.234	178
796.46	178
796.686	173
796.912	184
797.138	183
797.364	196
797.591	199
797.817	195
798.043	194
798.27	201
798.496	225
798.722	200
798.949	195
799.175	213
799.402	231
799.628	224
799.855	217
800.081	214
800.308	219
800.535	197
800.761	204
800.988	213
801.215	221
801.442	220
801.669	227
801.895	211
802.122	206
802.349	208
802.576	211
802.803	220
803.03	205
803.257	204
803.484	204
803.711	203
803.938	200
804.166	182
804.393	179
804.62	183
804.847	176
805.075	165
805.302	164
805.529	159
805.757	152
805.984	155
806.212	166
806.439	142
806.667	148
806.894	147
807.122	154
807.35	134
807.577	133
807.805	131
808.033	135
808.26	129
808.488	134
808.716	127
808.944	143
809.172	138
809.4	145
809.628	136
809.856	147
810.084	158
810.312	173
810.54	164
810.768	167
810.996	171
811.224	164
811.452	158
811.681	177
811.909	172
812.137	193
812.365	187
812.594	186
812.822	192
813.051	187
813.279	180
813.508	170
813.736	188
813.965	182
814.193	169
814.422	194
814.651	183
814.879	191
815.108	195
815.337	193
815.566	191
815.794	201
816.023	199
816.252	199
816.481	199
816.71	205
816.939	199
817.168	192
817.397	190
817.626	213
817.855	188
818.084	179
818.314	175
818.543	180
818.772	184
819.001	176
819.231	169
819.46	185
819.689	184
819.919	170
820.148	179
820.378	177
820.607	177
820.837	177
821.066	169
821.296	177
821.526	160
821.755	162
821.985	176
822.215	187
822.444	179
822.674	184
822.904	212
823.134	201
823.364	219
823.594	235
823.824	257
824.054	285
824.284	305
824.514	357
824.744	362
824.974	391
825.204	405
825.434	434
825.664	456
825.895	466
826.125	454
826.355	471
826.586	460
826.816	473
827.046	454
827.277	450
827.507	428
827.738	418
827.968	402
828.199	397
828.429	395
828.66	375
828.891	384
829.121	385
829.352	378
829.583	363
829.814	378
830.045	353
830.275	384
830.506	402
830.737	374
830.968	369
831.199	376
831.43	388
831.661	384
831.892	403
832.123	382
832.355	378
832.586	390
832.817	367
833.048	372
833.28	376
833.511	384
833.742	379
833.974	360
834.205	377
834.436	380
834.668	358
834.899	360
835.131	383
835.363	380
835.594	371
835.826	377
836.057	375
836.289	355
836.521	399
836.753	384
836.984	390
837.216	400
837.448	397
837.68	420
837.912	427
838.144	457
838.376	503
838.608	533
838.84	582
839.072	624
839.304	631
839.536	670
839.768	704
840.001	724
840.233	771
840.465	806
840.698	866
840.93	870
841.162	910
841.395	996
841.627	1042
841.86	1112
842.092	1200
842.325	1262
842.557	1323
842.79	1412
843.022	1481
843.255	1561
843.488	1560
843.721	1587
843.953	1634
844.186	1647
844.419	1626
844.652	1588
844.885	1553
845.118	1522
845.351	1499
845.584	1457
845.817	1374
846.05	1315
846.283	1258
846.516	1214
846.749	1166
846.982	1079
847.215	1026
847.449	1009
847.682	984
847.915	909
848.149	864
848.382	846
848.615	826
848.849	789
849.082	754
849.316	719
849.549	704
849.783	692
850.017	669
850.25	658
850.484	665
850.718	677
850.951	759
851.185	847
851.419	1074
851.653	1423
851.887	1896
852.121	2546
852.354	3156
852.588	3772
852.822	4289
853.056	4746
853.29	5120
853.525	5392
853.759	5530
853.993	5540
854.227	5471
854.461	5343
854.696	5190
854.93	4889
855.164	4652
855.398	4343
855.633	4026
855.867	3781
856.102	3544
856.336	3276
856.571	3057
856.805	2848
857.04	2693
857.274	2523
857.509	2356
857.744	2215
857.978	2082
858.213	2003
858.448	1915
858.683	1815
858.918	1728
859.152	1648
859.387	1575
859.622	1498
859.857	1425
860.092	1383
860.327	1295
860.562	1236
860.797	1203
861.033	1153
861.268	1082
861.503	1041
861.738	1001
861.973	987
862.209	923
862.444	876
862.679	888
862.915	884
863.15	835
863.386	815
863.621	798
863.857	782
864.092	748
864.328	744
864.563	756
864.799	743
865.035	733
865.27	731
865.506	766
865.742	763
865.978	736
866.214	750
866.449	764
866.685	757
866.921	761
867.157	767
867.393	757
867.629	767
867.865	768
868.101	779
868.338	761
868.574	752
868.81	735
869.046	699
869.282	690
869.519	676
869.755	632
869.991	621
870.228	636
870.464	611
870.701	573
870.937	589
871.174	568
871.41	540
871.647	513
871.883	528
872.12	528
872.357	499
872.593	483
872.83	465
873.067	466
873.304	464
873.541	466
873.777	457
874.014	438
874.251	422
874.488	409
874.725	404
874.962	412
875.199	433
875.436	406
875.674	402
875.911	389
876.148	393
876.385	364
876.622	380
876.86	390
877.097	381
877.334	381
877.572	387
877.809	389
878.047	388
878.284	384
878.522	378
878.759	387
878.997	375
879.234	366
879.472	369
879.71	396
879.947	385
880.185	392
880.423	428
880.661	438
880.899	448
881.137	468
881.374	484
881.612	482
881.85	497
882.088	507
882.326	488
882.564	497
882.803	503
883.041	501
883.279	495
883.517	471
883.755	461
883.994	469
884.232	445
884.47	442
884.709	426
884.947	415
885.185	398
885.424	405
885.662	409
885.901	389
886.139	393
886.378	388
886.617	398
886.855	392
887.094	394
887.333	374
887.571	368
887.81	373
888.049	354
888.288	357
888.527	352
888.766	345
889.005	346
889.244	359
889.483	358
889.722	366
889.961	356
890.2	357
890.439	350
890.678	343
890.917	340
891.157	333
891.396	339
891.635	350
891.874	366
892.114	349
892.353	341
892.593	365
892.832	356
893.072	336
893.311	332
893.551	341
893.79	352
894.03	351
894.269	344
894.509	359
894.749	335
894.989	363
895.228	360
895.468	371
895.708	364
895.948	346
896.188	351
896.428	379
896.668	345
896.908	380
897.148	385
897.388	378
897.628	377
897.868	398
898.108	414
898.349	434
898.589	433
898.829	413
899.069	419
899.31	429
899.55	430
899.79	409
900.031	428
900.271	422
900.512	399
900.752	406
900.993	373
901.234	355
901.474	342
901.715	355
901.956	353
902.196	345
902.437	325
902.678	307
902.919	321
903.159	325
903.4	316
903.641	327
903.882	315
904.123	302
904.364	295
904.605	298
904.846	289
905.087	294
905.329	274
905.57	279
905.811	278
906.052	260
906.293	250
906.535	271
906.776	255
907.017	272
907.259	268
907.5	244
907.742	243
907.983	245
908.225	238
908.466	232
908.708	221
908.95	213
909.191	216
909.433	223
909.675	233
909.916	206
910.158	196
910.4	192
910.642	205
910.884	215
911.126	179
911.368	192
911.61	181
911.852	196
912.094	186
912.336	209
912.578	208
912.82	201
913.062	191
913.304	214
913.547	199
913.789	190
914.031	200
914.274	208
914.516	213
914.758	212
915.001	202
915.243	211
915.486	204
915.728	223
915.971	209
916.213	220
916.456	211
916.699	217
916.941	217
917.184	211
917.427	209
917.67	199
917.913	200
918.155	226
918.398	192
918.641	188
918.884	200
919.127	187
919.37	185
919.613	192
919.856	195
920.099	197
920.343	194
920.586	195
920.829	180
921.072	198
921.315	200
921.559	180
921.802	178
[truncated: 6,073 more rows]

## Sheet: B4_run2
mass	intensity
500.036	1125
500.214	1090
500.393	1066
500.572	1048
500.751	1015
500.93	988
501.11	969
501.289	934
501.468	899
501.647	863
501.826	834
502.005	809
502.185	790
502.364	768
502.543	745
502.723	707
502.902	697
503.081	648
503.261	621
503.44	608
503.62	586
503.799	549
503.979	540
504.159	524
504.338	512
504.518	485
504.698	470
504.877	460
505.057	441
505.237	419
505.417	411
505.597	396
505.777	364
505.957	343
506.137	347
506.317	352
506.497	335
506.677	321
506.857	307
507.037	281
507.217	270
507.397	257
507.577	253
507.758	244
507.938	235
508.118	230
508.299	218
508.479	215
508.659	200
508.84	206
509.02	182
509.201	181
509.381	176
509.562	176
509.743	178
509.923	188
510.104	190
510.285	195
510.465	209
510.646	236
510.827	259
511.008	274
511.189	291
511.37	323
511.551	359
511.732	385
511.913	410
512.094	428
512.275	441
512.456	469
512.637	474
512.818	493
512.999	509
513.18	527
513.362	540
513.543	566
513.724	583
513.906	615
514.087	628
514.268	614
514.45	606
514.631	591
514.813	562
514.994	539
515.176	532
515.358	532
515.539	505
515.721	504
515.903	495
516.084	482
516.266	471
516.448	433
516.63	404
516.812	376
516.994	370
517.176	357
517.357	334
517.539	318
517.722	291
517.904	288
518.086	293
518.268	273
518.45	279
518.632	292
518.814	321
518.997	356
519.179	403
519.361	434
519.544	486
519.726	547
519.908	609
520.091	666
520.273	702
520.456	704
520.638	681
520.821	684
521.004	677
521.186	687
521.369	693
521.552	694
521.734	711
521.917	707
522.1	738
522.283	744
522.466	720
522.648	676
522.831	637
523.014	580
523.197	551
523.38	536
523.563	502
523.747	478
523.93	457
524.113	445
524.296	431
524.479	406
524.662	387
524.846	356
525.029	321
525.212	301
525.396	278
525.579	261
525.763	255
525.946	246
526.13	233
526.313	227
526.497	224
526.68	227
526.864	223
527.048	228
527.231	218
527.415	237
527.599	242
527.783	233
527.967	229
528.15	232
528.334	245
528.518	256
528.702	255
528.886	272
529.07	283
529.254	291
529.438	284
529.622	288
529.807	303
529.991	315
530.175	314
530.359	325
530.544	331
530.728	321
530.912	311
531.097	316
531.281	302
531.465	302
531.65	291
531.834	291
532.019	284
532.204	289
532.388	282
532.573	267
532.757	260
532.942	260
533.127	249
533.312	236
533.496	226
533.681	212
533.866	217
534.051	212
534.236	215
534.421	211
534.606	214
534.791	207
534.976	199
535.161	201
535.346	200
535.531	207
535.717	213
535.902	232
536.087	226
536.272	227
536.458	232
536.643	237
536.828	229
537.014	215
537.199	203
537.385	202
537.57	202
537.756	205
537.941	196
538.127	208
538.312	201
538.498	190
538.684	184
538.87	174
539.055	176
539.241	177
539.427	149
539.613	148
539.799	152
539.985	148
540.171	137
540.357	124
540.543	118
540.729	121
540.915	121
541.101	106
541.287	104
541.473	98
541.659	104
541.846	94
542.032	93
542.218	87
542.405	84
542.591	90
542.777	89
542.964	84
543.15	84
543.337	80
543.523	77
543.71	80
543.896	83
544.083	83
544.27	84
544.456	85
544.643	87
544.83	85
545.017	85
545.204	78
545.39	87
545.577	85
545.764	87
545.951	73
546.138	73
546.325	81
546.512	88
546.699	88
546.886	94
547.074	91
547.261	80
547.448	82
547.635	76
547.823	74
548.01	87
548.197	88
548.385	84
548.572	77
548.759	74
548.947	78
549.134	81
549.322	80
549.509	91
549.697	92
549.885	92
550.072	99
550.26	91
550.448	87
550.636	80
550.823	92
551.011	83
551.199	95
551.387	103
551.575	98
551.763	97
551.951	103
552.139	113
552.327	112
552.515	109
552.703	111
552.891	118
553.079	116
553.268	116
553.456	116
553.644	130
553.832	121
554.021	129
554.209	131
554.397	131
554.586	140
554.774	139
554.963	138
555.151	136
555.34	137
555.529	129
555.717	137
555.906	141
556.095	135
556.283	147
556.472	141
556.661	145
556.85	151
557.038	140
557.227	144
557.416	147
557.605	142
557.794	158
557.983	149
558.172	157
558.361	168
558.55	179
558.74	169
558.929	184
559.118	200
559.307	194
559.497	220
559.686	228
559.875	232
560.065	247
560.254	251
560.443	282
560.633	287
560.822	287
561.012	305
561.201	312
561.391	336
561.581	341
561.77	355
561.96	365
562.15	363
562.339	372
562.529	394
562.719	407
562.909	401
563.099	390
563.289	412
563.479	427
563.669	423
563.859	415
564.049	424
564.239	428
564.429	445
564.619	441
564.809	442
564.999	447
565.19	434
565.38	431
565.57	432
565.761	462
565.951	479
566.141	472
566.332	479
566.522	459
566.713	462
566.903	459
567.094	447
567.284	453
567.475	428
567.666	410
567.856	417
568.047	385
568.238	374
568.429	361
568.619	337
568.81	313
569.001	300
569.192	293
569.383	274
569.574	265
569.765	252
569.956	229
570.147	209
570.338	197
570.529	186
570.721	167
570.912	172
571.103	159
571.294	144
571.486	142
571.677	133
571.868	130
572.06	132
572.251	125
572.443	121
572.634	112
572.826	108
573.017	102
573.209	101
573.4	94
573.592	95
573.784	86
573.975	94
574.167	85
574.359	78
574.551	73
574.743	70
574.935	63
575.126	66
575.318	69
575.51	70
575.702	74
575.894	72
576.087	60
576.279	60
576.471	62
576.663	67
576.855	66
577.047	60
577.24	59
577.432	70
577.624	65
577.817	67
578.009	65
578.201	68
578.394	67
578.586	74
578.779	77
578.971	76
579.164	74
579.357	78
579.549	93
579.742	85
579.935	85
580.128	87
580.32	93
580.513	110
580.706	105
580.899	110
581.092	115
581.285	109
581.478	115
581.671	111
581.864	101
582.057	107
582.25	102
582.443	106
582.636	92
582.829	97
583.023	94
583.216	100
583.409	100
583.603	86
583.796	78
583.989	91
584.183	85
584.376	89
584.57	93
584.763	82
584.957	86
585.15	82
585.344	80
585.538	78
585.731	83
585.925	82
586.119	81
586.313	73
586.506	75
586.7	85
586.894	74
587.088	67
587.282	72
587.476	70
587.67	65
587.864	69
588.058	65
588.252	69
588.446	62
588.64	67
588.835	72
589.029	71
589.223	74
589.417	79
589.612	64
589.806	73
590.001	74
590.195	82
590.389	78
590.584	78
590.778	71
590.973	70
591.168	82
591.362	81
591.557	67
591.752	83
591.946	73
592.141	78
592.336	79
592.531	83
592.725	80
592.92	83
593.115	70
593.31	69
593.505	72
593.7	71
593.895	68
594.09	67
594.285	67
594.48	62
594.676	62
594.871	69
595.066	58
595.261	61
595.457	61
595.652	63
595.847	68
596.043	72
596.238	70
596.434	74
596.629	78
596.825	72
597.02	75
597.216	79
597.411	78
597.607	81
597.803	73
597.998	71
598.194	81
598.39	88
598.586	92
598.782	90
598.977	87
599.173	90
599.369	90
599.565	93
599.761	87
599.957	93
600.153	86
600.35	84
600.546	77
600.742	83
600.938	71
601.134	73
601.33	77
601.527	76
601.723	73
601.919	74
602.116	64
602.312	65
602.509	61
602.705	65
602.902	62
603.098	55
603.295	61
603.492	63
603.688	56
603.885	58
604.082	52
604.278	64
604.475	46
604.672	50
604.869	50
605.066	53
605.263	48
605.459	45
605.656	43
605.853	52
606.05	48
606.248	42
606.445	42
606.642	42
606.839	45
607.036	47
607.233	46
607.431	45
607.628	46
607.825	55
608.023	47
608.22	48
608.417	43
608.615	50
608.812	44
609.01	42
609.207	42
609.405	39
609.603	38
609.8	38
609.998	41
610.196	41
610.393	39
610.591	35
610.789	40
610.987	42
611.185	48
611.383	41
611.581	50
611.779	43
611.977	36
612.175	35
612.373	38
612.571	40
612.769	36
612.967	35
613.165	33
613.363	33
613.562	34
613.76	35
613.958	37
614.157	42
614.355	43
614.553	34
614.752	28
614.95	26
615.149	33
615.348	38
615.546	35
615.745	41
615.943	40
616.142	43
616.341	31
616.539	31
616.738	30
616.937	23
617.136	30
617.335	37
617.534	31
617.733	31
617.932	37
618.131	38
618.33	40
618.529	30
618.728	31
618.927	36
619.126	40
619.325	44
619.525	49
619.724	47
619.923	50
620.122	50
620.322	47
620.521	52
620.721	55
620.92	57
621.119	56
621.319	60
621.519	49
621.718	54
621.918	57
622.117	53
622.317	54
622.517	62
622.717	64
622.916	66
623.116	60
623.316	65
623.516	75
623.716	67
623.916	78
624.116	72
624.316	81
624.516	83
624.716	71
624.916	84
625.116	90
625.316	98
625.516	100
625.717	94
625.917	96
626.117	101
626.317	112
626.518	101
626.718	107
626.919	128
627.119	131
627.32	139
627.52	141
627.721	154
627.921	177
628.122	183
628.322	210
628.523	237
628.724	243
628.925	267
629.125	291
629.326	318
629.527	344
629.728	370
629.929	385
630.13	428
630.331	441
630.532	448
630.733	462
630.934	487
631.135	496
631.336	491
631.537	509
631.738	518
631.94	507
632.141	505
632.342	515
632.543	500
632.745	496
632.946	498
633.148	475
633.349	456
633.551	447
633.752	453
633.954	431
634.155	418
634.357	408
634.558	393
634.76	379
634.962	358
635.164	332
635.365	335
635.567	321
635.769	310
635.971	293
636.173	274
636.375	244
636.577	243
636.779	217
636.981	221
637.183	214
637.385	198
637.587	184
637.789	176
637.991	169
638.194	155
638.396	155
638.598	139
638.8	150
639.003	138
639.205	123
639.408	119
639.61	113
639.813	111
640.015	107
640.218	100
640.42	91
640.623	101
640.825	96
641.028	91
641.231	83
641.434	83
641.636	74
641.839	73
642.042	76
642.245	68
642.448	67
642.651	66
642.854	54
643.057	68
643.26	66
643.463	73
643.666	61
643.869	64
644.072	56
644.275	56
644.479	68
644.682	54
644.885	53
645.088	57
645.292	58
645.495	48
645.699	49
645.902	48
646.106	39
646.309	36
646.513	39
646.716	42
646.92	42
647.123	40
647.327	35
647.531	38
647.735	39
647.938	37
648.142	36
648.346	37
648.55	36
648.754	38
648.958	38
649.162	30
649.366	31
649.57	30
649.774	32
649.978	32
650.182	33
650.386	37
650.59	35
650.795	31
650.999	38
651.203	38
651.407	34
651.612	30
651.816	30
652.021	34
652.225	36
652.429	37
652.634	43
652.839	38
653.043	42
653.248	44
653.452	40
653.657	48
653.862	48
654.066	55
654.271	54
654.476	60
654.681	62
654.886	59
655.091	65
655.296	77
655.501	81
655.706	93
655.911	92
656.116	98
656.321	104
656.526	126
656.731	137
656.936	146
657.141	144
657.347	173
657.552	197
657.757	207
657.963	219
658.168	234
658.373	258
658.579	289
658.784	309
658.99	326
659.195	347
659.401	370
659.607	391
659.812	396
660.018	421
660.224	442
660.429	452
660.635	447
660.841	481
661.047	490
661.253	492
661.459	513
661.665	526
661.871	522
662.077	538
662.283	538
662.489	543
662.695	543
662.901	536
663.107	561
663.313	562
663.519	553
663.726	562
663.932	583
664.138	653
664.345	684
664.551	708
664.757	714
664.964	707
665.17	719
665.377	740
665.583	755
665.79	768
665.997	833
666.203	893
666.41	923
666.617	954
666.823	959
667.03	979
667.237	1003
667.444	1016
667.651	1029
667.858	1031
668.065	1046
668.271	1080
668.478	1094
668.686	1071
668.893	1048
669.1	1048
669.307	1029
669.514	1020
669.721	988
669.928	985
670.136	967
670.343	930
670.55	934
670.758	914
670.965	856
671.172	815
671.38	784
671.587	757
671.795	736
672.002	720
672.21	691
672.418	633
672.625	594
672.833	546
673.041	515
673.248	477
673.456	453
673.664	431
673.872	392
674.08	373
674.288	357
674.495	324
674.703	292
674.911	274
675.119	257
675.327	246
675.536	227
675.744	209
675.952	198
676.16	190
676.368	164
676.577	156
676.785	141
676.993	128
677.202	121
677.41	104
677.618	103
677.827	94
678.035	96
678.244	88
678.452	89
678.661	82
678.869	87
679.078	80
679.287	77
679.496	86
679.704	74
679.913	73
680.122	74
680.331	71
680.54	75
680.748	74
680.957	81
681.166	75
681.375	72
681.584	80
681.793	81
682.003	68
682.212	75
682.421	81
682.63	77
682.839	77
683.048	74
683.258	76
683.467	67
683.676	75
683.886	69
684.095	79
684.305	75
684.514	72
684.724	73
684.933	80
685.143	77
685.352	74
685.562	75
685.772	73
685.981	77
686.191	80
686.401	93
686.611	91
686.821	110
687.03	108
687.24	112
687.45	118
687.66	122
687.87	121
688.08	135
688.29	146
688.5	157
688.711	183
688.921	180
689.131	191
689.341	199
689.551	210
689.762	221
689.972	229
690.182	224
690.393	225
690.603	244
690.814	246
691.024	254
691.235	257
691.445	257
691.656	254
691.866	251
692.077	272
692.288	252
692.498	252
692.709	256
692.92	255
693.131	253
693.342	251
693.552	248
693.763	248
693.974	260
694.185	242
694.396	249
694.607	253
694.818	259
695.029	268
695.241	265
695.452	251
695.663	267
695.874	267
696.085	276
696.297	259
696.508	267
696.719	289
696.931	291
697.142	295
697.354	286
697.565	298
697.777	295
697.988	295
698.2	306
698.411	305
698.623	295
698.835	305
699.046	292
699.258	297
699.47	300
699.682	296
699.893	294
700.105	284
700.317	283
700.529	271
700.741	262
700.953	243
701.165	244
701.377	244
701.589	254
701.801	232
702.014	224
702.226	214
702.438	192
702.65	183
702.863	179
703.075	177
703.287	168
703.5	158
703.712	160
703.925	158
704.137	147
704.35	133
704.562	134
704.775	134
704.987	122
705.2	116
705.413	104
705.625	105
705.838	104
706.051	91
706.264	98
706.476	91
706.689	85
706.902	89
707.115	86
707.328	73
707.541	79
707.754	72
707.967	63
708.18	68
708.393	63
708.607	56
708.82	62
709.033	58
709.246	60
709.46	58
709.673	59
709.886	55
710.1	62
710.313	54
710.526	64
710.74	59
710.953	56
711.167	57
711.381	55
711.594	56
711.808	52
712.022	52
712.235	47
712.449	50
712.663	46
712.877	46
713.09	43
713.304	51
713.518	60
713.732	54
713.946	51
714.16	54
714.374	51
714.588	59
714.802	52
715.016	54
715.231	47
715.445	59
715.659	62
715.873	67
716.088	71
716.302	76
716.516	79
716.731	89
716.945	106
717.159	115
717.374	113
717.588	127
717.803	151
718.018	171
718.232	194
718.447	207
718.662	240
718.876	284
719.091	303
719.306	333
719.521	374
719.735	414
719.95	465
720.165	498
720.38	553
720.595	608
720.81	640
721.025	683
721.24	720
721.455	752
721.67	768
721.886	802
722.101	816
722.316	858
722.531	870
722.747	875
722.962	891
723.177	904
723.393	901
723.608	898
723.823	884
724.039	855
724.254	851
724.47	823
724.686	804
724.901	775
725.117	780
725.333	761
725.548	721
725.764	679
725.98	651
726.196	626
726.411	607
726.627	575
726.843	572
727.059	561
727.275	547
727.491	518
727.707	517
727.923	494
728.139	486
728.355	472
728.572	487
728.788	479
729.004	472
729.22	470
729.437	475
729.653	474
729.869	469
730.086	486
730.302	469
730.518	461
730.735	473
730.951	464
731.168	443
731.385	436
731.601	436
731.818	432
732.035	424
732.251	409
732.468	391
732.685	373
732.902	362
733.118	350
733.335	348
733.552	331
733.769	314
733.986	297
734.203	290
734.42	278
734.637	266
734.854	239
735.071	235
735.289	226
735.506	209
735.723	191
735.94	191
736.158	174
736.375	166
736.592	156
736.81	150
737.027	146
737.245	142
737.462	137
737.68	128
737.897	116
738.115	120
738.332	105
738.55	109
738.768	102
738.985	98
739.203	102
739.421	92
739.639	89
739.856	90
740.074	83
740.292	84
740.51	82
740.728	79
740.946	75
741.164	72
741.382	82
741.6	71
741.818	57
742.037	65
742.255	69
742.473	67
742.691	65
742.91	59
743.128	59
743.346	49
743.565	51
743.783	54
744.002	46
744.22	54
744.439	60
744.657	58
744.876	64
745.094	51
745.313	46
745.532	52
745.75	51
745.969	47
746.188	46
746.407	42
746.626	47
746.844	53
747.063	49
747.282	47
747.501	42
747.72	46
747.939	39
748.158	44
748.377	41
748.597	41
748.816	39
749.035	42
749.254	42
749.473	45
749.693	40
749.912	43
750.131	42
750.351	42
750.57	44
750.79	46
751.009	49
751.229	52
751.448	45
751.668	48
751.887	56
752.107	55
752.327	66
752.546	57
752.766	54
752.986	61
753.206	59
753.426	61
753.646	70
753.865	63
754.085	67
754.305	68
754.525	69
754.745	69
754.965	77
755.186	68
755.406	67
755.626	68
755.846	65
756.066	73
756.287	67
756.507	66
756.727	57
756.948	64
757.168	67
757.388	68
757.609	62
757.829	55
758.05	57
758.27	54
758.491	65
758.712	61
758.932	52
759.153	66
759.374	68
759.594	58
759.815	54
760.036	57
760.257	52
760.478	55
760.699	56
760.919	55
761.14	62
761.361	69
761.583	67
761.804	65
762.025	69
762.246	66
762.467	73
762.688	66
762.909	75
763.131	71
763.352	72
763.573	69
763.795	61
764.016	69
764.237	69
764.459	74
764.68	68
764.902	70
765.123	83
765.345	66
765.567	67
765.788	64
766.01	67
766.232	74
766.453	64
766.675	67
766.897	62
767.119	60
767.341	54
767.563	62
767.785	60
768.007	64
768.229	66
768.451	66
768.673	67
768.895	74
769.117	66
769.339	75
769.561	73
769.784	66
770.006	71
770.228	67
770.45	70
770.673	70
770.895	73
771.118	78
771.34	76
771.563	79
771.785	71
772.008	83
772.23	83
772.453	82
772.676	82
772.898	81
773.121	88
773.344	91
773.566	85
773.789	84
774.012	81
774.235	87
774.458	84
774.681	79
774.904	83
775.127	89
775.35	80
775.573	85
775.796	78
776.019	74
776.242	76
776.466	75
776.689	83
776.912	77
777.135	72
777.359	68
777.582	70
777.805	70
778.029	65
778.252	62
778.476	68
778.699	63
778.923	56
779.147	56
779.37	54
779.594	52
779.817	50
780.041	51
780.265	52
780.489	48
780.713	45
780.936	45
781.16	40
781.384	46
781.608	35
781.832	37
782.056	37
782.28	30
782.504	35
782.728	37
782.952	31
783.177	32
783.401	29
783.625	27
783.849	25
784.074	34
784.298	38
784.522	32
784.747	30
784.971	26
785.196	28
785.42	22
785.645	24
785.869	26
786.094	26
786.318	30
786.543	28
786.768	31
786.992	28
787.217	29
787.442	25
787.667	27
787.892	26
788.117	27
788.341	24
788.566	22
788.791	19
789.016	29
789.241	23
789.467	25
789.692	23
789.917	20
790.142	20
790.367	19
790.592	20
790.818	20
791.043	22
791.268	25
791.494	17
791.719	17
791.944	16
792.17	24
792.395	28
792.621	31
792.847	28
793.072	29
793.298	29
793.523	19
793.749	29
793.975	26
794.201	28
794.426	30
794.652	29
794.878	34
795.104	31
795.33	28
795.556	41
795.782	44
796.008	42
796.234	31
796.46	36
796.686	39
796.912	35
797.138	36
797.364	42
797.591	38
797.817	40
798.043	42
798.27	42
798.496	38
798.722	33
798.949	36
799.175	41
799.402	38
799.628	34
799.855	42
800.081	37
800.308	43
800.535	39
800.761	45
800.988	40
801.215	41
801.442	42
801.669	41
801.895	35
802.122	33
802.349	40
802.576	45
802.803	37
803.03	33
803.257	28
803.484	34
803.711	29
803.938	31
804.166	30
804.393	29
804.62	40
804.847	31
805.075	27
805.302	25
805.529	26
805.757	25
805.984	27
806.212	23
806.439	26
806.667	23
806.894	23
807.122	27
807.35	23
807.577	20
807.805	20
808.033	19
808.26	22
808.488	22
808.716	21
808.944	17
809.172	19
809.4	26
809.628	26
809.856	16
810.084	18
810.312	15
810.54	19
810.768	23
810.996	27
811.224	29
811.452	28
811.681	29
811.909	31
812.137	29
812.365	28
812.594	22
812.822	24
813.051	22
813.279	25
813.508	25
813.736	29
813.965	31
814.193	31
814.422	26
814.651	25
814.879	27
815.108	25
815.337	30
815.566	26
815.794	24
816.023	18
816.252	23
816.481	21
816.71	25
816.939	36
817.168	30
817.397	28
817.626	24
817.855	27
818.084	31
818.314	30
818.543	27
818.772	22
819.001	22
819.231	27
819.46	27
819.689	28
819.919	24
820.148	30
820.378	21
820.607	22
820.837	19
821.066	25
821.296	29
821.526	20
821.755	25
821.985	21
822.215	21
822.444	29
822.674	32
822.904	27
823.134	22
823.364	29
823.594	28
823.824	32
824.054	31
824.284	33
824.514	31
824.744	38
824.974	54
825.204	49
825.434	54
825.664	56
825.895	66
826.125	66
826.355	64
826.586	58
826.816	61
827.046	63
827.277	64
827.507	68
827.738	73
827.968	64
828.199	64
828.429	64
828.66	64
828.891	65
829.121	60
829.352	58
829.583	58
829.814	54
830.045	53
830.275	49
830.506	50
830.737	47
830.968	49
831.199	46
831.43	49
831.661	47
831.892	52
832.123	48
832.355	46
832.586	46
832.817	40
833.048	43
833.28	39
833.511	41
833.742	42
833.974	45
834.205	52
834.436	45
834.668	46
834.899	38
835.131	42
835.363	42
835.594	42
835.826	42
836.057	36
836.289	33
836.521	47
836.753	39
836.984	28
837.216	27
837.448	40
837.68	41
837.912	40
838.144	45
838.376	42
838.608	43
838.84	52
839.072	49
839.304	48
839.536	51
839.768	53
840.001	62
840.233	68
840.465	68
840.698	77
840.93	78
841.162	73
841.395	79
841.627	78
841.86	88
842.092	79
842.325	87
842.557	104
842.79	104
843.022	111
843.255	118
843.488	127
843.721	129
843.953	122
844.186	136
844.419	146
844.652	134
844.885	139
845.118	137
845.351	130
845.584	121
845.817	123
846.05	122
846.283	116
846.516	124
846.749	110
846.982	116
847.215	113
847.449	103
847.682	107
847.915	98
848.149	90
848.382	86
848.615	84
848.849	80
849.082	80
849.316	80
849.549	78
849.783	78
850.017	74
850.25	70
850.484	67
850.718	62
850.951	63
851.185	64
851.419	69
851.653	80
851.887	87
852.121	112
852.354	159
852.588	212
852.822	275
853.056	334
853.29	370
853.525	435
853.759	472
853.993	502
854.227	504
854.461	521
854.696	532
854.93	530
855.164	514
855.398	483
855.633	459
855.867	445
856.102	407
856.336	378
856.571	351
856.805	338
857.04	318
857.274	308
857.509	280
857.744	256
857.978	246
858.213	227
858.448	203
858.683	205
858.918	192
859.152	183
859.387	182
859.622	169
859.857	166
860.092	160
860.327	145
860.562	130
860.797	131
861.033	121
861.268	121
861.503	113
861.738	109
861.973	105
862.209	102
862.444	102
862.679	92
862.915	82
863.15	84
863.386	77
863.621	76
863.857	73
864.092	78
864.328	68
864.563	69
864.799	70
865.035	69
865.27	69
865.506	73
865.742	69
865.978	62
866.214	59
866.449	65
866.685	65
866.921	63
867.157	66
867.393	66
867.629	66
867.865	66
868.101	64
868.338	65
868.574	72
868.81	63
869.046	63
869.282	68
869.519	59
869.755	57
869.991	58
870.228	59
870.464	64
870.701	61
870.937	66
871.174	57
871.41	53
871.647	50
871.883	52
872.12	49
872.357	47
872.593	50
872.83	45
873.067	47
873.304	45
873.541	37
873.777	38
874.014	43
874.251	42
874.488	38
874.725	38
874.962	38
875.199	47
875.436	42
875.674	41
875.911	33
876.148	40
876.385	35
876.622	39
876.86	32
877.097	33
877.334	36
877.572	28
877.809	29
878.047	27
878.284	30
878.522	29
878.759	35
878.997	36
879.234	39
879.472	27
879.71	32
879.947	36
880.185	34
880.423	36
880.661	38
880.899	41
881.137	35
881.374	41
881.612	42
881.85	43
882.088	41
882.326	48
882.564	51
882.803	49
883.041	57
883.279	49
883.517	47
883.755	50
883.994	51
884.232	53
884.47	56
884.709	44
884.947	51
885.185	53
885.424	56
885.662	53
885.901	54
886.139	64
886.378	59
886.617	58
886.855	56
887.094	54
887.333	66
887.571	69
887.81	72
888.049	69
888.288	78
888.527	78
888.766	78
889.005	76
889.244	80
889.483	86
889.722	85
889.961	89
890.2	95
890.439	91
890.678	86
890.917	84
891.157	88
891.396	89
891.635	93
891.874	90
892.114	89
892.353	88
892.593	87
892.832	86
893.072	92
893.311	84
893.551	76
893.79	74
894.03	78
894.269	80
894.509	75
894.749	80
894.989	77
895.228	75
895.468	71
895.708	66
895.948	59
896.188	60
896.428	66
896.668	66
896.908	72
897.148	66
897.388	71
897.628	72
897.868	75
898.108	80
898.349	73
898.589	75
898.829	77
899.069	81
899.31	71
899.55	75
899.79	71
900.031	67
900.271	62
900.512	63
900.752	63
900.993	56
901.234	56
901.474	59
901.715	52
901.956	54
902.196	50
902.437	44
902.678	49
902.919	48
903.159	45
903.4	51
903.641	46
903.882	48
904.123	41
904.364	44
904.605	44
904.846	43
905.087	38
905.329	43
905.57	42
905.811	41
906.052	37
906.293	31
906.535	32
906.776	33
907.017	37
907.259	32
907.5	32
907.742	30
907.983	32
908.225	32
908.466	35
908.708	31
908.95	28
909.191	25
909.433	29
909.675	32
909.916	33
910.158	28
910.4	30
910.642	28
910.884	28
911.126	21
911.368	22
911.61	27
911.852	31
912.094	34
912.336	32
912.578	30
912.82	32
913.062	26
913.304	24
913.547	22
913.789	25
914.031	20
914.274	31
914.516	33
914.758	30
915.001	36
915.243	35
915.486	33
915.728	30
915.971	31
916.213	24
916.456	32
916.699	35
916.941	32
917.184	29
917.427	29
917.67	25
917.913	28
918.155	32
918.398	32
918.641	27
918.884	27
919.127	27
919.37	31
919.613	37
919.856	40
920.099	34
920.343	33
920.586	29
920.829	32
921.072	31
921.315	29
921.559	30
921.802	29
[truncated: 6,073 more rows]

[truncated: 25 more sheets: B5_run2, B6_run2, B8_run2, C12_run2, C2_run2, C6_run2, C8_run2, C9_run2, D11_run2, D3_run2, D5_run2, D7_run2, E11_run2, E2_run2, F1_run2, F11_run2, F5_run2, F6_run2, F7_run2, F9_run2 …]
