# Supplementary material for: Performance of direct detection of Mycobacterium tuberculosis within Mycobacterium tuberculosis complex by routine MALDI-TOF for diagnosis using species-specific lipid fingerprint
Source: Microbiol Spectr. 2025 Jul 22;13(9):e00356-25. doi: 10.1128/spectrum.00356-25 (PMC12403859; doi:10.1128/spectrum.00356-25)
Supplement: File S2 — Raw data for non-MTB strains. [file spectrum.00356-25-s0002.xlsx]

## Sheet: B2_run2
mass	intensity
500.036	39427
500.214	39266
500.393	39099
500.572	39087
500.751	39063
500.93	38973
501.11	38883
501.289	38761
501.468	38651
501.647	38400
501.826	38083
502.005	37889
502.185	37589
502.364	37249
502.543	36830
502.723	36515
502.902	36276
503.081	36134
503.261	35725
503.44	35456
503.62	34920
503.799	34452
503.979	33840
504.159	33251
504.338	32621
504.518	31983
504.698	31390
504.877	30711
505.057	29984
505.237	29372
505.417	28604
505.597	27910
505.777	27139
505.957	26416
506.137	25576
506.317	24766
506.497	23961
506.677	23147
506.857	22284
507.037	21542
507.217	20766
507.397	20062
507.577	19389
507.758	18956
507.938	18292
508.118	17629
508.299	17015
508.479	16361
508.659	15850
508.84	15417
509.02	14882
509.201	14455
509.381	14060
509.562	13726
509.743	13415
509.923	13156
510.104	12766
510.285	12571
510.465	12393
510.646	12332
510.827	12121
511.008	11969
511.189	11849
511.37	11834
511.551	11850
511.732	11768
511.913	11815
512.094	11895
512.275	11850
512.456	11930
512.637	12046
512.818	12214
512.999	12289
513.18	12439
513.362	12571
513.543	12598
513.724	12693
513.906	12905
514.087	12936
514.268	13089
514.45	13138
514.631	13159
514.813	13143
514.994	13157
515.176	13170
515.358	13142
515.539	13114
515.721	13152
515.903	13110
516.084	13033
516.266	12943
516.448	12793
516.63	12712
516.812	12685
516.994	12537
517.176	12500
517.357	12443
517.539	12525
517.722	12557
517.904	12795
518.086	13059
518.268	13433
518.45	13909
518.632	14464
518.814	15140
518.997	15942
519.179	16730
519.361	17652
519.544	18557
519.726	19488
519.908	20318
520.091	21133
520.273	21764
520.456	22440
520.638	23169
520.821	23954
521.004	24592
521.186	25199
521.369	25609
521.552	26033
521.734	26398
521.917	26633
522.1	26694
522.283	26761
522.466	26563
522.648	26411
522.831	26288
523.014	25970
523.197	25758
523.38	25356
523.563	24965
523.747	24559
523.93	24084
524.113	23503
524.296	23043
524.479	22535
524.662	21887
524.846	21281
525.029	20557
525.212	19968
525.396	19453
525.579	19005
525.763	18535
525.946	18011
526.13	17504
526.313	17009
526.497	16594
526.68	16225
526.864	15765
527.048	15369
527.231	15027
527.415	14741
527.599	14544
527.783	14409
527.967	14110
528.15	13857
528.334	13735
528.518	13590
528.702	13428
528.886	13407
529.07	13283
529.254	13186
529.438	13071
529.622	13080
529.807	12918
529.991	12842
530.175	12786
530.359	12716
530.544	12603
530.728	12434
530.912	12327
531.097	12252
531.281	12078
531.465	12001
531.65	11894
531.834	11810
532.019	11654
532.204	11553
532.388	11287
532.573	11098
532.757	10854
532.942	10700
533.127	10561
533.312	10322
533.496	10130
533.681	9959
533.866	9828
534.051	9681
534.236	9514
534.421	9432
534.606	9288
534.791	9196
534.976	9125
535.161	9096
535.346	8944
535.531	8961
535.717	8920
535.902	8853
536.087	8723
536.272	8632
536.458	8590
536.643	8500
536.828	8417
537.014	8373
537.199	8315
537.385	8210
537.57	8083
537.756	8071
537.941	7956
538.127	7872
538.312	7853
538.498	7754
538.684	7600
538.87	7420
539.055	7291
539.241	7194
539.427	7010
539.613	6966
539.799	6828
539.985	6755
540.171	6548
540.357	6426
540.543	6321
540.729	6275
540.915	6166
541.101	5989
541.287	5900
541.473	5843
541.659	5715
541.846	5603
542.032	5495
542.218	5438
542.405	5367
542.591	5278
542.777	5187
542.964	5137
543.15	5072
543.337	5023
543.523	4938
543.71	4928
543.896	4884
544.083	4874
544.27	4754
544.456	4787
544.643	4756
544.83	4674
545.017	4632
545.204	4650
545.39	4644
545.577	4600
545.764	4577
545.951	4540
546.138	4475
546.325	4500
546.512	4455
546.699	4420
546.886	4407
547.074	4464
547.261	4404
547.448	4407
547.635	4401
547.823	4407
548.01	4436
548.197	4457
548.385	4440
548.572	4458
548.759	4489
548.947	4587
549.134	4577
549.322	4593
549.509	4634
549.697	4677
549.885	4668
550.072	4745
550.26	4713
550.448	4787
550.636	4780
550.823	4861
551.011	4855
551.199	4879
551.387	4920
551.575	5014
551.763	5042
551.951	5001
552.139	4983
552.327	4996
552.515	5077
552.703	5109
552.891	5161
553.079	5161
553.268	5151
553.456	5202
553.644	5195
553.832	5236
554.021	5257
554.209	5260
554.397	5259
554.586	5298
554.774	5294
554.963	5313
555.151	5388
555.34	5414
555.529	5351
555.717	5402
555.906	5439
556.095	5488
556.283	5502
556.472	5552
556.661	5587
556.85	5668
557.038	5735
557.227	5752
557.416	5834
557.605	5975
557.794	6012
557.983	6094
558.172	6262
558.361	6414
558.55	6464
558.74	6653
558.929	6728
559.118	6910
559.307	7115
559.497	7280
559.686	7422
559.875	7624
560.065	7815
560.254	7988
560.443	8110
560.633	8244
560.822	8463
561.012	8675
561.201	8887
561.391	9061
561.581	9124
561.77	9344
561.96	9506
562.15	9692
562.339	9741
562.529	9848
562.719	9940
562.909	9957
563.099	10079
563.289	10221
563.479	10246
563.669	10205
563.859	10315
564.049	10431
564.239	10377
564.429	10341
564.619	10314
564.809	10233
564.999	10195
565.19	10193
565.38	10101
565.57	10057
565.761	9965
565.951	9832
566.141	9654
566.332	9560
566.522	9401
566.713	9293
566.903	9111
567.094	9027
567.284	8824
567.475	8643
567.666	8514
567.856	8389
568.047	8148
568.238	7995
568.429	7741
568.619	7590
568.81	7479
569.001	7356
569.192	7189
569.383	7007
569.574	6915
569.765	6843
569.956	6719
570.147	6555
570.338	6386
570.529	6232
570.721	6035
570.912	5969
571.103	5858
571.294	5771
571.486	5671
571.677	5589
571.868	5550
572.06	5401
572.251	5297
572.443	5181
572.634	5114
572.826	4977
573.017	4877
573.209	4774
573.4	4643
573.592	4664
573.784	4542
573.975	4481
574.167	4379
574.359	4287
574.551	4214
574.743	4206
574.935	4038
575.126	3973
575.318	3925
575.51	3890
575.702	3789
575.894	3730
576.087	3695
576.279	3699
576.471	3628
576.663	3596
576.855	3560
577.047	3522
577.24	3533
577.432	3514
577.624	3417
577.817	3457
578.009	3402
578.201	3383
578.394	3364
578.586	3391
578.779	3416
578.971	3378
579.164	3347
579.357	3340
579.549	3359
579.742	3345
579.935	3360
580.128	3316
580.32	3392
580.513	3412
580.706	3374
580.899	3445
581.092	3455
581.285	3574
581.478	3514
581.671	3599
581.864	3586
582.057	3654
582.25	3632
582.443	3630
582.636	3658
582.829	3677
583.023	3694
583.216	3753
583.409	3781
583.603	3827
583.796	3861
583.989	3869
584.183	3800
584.376	3822
584.57	3767
584.763	3789
584.957	3819
585.15	3858
585.344	3856
585.538	3816
585.731	3810
585.925	3764
586.119	3753
586.313	3753
586.506	3763
586.7	3727
586.894	3686
587.088	3709
587.282	3778
587.476	3774
587.67	3884
587.864	3993
588.058	4120
588.252	4378
588.446	4585
588.64	4859
588.835	5089
589.029	5295
589.223	5427
589.417	5668
589.612	5831
589.806	5943
590.001	6051
590.195	6261
590.389	6351
590.584	6548
590.778	6751
590.973	6870
591.168	6961
591.362	6940
591.557	6959
591.752	6950
591.946	6831
592.141	6847
592.336	6759
592.531	6730
592.725	6709
592.92	6680
593.115	6621
593.31	6552
593.505	6455
593.7	6342
593.895	6218
594.09	6105
594.285	6018
594.48	5890
594.676	5830
594.871	5730
595.066	5682
595.261	5611
595.457	5568
595.652	5471
595.847	5432
596.043	5394
596.238	5347
596.434	5348
596.629	5344
596.825	5322
597.02	5245
597.216	5277
597.411	5268
597.607	5246
597.803	5277
597.998	5226
598.194	5109
598.39	5101
598.586	5168
598.782	5113
598.977	5048
599.173	5042
599.369	5011
599.565	4985
599.761	4880
599.957	4862
600.153	4742
600.35	4690
600.546	4614
600.742	4588
600.938	4440
601.134	4436
601.33	4385
601.527	4352
601.723	4191
601.919	4164
602.116	4072
602.312	3943
602.509	3887
602.705	3812
602.902	3743
603.098	3686
603.295	3633
603.492	3512
603.688	3450
603.885	3432
604.082	3352
604.278	3363
604.475	3318
604.672	3309
604.869	3199
605.066	3188
605.263	3152
605.459	3152
605.656	3110
605.853	3157
606.05	3102
606.248	3024
606.445	3040
606.642	3043
606.839	3017
607.036	3000
607.233	2973
607.431	2905
607.628	2939
607.825	2940
608.023	2907
608.22	2977
608.417	2908
608.615	3002
608.812	2965
609.01	2958
609.207	2968
609.405	2999
609.603	2906
609.8	2961
609.998	2976
610.196	3009
610.393	2991
610.591	2966
610.789	3007
610.987	3033
611.185	3018
611.383	3025
611.581	2972
611.779	2990
611.977	2953
612.175	2964
612.373	2940
612.571	2971
612.769	2906
612.967	2969
613.165	2941
613.363	2936
613.562	2929
613.76	3027
613.958	2934
614.157	2959
614.355	3013
614.553	2990
614.752	3025
614.95	3036
615.149	3048
615.348	3080
615.546	3125
615.745	3154
615.943	3132
616.142	3231
616.341	3226
616.539	3280
616.738	3301
616.937	3406
617.136	3431
617.335	3426
617.534	3447
617.733	3488
617.932	3509
618.131	3551
618.33	3583
618.529	3615
618.728	3637
618.927	3677
619.126	3677
619.325	3713
619.525	3671
619.724	3740
619.923	3737
620.122	3731
620.322	3771
620.521	3820
620.721	3763
620.92	3837
621.119	3854
621.319	3888
621.519	3921
621.718	4094
621.918	4186
622.117	4342
622.317	4637
622.517	4868
622.717	5110
622.916	5401
623.116	5667
623.316	5846
623.516	6021
623.716	6294
623.916	6429
624.116	6646
624.316	6915
624.516	7278
624.716	7523
624.916	7735
625.116	7907
625.316	8076
625.516	8200
625.717	8327
625.917	8423
626.117	8430
626.317	8550
626.518	8769
626.718	9007
626.919	9199
627.119	9503
627.32	9768
627.52	10022
627.721	10379
627.921	10792
628.122	11244
628.322	11769
628.523	12293
628.724	12770
628.925	13203
629.125	13655
629.326	14203
629.527	14552
629.728	15106
629.929	15563
630.13	16006
630.331	16593
630.532	17166
630.733	17601
630.934	17957
631.135	18266
631.336	18492
631.537	18680
631.738	18834
631.94	18952
632.141	19283
632.342	19372
632.543	19557
632.745	19590
632.946	19684
633.148	19643
633.349	19577
633.551	19400
633.752	19235
633.954	19068
634.155	18915
634.357	18707
634.558	18511
634.76	18305
634.962	18097
635.164	17897
635.365	17571
635.567	17222
635.769	16884
635.971	16540
636.173	16166
636.375	15799
636.577	15550
636.779	15268
636.981	15011
637.183	14780
637.385	14418
637.587	14011
637.789	13667
637.991	13330
638.194	13110
638.396	12936
638.598	12902
638.8	12972
639.003	13108
639.205	13510
639.408	14046
639.61	14885
639.813	15957
640.015	17231
640.218	18772
640.42	20195
640.623	21846
640.825	23264
641.028	24843
641.231	26354
641.434	27796
641.636	29295
641.839	31025
642.042	32821
642.245	34445
642.448	35904
642.651	37294
642.854	38586
643.057	39515
643.26	40354
643.463	40969
643.666	41277
643.869	41434
644.072	41535
644.275	41619
644.479	41438
644.682	41294
644.885	40764
645.088	40406
645.292	39658
645.495	38737
645.699	37798
645.902	36846
646.106	35730
646.309	34540
646.513	33459
646.716	32424
646.92	31264
647.123	30091
647.327	28775
647.531	27507
647.735	26237
647.938	25025
648.142	23775
648.346	22557
648.55	21467
648.754	20441
648.958	19294
649.162	18308
649.366	17346
649.57	16480
649.774	15566
649.978	14745
650.182	13939
650.386	13194
650.59	12557
650.795	11946
650.999	11399
651.203	10923
651.407	10444
651.612	10034
651.816	9599
652.021	9288
652.225	8922
652.429	8708
652.634	8480
652.839	8367
653.043	8077
653.248	8005
653.452	7875
653.657	7781
653.862	7705
654.066	7752
654.271	7752
654.476	7738
654.681	7855
654.886	8005
655.091	8258
655.296	8460
655.501	8695
655.706	9050
655.911	9473
656.116	10019
656.321	10556
656.526	11322
656.731	11984
656.936	12903
657.141	13707
657.347	14530
657.552	15331
657.757	16245
657.963	17183
658.168	18285
658.373	19381
658.579	20503
658.784	21599
658.99	22721
659.195	23712
659.401	24725
659.607	25714
659.812	26556
660.018	27425
660.224	28241
660.429	29130
660.635	30104
660.841	30733
661.047	31454
661.253	31990
661.459	32668
661.665	33365
661.871	33976
662.077	34462
662.283	35137
662.489	35610
662.695	36231
662.901	36674
663.107	37024
663.313	37512
663.519	38194
663.726	39031
663.932	40165
664.138	41516
664.345	43154
664.551	44642
664.757	45921
664.964	47224
665.17	48521
665.377	49580
665.583	50892
665.79	52321
665.997	53936
666.203	55643
666.41	57549
666.617	59130
666.823	60677
667.03	62008
667.237	63004
667.444	63941
667.651	64578
667.858	65221
668.065	66060
668.271	66969
668.478	67776
668.686	68173
668.893	68555
669.1	68635
669.307	68395
669.514	67687
669.721	67133
669.928	66315
670.136	65520
670.343	64572
670.55	63642
670.758	62417
670.965	61245
671.172	59893
671.38	58194
671.587	56568
671.795	54783
672.002	52912
672.21	50975
672.418	49049
672.625	47167
672.833	45327
673.041	43464
673.248	41506
673.456	39641
673.664	37753
673.872	35917
674.08	34050
674.288	32211
674.495	30409
674.703	28757
674.911	27073
675.119	25447
675.327	24025
675.536	22650
675.744	21339
675.952	20028
676.16	18861
676.368	17754
676.577	16669
676.785	15647
676.993	14671
677.202	13886
677.41	13120
677.618	12482
677.827	11779
678.035	11214
678.244	10707
678.452	10303
678.661	9916
678.869	9631
679.078	9223
679.287	8941
679.496	8722
679.704	8531
679.913	8446
680.122	8335
680.331	8204
680.54	8111
680.748	8117
680.957	8117
681.166	8117
681.375	8063
681.584	8019
681.793	8088
682.003	7976
682.212	7987
682.421	7981
682.63	7986
682.839	7890
683.048	7928
683.258	7895
683.467	7828
683.676	7802
683.886	7821
684.095	7744
684.305	7628
684.514	7597
684.724	7573
684.933	7502
685.143	7548
685.352	7397
685.562	7407
685.772	7428
685.981	7543
686.191	7641
686.401	7997
686.611	8340
686.821	8744
687.03	9100
687.24	9510
687.45	9835
687.66	10118
687.87	10471
688.08	10961
688.29	11587
688.5	12211
688.711	12927
688.921	13656
689.131	14271
689.341	14704
689.551	15209
689.762	15659
689.972	16012
690.182	16506
690.393	16926
690.603	17524
690.814	18046
691.024	18576
691.235	18886
691.445	19293
691.656	19432
691.866	19603
692.077	19821
692.288	19971
692.498	20093
692.709	20151
692.92	20357
693.131	20469
693.342	20527
693.552	20636
693.763	20624
693.974	20564
694.185	20575
694.396	20568
694.607	20508
694.818	20479
695.029	20353
695.241	20351
695.452	20269
695.663	20167
695.874	20063
696.085	19948
696.297	19811
696.508	19675
696.719	19601
696.931	19456
697.142	19302
697.354	19192
697.565	18953
697.777	18801
697.988	18536
698.2	18306
698.411	18101
698.623	17972
698.835	17631
699.046	17413
699.258	17103
699.47	16887
699.682	16622
699.893	16453
700.105	16044
700.317	15707
700.529	15503
700.741	15242
700.953	14972
701.165	14711
701.377	14388
701.589	14125
701.801	13812
702.014	13522
702.226	13210
702.438	12962
702.65	12625
702.863	12410
703.075	12044
703.287	11743
703.5	11478
703.712	11185
703.925	10879
704.137	10628
704.35	10320
704.562	10072
704.775	9778
704.987	9541
705.2	9255
705.413	9082
705.625	8860
705.838	8565
706.051	8246
706.264	7991
706.476	7746
706.689	7506
706.902	7208
707.115	6990
707.328	6787
707.541	6638
707.754	6411
707.967	6188
708.18	5960
708.393	5877
708.607	5688
708.82	5490
709.033	5341
709.246	5167
709.46	5013
709.673	4947
709.886	4868
710.1	4674
710.313	4585
710.526	4466
710.74	4338
710.953	4207
711.167	4090
711.381	4040
711.594	3935
711.808	3917
712.022	3817
712.235	3776
712.449	3715
712.663	3701
712.877	3630
713.09	3582
713.304	3538
713.518	3565
713.732	3471
713.946	3412
714.16	3374
714.374	3379
714.588	3358
714.802	3401
715.016	3392
715.231	3431
715.445	3470
715.659	3495
715.873	3536
716.088	3638
716.302	3650
716.516	3771
716.731	3785
716.945	3960
717.159	4051
717.374	4172
717.588	4419
717.803	4603
718.018	4904
718.232	5207
718.447	5547
718.662	5868
718.876	6279
719.091	6713
719.306	7073
719.521	7493
719.735	7959
719.95	8444
720.165	8860
720.38	9380
720.595	9837
720.81	10332
721.025	10794
721.24	11276
721.455	11617
721.67	12030
721.886	12404
722.101	12705
722.316	13035
722.531	13316
722.747	13594
722.962	13794
723.177	13935
723.393	14054
723.608	14142
723.823	14164
724.039	14185
724.254	14213
724.47	14046
724.686	14000
724.901	13847
725.117	13627
725.333	13442
725.548	13205
725.764	12956
725.98	12702
726.196	12479
726.411	12260
726.627	12125
726.843	11922
727.059	11734
727.275	11555
727.491	11351
727.707	11146
727.923	10901
728.139	10724
728.355	10594
728.572	10556
728.788	10471
729.004	10485
729.22	10469
729.437	10405
729.653	10238
729.869	10085
730.086	10017
730.302	9875
730.518	9766
730.735	9697
730.951	9564
731.168	9445
731.385	9449
731.601	9348
731.818	9196
732.035	9063
732.251	8790
732.468	8613
732.685	8456
732.902	8289
733.118	8092
733.335	7919
733.552	7743
733.769	7583
733.986	7265
734.203	7235
734.42	6979
734.637	6731
734.854	6576
735.071	6402
735.289	6249
735.506	6127
735.723	6006
735.94	5892
736.158	5761
736.375	5616
736.592	5483
736.81	5381
737.027	5313
737.245	5281
737.462	5177
737.68	5085
737.897	4974
738.115	4958
738.332	4891
738.55	4896
738.768	4825
738.985	4719
739.203	4719
739.421	4673
739.639	4619
739.856	4536
740.074	4461
740.292	4390
740.51	4370
740.728	4371
740.946	4266
741.164	4218
741.382	4176
741.6	4165
741.818	4057
742.037	4032
742.255	3978
742.473	3961
742.691	3915
742.91	3883
743.128	3874
743.346	3796
743.565	3732
743.783	3693
744.002	3712
744.22	3692
744.439	3636
744.657	3570
744.876	3548
745.094	3554
745.313	3527
745.532	3472
745.75	3524
745.969	3470
746.188	3425
746.407	3390
746.626	3359
746.844	3243
747.063	3289
747.282	3272
747.501	3246
747.72	3217
747.939	3176
748.158	3165
748.377	3123
748.597	3125
748.816	3059
749.035	3079
749.254	3024
749.473	2976
749.693	2998
749.912	2971
750.131	3021
750.351	3036
750.57	2970
750.79	3001
751.009	2992
751.229	3025
751.448	3014
751.668	3071
751.887	2991
752.107	2987
752.327	3000
752.546	3004
752.766	2998
752.986	3025
753.206	3045
753.426	3059
753.646	3087
753.865	3058
754.085	3024
754.305	3021
754.525	3002
754.745	3042
754.965	3038
755.186	3024
755.406	2994
755.626	2937
755.846	2898
756.066	2955
756.287	2901
756.507	2822
756.727	2843
756.948	2842
757.168	2808
757.388	2779
757.609	2745
757.829	2717
758.05	2679
758.27	2732
758.491	2681
758.712	2648
758.932	2633
759.153	2690
759.374	2604
759.594	2641
759.815	2641
760.036	2692
760.257	2647
760.478	2673
760.699	2655
760.919	2685
761.14	2731
761.361	2771
761.583	2804
761.804	2829
762.025	2805
762.246	2798
762.467	2788
762.688	2866
762.909	2836
763.131	2850
763.352	2844
763.573	2935
763.795	2926
764.016	2929
764.237	2897
764.459	2824
764.68	2880
764.902	2932
765.123	2897
765.345	2899
765.567	2879
765.788	2940
766.01	2897
766.232	2884
766.453	2854
766.675	2882
766.897	2837
767.119	2789
767.341	2730
767.563	2752
767.785	2776
768.007	2799
768.229	2701
768.451	2758
768.673	2722
768.895	2730
769.117	2691
769.339	2699
769.561	2691
769.784	2684
770.006	2656
770.228	2670
770.45	2637
770.673	2657
770.895	2638
771.118	2602
771.34	2634
771.563	2640
771.785	2610
772.008	2626
772.23	2623
772.453	2624
772.676	2555
772.898	2631
773.121	2629
773.344	2643
773.566	2589
773.789	2620
774.012	2611
774.235	2586
774.458	2582
774.681	2569
774.904	2575
775.127	2536
775.35	2510
775.573	2494
775.796	2512
776.019	2518
776.242	2477
776.466	2443
776.689	2450
776.912	2464
777.135	2427
777.359	2382
777.582	2314
777.805	2313
778.029	2267
778.252	2246
778.476	2209
778.699	2204
778.923	2161
779.147	2154
779.37	2130
779.594	2084
779.817	2057
780.041	2040
780.265	2022
780.489	1979
780.713	1936
780.936	1934
781.16	1918
781.384	1940
781.608	1848
781.832	1867
782.056	1830
782.28	1851
782.504	1802
782.728	1821
782.952	1795
783.177	1774
783.401	1742
783.625	1733
783.849	1752
784.074	1733
784.298	1740
784.522	1702
784.747	1698
784.971	1711
785.196	1673
785.42	1683
785.645	1648
785.869	1652
786.094	1623
786.318	1652
786.543	1630
786.768	1640
786.992	1648
787.217	1640
787.442	1619
787.667	1636
787.892	1635
788.117	1641
788.341	1639
788.566	1632
788.791	1639
789.016	1649
789.241	1675
789.467	1694
789.692	1643
789.917	1650
790.142	1652
790.367	1660
790.592	1663
790.818	1672
791.043	1707
791.268	1709
791.494	1708
791.719	1738
791.944	1739
792.17	1700
792.395	1746
792.621	1757
792.847	1807
793.072	1789
793.298	1747
793.523	1756
793.749	1847
793.975	1874
794.201	1806
794.426	1800
794.652	1822
794.878	1867
795.104	1871
795.33	1903
795.556	1923
795.782	1922
796.008	1882
796.234	1925
796.46	1977
796.686	1983
796.912	2018
797.138	2011
797.364	2027
797.591	2034
797.817	2048
798.043	2021
798.27	2055
798.496	2129
798.722	2096
798.949	2089
799.175	2114
799.402	2152
799.628	2083
799.855	2093
800.081	2098
800.308	2107
800.535	2091
800.761	2097
800.988	2045
801.215	2063
801.442	2033
801.669	2042
801.895	2020
802.122	2014
802.349	2008
802.576	1967
802.803	1962
803.03	1932
803.257	1910
803.484	1841
803.711	1788
803.938	1807
804.166	1790
804.393	1817
804.62	1805
804.847	1760
805.075	1701
805.302	1749
805.529	1713
805.757	1718
805.984	1716
806.212	1730
806.439	1798
806.667	1784
806.894	1757
807.122	1750
807.35	1790
807.577	1819
807.805	1789
808.033	1808
808.26	1826
808.488	1869
808.716	1817
808.944	1860
809.172	1915
809.4	1913
809.628	1927
809.856	1966
810.084	1938
810.312	1910
810.54	1921
810.768	1918
810.996	1925
811.224	1889
811.452	1913
811.681	1884
811.909	1847
812.137	1829
812.365	1787
812.594	1793
812.822	1776
813.051	1795
813.279	1721
813.508	1743
813.736	1729
813.965	1711
814.193	1640
814.422	1644
814.651	1621
814.879	1581
815.108	1577
815.337	1557
815.566	1583
815.794	1538
816.023	1554
816.252	1515
816.481	1510
816.71	1508
816.939	1477
817.168	1432
817.397	1449
817.626	1459
817.855	1377
818.084	1433
818.314	1405
818.543	1380
818.772	1369
819.001	1398
819.231	1387
819.46	1392
819.689	1425
819.919	1407
820.148	1408
820.378	1398
820.607	1411
820.837	1486
821.066	1474
821.296	1503
821.526	1471
821.755	1491
821.985	1526
822.215	1576
822.444	1519
822.674	1564
822.904	1595
823.134	1623
823.364	1650
823.594	1702
823.824	1742
824.054	1770
824.284	1813
824.514	1846
824.744	1923
824.974	1935
825.204	1962
825.434	2022
825.664	2008
825.895	2039
826.125	2036
826.355	2076
826.586	2059
826.816	2084
827.046	2132
827.277	2156
827.507	2181
827.738	2179
827.968	2222
828.199	2237
828.429	2184
828.66	2210
828.891	2211
829.121	2269
829.352	2304
829.583	2327
829.814	2337
830.045	2417
830.275	2418
830.506	2458
830.737	2444
830.968	2425
831.199	2461
831.43	2493
831.661	2471
831.892	2569
832.123	2583
832.355	2626
832.586	2610
832.817	2677
833.048	2680
833.28	2669
833.511	2682
833.742	2607
833.974	2683
834.205	2662
834.436	2693
834.668	2679
834.899	2662
835.131	2663
835.363	2590
835.594	2610
835.826	2575
836.057	2566
836.289	2507
836.521	2521
836.753	2479
836.984	2457
837.216	2417
837.448	2399
837.68	2347
837.912	2297
838.144	2279
838.376	2248
838.608	2235
838.84	2182
839.072	2164
839.304	2194
839.536	2142
839.768	2140
840.001	2097
840.233	2073
840.465	2046
840.698	2072
840.93	2018
841.162	2020
841.395	1999
841.627	2033
841.86	1998
842.092	2033
842.325	2012
842.557	2022
842.79	2024
843.022	2043
843.255	2034
843.488	2028
843.721	2026
843.953	2034
844.186	2043
844.419	2030
844.652	2002
844.885	2014
845.118	2002
845.351	2005
845.584	1956
845.817	1962
846.05	1949
846.283	1928
846.516	1897
846.749	1907
846.982	1873
847.215	1834
847.449	1847
847.682	1829
847.915	1826
848.149	1811
848.382	1786
848.615	1758
848.849	1767
849.082	1812
849.316	1730
849.549	1781
849.783	1751
850.017	1789
850.25	1741
850.484	1699
850.718	1696
850.951	1750
851.185	1798
851.419	1812
851.653	1816
851.887	1812
852.121	1849
852.354	1922
852.588	1957
852.822	2001
853.056	2043
853.29	2127
853.525	2195
853.759	2264
853.993	2248
854.227	2350
854.461	2355
854.696	2449
854.93	2431
855.164	2445
855.398	2477
855.633	2513
855.867	2458
856.102	2518
856.336	2497
856.571	2456
856.805	2498
857.04	2514
857.274	2531
857.509	2529
857.744	2477
857.978	2496
858.213	2424
858.448	2435
858.683	2402
858.918	2448
859.152	2427
859.387	2392
859.622	2376
859.857	2383
860.092	2415
860.327	2371
860.562	2334
860.797	2340
861.033	2291
861.268	2298
861.503	2320
861.738	2262
861.973	2226
862.209	2223
862.444	2206
862.679	2214
862.915	2159
863.15	2167
863.386	2124
863.621	2097
863.857	2131
864.092	2144
864.328	2060
864.563	2053
864.799	2042
865.035	2064
865.27	2052
865.506	2082
865.742	2011
865.978	2029
866.214	2047
866.449	2031
866.685	2066
866.921	2018
867.157	1985
867.393	1983
867.629	1981
867.865	1981
868.101	1973
868.338	1935
868.574	1921
868.81	1946
869.046	1915
869.282	1901
869.519	1906
869.755	1883
869.991	1845
870.228	1881
870.464	1829
870.701	1781
870.937	1765
871.174	1744
871.41	1711
871.647	1724
871.883	1670
872.12	1659
872.357	1649
872.593	1629
872.83	1630
873.067	1602
873.304	1569
873.541	1553
873.777	1529
874.014	1561
874.251	1526
874.488	1497
874.725	1510
874.962	1510
875.199	1471
875.436	1456
875.674	1446
875.911	1398
876.148	1437
876.385	1398
876.622	1434
876.86	1371
877.097	1353
877.334	1366
877.572	1345
877.809	1382
878.047	1410
878.284	1422
878.522	1440
878.759	1429
878.997	1431
879.234	1438
879.472	1403
879.71	1461
879.947	1433
880.185	1434
880.423	1460
880.661	1455
880.899	1429
881.137	1443
881.374	1448
881.612	1495
881.85	1461
882.088	1508
882.326	1516
882.564	1524
882.803	1521
883.041	1529
883.279	1496
883.517	1489
883.755	1537
883.994	1540
884.232	1532
884.47	1564
884.709	1601
884.947	1655
885.185	1640
885.424	1655
885.662	1703
885.901	1739
886.139	1748
886.378	1699
886.617	1785
886.855	1777
887.094	1786
887.333	1824
887.571	1875
887.81	1919
888.049	1916
888.288	1976
888.527	1986
888.766	2018
889.005	2059
889.244	2090
889.483	2119
889.722	2144
889.961	2209
890.2	2193
890.439	2273
890.678	2249
890.917	2280
891.157	2304
891.396	2336
891.635	2410
891.874	2387
892.114	2423
892.353	2433
892.593	2497
892.832	2413
893.072	2464
893.311	2495
893.551	2529
893.79	2489
894.03	2511
894.269	2574
894.509	2554
894.749	2609
894.989	2609
895.228	2615
895.468	2632
895.708	2604
895.948	2637
896.188	2701
896.428	2697
896.668	2656
896.908	2666
897.148	2652
897.388	2715
897.628	2639
897.868	2677
898.108	2635
898.349	2614
898.589	2599
898.829	2627
899.069	2608
899.31	2580
899.55	2571
899.79	2533
900.031	2541
900.271	2468
900.512	2456
900.752	2382
900.993	2364
901.234	2402
901.474	2326
901.715	2302
901.956	2285
902.196	2297
902.437	2245
902.678	2177
902.919	2174
903.159	2151
903.4	2126
903.641	2145
903.882	2160
904.123	2111
904.364	2089
904.605	2092
904.846	2095
905.087	2102
905.329	2122
905.57	2120
905.811	2095
906.052	2149
906.293	2161
906.535	2186
906.776	2269
907.017	2300
907.259	2262
907.5	2298
907.742	2272
907.983	2286
908.225	2299
908.466	2350
908.708	2323
908.95	2318
909.191	2359
909.433	2344
909.675	2346
909.916	2295
910.158	2277
910.4	2275
910.642	2229
910.884	2273
911.126	2187
911.368	2180
911.61	2099
911.852	2079
912.094	2029
912.336	1998
912.578	1980
912.82	1956
913.062	1890
913.304	1894
913.547	1850
913.789	1785
914.031	1738
914.274	1726
914.516	1768
914.758	1731
915.001	1711
915.243	1674
915.486	1691
915.728	1670
915.971	1641
916.213	1649
916.456	1595
916.699	1623
916.941	1623
917.184	1617
917.427	1613
917.67	1619
917.913	1624
918.155	1670
918.398	1685
918.641	1674
918.884	1697
919.127	1705
919.37	1688
919.613	1713
919.856	1687
920.099	1739
920.343	1719
920.586	1746
920.829	1693
921.072	1729
921.315	1731
921.559	1767
921.802	1739
[truncated: 6,073 more rows]

## Sheet: C10_run2
mass	intensity
500.036	18856
500.214	18855
500.393	18925
500.572	19033
500.751	19245
500.93	19486
501.11	19698
501.289	19775
501.468	19784
501.647	19776
501.826	19794
502.005	19810
502.185	19725
502.364	19725
502.543	19658
502.723	19734
502.902	19750
503.081	19811
503.261	19698
503.44	19593
503.62	19478
503.799	19224
503.979	18907
504.159	18586
504.338	18268
504.518	18035
504.698	17815
504.877	17497
505.057	17217
505.237	16819
505.417	16372
505.597	15949
505.777	15567
505.957	15106
506.137	14619
506.317	14210
506.497	13711
506.677	13254
506.857	12749
507.037	12297
507.217	11858
507.397	11454
507.577	11000
507.758	10600
507.938	10115
508.118	9681
508.299	9319
508.479	8858
508.659	8507
508.84	8200
509.02	7845
509.201	7516
509.381	7273
509.562	7050
509.743	6805
509.923	6586
510.104	6314
510.285	6176
510.465	5955
510.646	5827
510.827	5678
511.008	5541
511.189	5433
511.37	5351
511.551	5253
511.732	5249
511.913	5150
512.094	5094
512.275	5069
512.456	5000
512.637	4944
512.818	4925
512.999	4900
513.18	4912
513.362	4907
513.543	4938
513.724	4955
513.906	4968
514.087	4926
514.268	4925
514.45	4864
514.631	4868
514.813	4824
514.994	4866
515.176	4807
515.358	4746
515.539	4723
515.721	4768
515.903	4777
516.084	4707
516.266	4693
516.448	4659
516.63	4595
516.812	4548
516.994	4468
517.176	4466
517.357	4438
517.539	4424
517.722	4359
517.904	4334
518.086	4317
518.268	4371
518.45	4355
518.632	4417
518.814	4485
518.997	4610
519.179	4742
519.361	4908
519.544	5010
519.726	5183
519.908	5296
520.091	5418
520.273	5507
520.456	5672
520.638	5732
520.821	5861
521.004	5982
521.186	6227
521.369	6293
521.552	6378
521.734	6439
521.917	6498
522.1	6524
522.283	6486
522.466	6435
522.648	6414
522.831	6431
523.014	6437
523.197	6374
523.38	6330
523.563	6289
523.747	6199
523.93	6091
524.113	5942
524.296	5864
524.479	5777
524.662	5649
524.846	5562
525.029	5413
525.212	5326
525.396	5239
525.579	5154
525.763	5054
525.946	4956
526.13	4847
526.313	4757
526.497	4676
526.68	4638
526.864	4554
527.048	4532
527.231	4508
527.415	4483
527.599	4515
527.783	4479
527.967	4456
528.15	4423
528.334	4446
528.518	4534
528.702	4529
528.886	4522
529.07	4518
529.254	4553
529.438	4566
529.622	4653
529.807	4637
529.991	4611
530.175	4621
530.359	4611
530.544	4597
530.728	4565
530.912	4545
531.097	4525
531.281	4505
531.465	4467
531.65	4420
531.834	4354
532.019	4271
532.204	4226
532.388	4191
532.573	4119
532.757	4074
532.942	4017
533.127	3927
533.312	3863
533.496	3824
533.681	3774
533.866	3708
534.051	3681
534.236	3622
534.421	3610
534.606	3586
534.791	3622
534.976	3638
535.161	3624
535.346	3638
535.531	3642
535.717	3637
535.902	3647
536.087	3609
536.272	3642
536.458	3633
536.643	3600
536.828	3600
537.014	3634
537.199	3566
537.385	3582
537.57	3561
537.756	3525
537.941	3530
538.127	3495
538.312	3386
538.498	3364
538.684	3312
538.87	3240
539.055	3150
539.241	3123
539.427	3057
539.613	3034
539.799	2920
539.985	2906
540.171	2814
540.357	2767
540.543	2699
540.729	2662
540.915	2633
541.101	2592
541.287	2527
541.473	2509
541.659	2476
541.846	2476
542.032	2408
542.218	2373
542.405	2362
542.591	2334
542.777	2304
542.964	2310
543.15	2281
543.337	2297
543.523	2243
543.71	2277
543.896	2262
544.083	2258
544.27	2233
544.456	2239
544.643	2205
544.83	2193
545.017	2189
545.204	2217
545.39	2208
545.577	2191
545.764	2137
545.951	2139
546.138	2101
546.325	2099
546.512	2094
546.699	2108
546.886	2097
547.074	2115
547.261	2068
547.448	2067
547.635	2043
547.823	2068
548.01	2112
548.197	2162
548.385	2162
548.572	2220
548.759	2281
548.947	2302
549.134	2408
549.322	2459
549.509	2476
549.697	2511
549.885	2525
550.072	2577
550.26	2601
550.448	2659
550.636	2627
550.823	2684
551.011	2711
551.199	2732
551.387	2732
551.575	2766
551.763	2787
551.951	2795
552.139	2758
552.327	2732
552.515	2737
552.703	2722
552.891	2701
553.079	2695
553.268	2661
553.456	2684
553.644	2680
553.832	2657
554.021	2600
554.209	2600
554.397	2625
554.586	2601
554.774	2561
554.963	2593
555.151	2518
555.34	2551
555.529	2527
555.717	2597
555.906	2548
556.095	2541
556.283	2550
556.472	2533
556.661	2517
556.85	2564
557.038	2581
557.227	2564
557.416	2562
557.605	2595
557.794	2591
557.983	2642
558.172	2680
558.361	2728
558.55	2688
558.74	2768
558.929	2844
559.118	2872
559.307	2924
559.497	3009
559.686	3032
559.875	3085
560.065	3163
560.254	3235
560.443	3280
560.633	3342
560.822	3398
561.012	3473
561.201	3508
561.391	3606
561.581	3674
561.77	3731
561.96	3847
562.15	3919
562.339	3968
562.529	4062
562.719	4111
562.909	4187
563.099	4256
563.289	4322
563.479	4398
563.669	4391
563.859	4440
564.049	4451
564.239	4449
564.429	4421
564.619	4434
564.809	4464
564.999	4472
565.19	4505
565.38	4460
565.57	4427
565.761	4399
565.951	4375
566.141	4323
566.332	4288
566.522	4209
566.713	4149
566.903	4086
567.094	4044
567.284	3944
567.475	3887
567.666	3816
567.856	3776
568.047	3706
568.238	3612
568.429	3495
568.619	3452
568.81	3363
569.001	3279
569.192	3191
569.383	3122
569.574	3073
569.765	3065
569.956	3002
570.147	2927
570.338	2833
570.529	2760
570.721	2684
570.912	2659
571.103	2611
571.294	2518
571.486	2523
571.677	2490
571.868	2418
572.06	2394
572.251	2337
572.443	2309
572.634	2238
572.826	2230
573.017	2146
573.209	2094
573.4	2082
573.592	2063
573.784	2002
573.975	1968
574.167	1942
574.359	1937
574.551	1885
574.743	1890
574.935	1842
575.126	1785
575.318	1770
575.51	1752
575.702	1707
575.894	1666
576.087	1682
576.279	1643
576.471	1659
576.663	1638
576.855	1638
577.047	1623
577.24	1602
577.432	1611
577.624	1578
577.817	1590
578.009	1574
578.201	1557
578.394	1571
578.586	1564
578.779	1563
578.971	1555
579.164	1590
579.357	1603
579.549	1594
579.742	1615
579.935	1569
580.128	1613
580.32	1629
580.513	1674
580.706	1671
580.899	1672
581.092	1655
581.285	1685
581.478	1654
581.671	1641
581.864	1663
582.057	1676
582.25	1691
582.443	1749
582.636	1736
582.829	1725
583.023	1737
583.216	1741
583.409	1753
583.603	1757
583.796	1766
583.989	1770
584.183	1749
584.376	1775
584.57	1749
584.763	1772
584.957	1773
585.15	1758
585.344	1720
585.538	1760
585.731	1715
585.925	1678
586.119	1665
586.313	1653
586.506	1621
586.7	1631
586.894	1614
587.088	1592
587.282	1608
587.476	1629
587.67	1626
587.864	1640
588.058	1652
588.252	1712
588.446	1731
588.64	1797
588.835	1840
589.029	1945
589.223	1996
589.417	2042
589.612	2059
589.806	2129
590.001	2176
590.195	2253
590.389	2245
590.584	2327
590.778	2388
590.973	2470
591.168	2522
591.362	2520
591.557	2502
591.752	2510
591.946	2459
592.141	2457
592.336	2456
592.531	2478
592.725	2466
592.92	2475
593.115	2446
593.31	2458
593.505	2416
593.7	2415
593.895	2351
594.09	2333
594.285	2323
594.48	2258
594.676	2242
594.871	2223
595.066	2221
595.261	2239
595.457	2226
595.652	2166
595.847	2142
596.043	2198
596.238	2190
596.434	2187
596.629	2224
596.825	2245
597.02	2191
597.216	2216
597.411	2192
597.607	2223
597.803	2229
597.998	2196
598.194	2182
598.39	2175
598.586	2163
598.782	2229
598.977	2211
599.173	2218
599.369	2173
599.565	2150
599.761	2140
599.957	2133
600.153	2087
600.35	2102
600.546	2066
600.742	2054
600.938	2003
601.134	2024
601.33	1979
601.527	1977
601.723	1917
601.919	1892
602.116	1879
602.312	1856
602.509	1818
602.705	1799
602.902	1787
603.098	1754
603.295	1721
603.492	1697
603.688	1658
603.885	1636
604.082	1630
604.278	1650
604.475	1621
604.672	1605
604.869	1607
605.066	1598
605.263	1591
605.459	1592
605.656	1560
605.853	1551
606.05	1561
606.248	1541
606.445	1527
606.642	1514
606.839	1531
607.036	1527
607.233	1501
607.431	1522
607.628	1552
607.825	1555
608.023	1575
608.22	1571
608.417	1551
608.615	1579
608.812	1589
609.01	1623
609.207	1632
609.405	1655
609.603	1649
609.8	1678
609.998	1677
610.196	1665
610.393	1711
610.591	1741
610.789	1749
610.987	1778
611.185	1735
611.383	1751
611.581	1755
611.779	1758
611.977	1771
612.175	1781
612.373	1746
612.571	1724
612.769	1705
612.967	1724
613.165	1680
613.363	1711
613.562	1685
613.76	1708
613.958	1661
614.157	1641
614.355	1626
614.553	1636
614.752	1605
614.95	1551
615.149	1529
615.348	1553
615.546	1533
615.745	1512
615.943	1537
616.142	1509
616.341	1526
616.539	1535
616.738	1514
616.937	1554
617.136	1570
617.335	1578
617.534	1580
617.733	1560
617.932	1569
618.131	1561
618.33	1574
618.529	1583
618.728	1600
618.927	1594
619.126	1604
619.325	1629
619.525	1613
619.724	1633
619.923	1637
620.122	1630
620.322	1663
620.521	1679
620.721	1612
620.92	1647
621.119	1670
621.319	1664
621.519	1661
621.718	1687
621.918	1709
622.117	1688
622.317	1773
622.517	1869
622.717	1914
622.916	1987
623.116	2038
623.316	2075
623.516	2136
623.716	2174
623.916	2196
624.116	2252
624.316	2339
624.516	2440
624.716	2512
624.916	2640
625.116	2749
625.316	2791
625.516	2840
625.717	2961
625.917	2958
626.117	2992
626.317	3039
626.518	3117
626.718	3223
626.919	3342
627.119	3462
627.32	3514
627.52	3687
627.721	3825
627.921	3924
628.122	4123
628.322	4315
628.523	4597
628.724	4751
628.925	5004
629.125	5158
629.326	5298
629.527	5513
629.728	5710
629.929	5870
630.13	6055
630.331	6354
630.532	6576
630.733	6785
630.934	6881
631.135	7050
631.336	7172
631.537	7248
631.738	7332
631.94	7327
632.141	7430
632.342	7584
632.543	7761
632.745	7770
632.946	7856
633.148	7909
633.349	7906
633.551	7847
633.752	7855
633.954	7855
634.155	7805
634.357	7727
634.558	7680
634.76	7713
634.962	7736
635.164	7705
635.365	7646
635.567	7516
635.769	7498
635.971	7424
636.173	7267
636.375	7155
636.577	7101
636.779	7004
636.981	6951
637.183	6835
637.385	6681
637.587	6568
637.789	6475
637.991	6406
638.194	6249
638.396	6122
638.598	6064
638.8	6045
639.003	6023
639.205	6108
639.408	6236
639.61	6449
639.813	6896
640.015	7529
640.218	8210
640.42	8946
640.623	9914
640.825	10620
641.028	11364
641.231	11959
641.434	12603
641.636	13436
641.839	14262
642.042	15089
642.245	16080
642.448	17065
642.651	17927
642.854	18735
643.057	19297
643.26	19677
643.463	20070
643.666	20294
643.869	20447
644.072	20669
644.275	20803
644.479	20769
644.682	20837
644.885	20713
645.088	20523
645.292	20215
645.495	19775
645.699	19247
645.902	18808
646.106	18231
646.309	17572
646.513	16932
646.716	16281
646.92	15601
647.123	14923
647.327	14217
647.531	13550
647.735	12888
647.938	12270
648.142	11532
648.346	10889
648.55	10279
648.754	9664
648.958	9060
649.162	8503
649.366	7997
649.57	7514
649.774	7013
649.978	6607
650.182	6198
650.386	5767
650.59	5434
650.795	5125
650.999	4811
651.203	4562
651.407	4275
651.612	4057
651.816	3874
652.021	3686
652.225	3522
652.429	3393
652.634	3276
652.839	3156
653.043	3113
653.248	3063
653.452	3009
653.657	2990
653.862	2877
654.066	2850
654.271	2846
654.476	2909
654.681	2971
654.886	3042
655.091	3130
655.296	3200
655.501	3337
655.706	3528
655.911	3725
656.116	4008
656.321	4303
656.526	4693
656.731	5093
656.936	5575
657.141	6031
657.347	6546
657.552	7068
657.757	7619
657.963	8069
658.168	8743
658.373	9340
658.579	10042
658.784	10762
658.99	11466
659.195	12133
659.401	12648
659.607	13299
659.812	13997
660.018	14526
660.224	15104
660.429	15658
660.635	16225
660.841	16619
661.047	17091
661.253	17430
661.459	17883
661.665	18217
661.871	18550
662.077	18893
662.283	19201
662.489	19346
662.695	19575
662.901	19719
663.107	19775
663.313	19730
663.519	19838
663.726	19979
663.932	20416
664.138	21235
664.345	22171
664.551	23074
664.757	23894
664.964	24461
665.17	24936
665.377	25234
665.583	25626
665.79	26226
665.997	27091
666.203	28313
666.41	29739
666.617	31075
666.823	32057
667.03	32901
667.237	33614
667.444	34136
667.651	34359
667.858	34703
668.065	35317
668.271	36152
668.478	36993
668.686	37437
668.893	37812
669.1	38033
669.307	38124
669.514	37776
669.721	37437
669.928	36952
670.136	36521
670.343	36005
670.55	35831
670.758	35434
670.965	34654
671.172	33876
671.38	32905
671.587	31984
671.795	30997
672.002	29909
672.21	28755
672.418	27601
672.625	26533
672.833	25448
673.041	24470
673.248	23311
673.456	22204
673.664	20962
673.872	19881
674.08	18830
674.288	17751
674.495	16701
674.703	15741
674.911	14773
675.119	13859
675.327	13000
675.536	12108
675.744	11331
675.952	10572
676.16	9962
676.368	9326
676.577	8602
676.785	8022
676.993	7506
677.202	7010
677.41	6607
677.618	6192
677.827	5774
678.035	5442
678.244	5154
678.452	4851
678.661	4564
678.869	4343
679.078	4153
679.287	3993
679.496	3844
679.704	3712
679.913	3578
680.122	3502
680.331	3450
680.54	3398
680.748	3310
680.957	3289
681.166	3197
681.375	3211
681.584	3202
681.793	3181
682.003	3118
682.212	3169
682.421	3151
682.63	3133
682.839	3083
683.048	3120
683.258	3078
683.467	3017
683.676	3037
683.886	3129
684.095	3097
684.305	3066
684.514	3031
684.724	3045
684.933	3045
685.143	3028
685.352	3001
685.562	2973
685.772	2943
685.981	2975
686.191	2953
686.401	3008
686.611	3088
686.821	3223
687.03	3293
687.24	3456
687.45	3502
687.66	3624
687.87	3723
688.08	3850
688.29	4010
688.5	4267
688.711	4543
688.921	4863
689.131	5064
689.341	5310
689.551	5439
689.762	5632
689.972	5754
690.182	5936
690.393	6052
690.603	6351
690.814	6640
691.024	6892
691.235	7037
691.445	7152
691.656	7213
691.866	7303
692.077	7364
692.288	7421
692.498	7473
692.709	7520
692.92	7629
693.131	7721
693.342	7708
693.552	7703
693.763	7718
693.974	7695
694.185	7657
694.396	7684
694.607	7571
694.818	7593
695.029	7594
695.241	7607
695.452	7572
695.663	7570
695.874	7495
696.085	7462
696.297	7398
696.508	7394
696.719	7395
696.931	7456
697.142	7360
697.354	7307
697.565	7264
697.777	7273
697.988	7181
698.2	7138
698.411	7061
698.623	7083
698.835	7012
699.046	7005
699.258	6985
699.47	6947
699.682	6859
699.893	6793
700.105	6635
700.317	6558
700.529	6484
700.741	6365
700.953	6335
701.165	6240
701.377	6140
701.589	6074
701.801	5933
702.014	5822
702.226	5678
702.438	5509
702.65	5428
702.863	5351
703.075	5198
703.287	5084
703.5	4969
703.712	4845
703.925	4781
704.137	4601
704.35	4455
704.562	4339
704.775	4228
704.987	4131
705.2	4009
705.413	3898
705.625	3804
705.838	3709
706.051	3551
706.264	3472
706.476	3355
706.689	3249
706.902	3187
707.115	3094
707.328	2987
707.541	2931
707.754	2810
707.967	2710
708.18	2674
708.393	2587
708.607	2510
708.82	2432
709.033	2349
709.246	2304
709.46	2218
709.673	2156
709.886	2139
710.1	2113
710.313	2037
710.526	1995
710.74	1899
710.953	1857
711.167	1821
711.381	1797
711.594	1722
711.808	1699
712.022	1647
712.235	1617
712.449	1566
712.663	1565
712.877	1530
713.09	1522
713.304	1515
713.518	1519
713.732	1485
713.946	1454
714.16	1417
714.374	1426
714.588	1410
714.802	1458
715.016	1403
715.231	1387
715.445	1439
715.659	1435
715.873	1428
716.088	1447
716.302	1396
716.516	1455
716.731	1508
716.945	1547
717.159	1537
717.374	1561
717.588	1663
717.803	1706
718.018	1784
718.232	1838
718.447	1922
718.662	2046
718.876	2168
719.091	2331
719.306	2448
719.521	2598
719.735	2755
719.95	2926
720.165	3054
720.38	3254
720.595	3405
720.81	3589
721.025	3760
721.24	3961
721.455	4100
721.67	4278
721.886	4462
722.101	4616
722.316	4694
722.531	4834
722.747	4940
722.962	5022
723.177	5079
723.393	5172
723.608	5192
723.823	5232
724.039	5227
724.254	5206
724.47	5125
724.686	5089
724.901	5066
725.117	5016
725.333	4900
725.548	4831
725.764	4717
725.98	4595
726.196	4512
726.411	4371
726.627	4317
726.843	4280
727.059	4244
727.275	4144
727.491	4062
727.707	3987
727.923	3856
728.139	3783
728.355	3712
728.572	3714
728.788	3720
729.004	3751
729.22	3694
729.437	3674
729.653	3621
729.869	3598
730.086	3558
730.302	3497
730.518	3483
730.735	3420
730.951	3462
731.168	3491
731.385	3450
731.601	3416
731.818	3403
732.035	3337
732.251	3225
732.468	3164
732.685	3164
732.902	3136
733.118	3060
733.335	3030
733.552	3013
733.769	2967
733.986	2829
734.203	2749
734.42	2646
734.637	2583
734.854	2557
735.071	2452
735.289	2415
735.506	2354
735.723	2299
735.94	2273
736.158	2193
736.375	2160
736.592	2077
736.81	2057
737.027	2039
737.245	2020
737.462	1953
737.68	1954
737.897	1909
738.115	1883
738.332	1834
738.55	1852
738.768	1816
738.985	1776
739.203	1798
739.421	1764
739.639	1768
739.856	1740
740.074	1715
740.292	1702
740.51	1681
740.728	1660
740.946	1612
741.164	1620
741.382	1607
741.6	1591
741.818	1548
742.037	1548
742.255	1504
742.473	1525
742.691	1507
742.91	1484
743.128	1440
743.346	1449
743.565	1427
743.783	1441
744.002	1377
744.22	1375
744.439	1366
744.657	1334
744.876	1295
745.094	1279
745.313	1260
745.532	1264
745.75	1260
745.969	1265
746.188	1208
746.407	1228
746.626	1185
746.844	1160
747.063	1152
747.282	1137
747.501	1143
747.72	1117
747.939	1089
748.158	1102
748.377	1083
748.597	1083
748.816	1035
749.035	1016
749.254	1043
749.473	1032
749.693	1013
749.912	1023
750.131	1044
750.351	1044
750.57	1012
750.79	1031
751.009	1044
751.229	1052
751.448	1055
751.668	1070
751.887	1075
752.107	1073
752.327	1072
752.546	1103
752.766	1115
752.986	1130
753.206	1106
753.426	1130
753.646	1110
753.865	1157
754.085	1177
754.305	1204
754.525	1189
754.745	1183
754.965	1175
755.186	1185
755.406	1202
755.626	1202
755.846	1185
756.066	1183
756.287	1207
756.507	1186
756.727	1204
756.948	1182
757.168	1176
757.388	1148
757.609	1137
757.829	1151
758.05	1148
758.27	1137
758.491	1125
758.712	1095
758.932	1107
759.153	1126
759.374	1129
759.594	1097
759.815	1074
760.036	1071
760.257	1065
760.478	1090
760.699	1091
760.919	1082
761.14	1068
761.361	1109
761.583	1090
761.804	1089
762.025	1093
762.246	1097
762.467	1086
762.688	1116
762.909	1106
763.131	1117
763.352	1145
763.573	1162
763.795	1108
764.016	1133
764.237	1129
764.459	1134
764.68	1158
764.902	1117
765.123	1121
765.345	1104
765.567	1152
765.788	1137
766.01	1150
766.232	1142
766.453	1149
766.675	1144
766.897	1161
767.119	1189
767.341	1190
767.563	1186
767.785	1139
768.007	1174
768.229	1167
768.451	1174
768.673	1172
768.895	1213
769.117	1218
769.339	1189
769.561	1182
769.784	1171
770.006	1210
770.228	1194
770.45	1192
770.673	1154
770.895	1188
771.118	1170
771.34	1185
771.563	1210
771.785	1215
772.008	1224
772.23	1193
772.453	1211
772.676	1197
772.898	1198
773.121	1192
773.344	1210
773.566	1197
773.789	1233
774.012	1202
774.235	1182
774.458	1178
774.681	1179
774.904	1188
775.127	1179
775.35	1158
775.573	1148
775.796	1135
776.019	1121
776.242	1113
776.466	1112
776.689	1079
776.912	1071
777.135	1039
777.359	1052
777.582	1026
777.805	990
778.029	978
778.252	981
778.476	948
778.699	944
778.923	946
779.147	912
779.37	895
779.594	879
779.817	869
780.041	872
780.265	876
780.489	887
780.713	841
780.936	833
781.16	840
781.384	854
781.608	833
781.832	814
782.056	793
782.28	799
782.504	781
782.728	800
782.952	792
783.177	803
783.401	786
783.625	797
783.849	782
784.074	787
784.298	768
784.522	778
784.747	785
784.971	793
785.196	749
785.42	757
785.645	743
785.869	769
786.094	729
786.318	720
786.543	709
786.768	717
786.992	729
787.217	727
787.442	706
787.667	717
787.892	694
788.117	724
788.341	720
788.566	689
788.791	707
789.016	695
789.241	709
789.467	717
789.692	703
789.917	701
790.142	697
790.367	710
790.592	695
790.818	679
791.043	671
791.268	677
791.494	698
791.719	718
791.944	709
792.17	700
792.395	689
792.621	695
792.847	726
793.072	720
793.298	726
793.523	690
793.749	689
793.975	712
794.201	704
794.426	699
794.652	716
794.878	747
795.104	738
795.33	739
795.556	745
795.782	765
796.008	752
796.234	782
796.46	788
796.686	782
796.912	771
797.138	803
797.364	795
797.591	806
797.817	815
798.043	795
798.27	785
798.496	821
798.722	791
798.949	801
799.175	800
799.402	823
799.628	809
799.855	819
800.081	816
800.308	776
800.535	782
800.761	798
800.988	795
801.215	793
801.442	807
801.669	787
801.895	767
802.122	765
802.349	736
802.576	775
802.803	771
803.03	792
803.257	769
803.484	767
803.711	760
803.938	734
804.166	722
804.393	724
804.62	718
804.847	713
805.075	722
805.302	732
805.529	719
805.757	714
805.984	712
806.212	701
806.439	690
806.667	704
806.894	721
807.122	741
807.35	744
807.577	760
807.805	756
808.033	726
808.26	722
808.488	764
808.716	748
808.944	768
809.172	747
809.4	775
809.628	778
809.856	779
810.084	795
810.312	807
810.54	784
810.768	807
810.996	796
811.224	796
811.452	787
811.681	770
811.909	782
812.137	777
812.365	772
812.594	745
812.822	740
813.051	746
813.279	716
813.508	756
813.736	748
813.965	719
814.193	707
814.422	707
814.651	693
814.879	685
815.108	674
815.337	688
815.566	681
815.794	700
816.023	674
816.252	705
816.481	712
816.71	735
816.939	690
817.168	701
817.397	706
817.626	728
817.855	710
818.084	731
818.314	716
818.543	683
818.772	713
819.001	731
819.231	724
819.46	691
819.689	728
819.919	736
820.148	711
820.378	725
820.607	699
820.837	684
821.066	687
821.296	720
821.526	721
821.755	723
821.985	700
822.215	699
822.444	678
822.674	705
822.904	722
823.134	753
823.364	761
823.594	794
823.824	803
824.054	762
824.284	770
824.514	804
824.744	836
824.974	843
825.204	846
825.434	861
825.664	903
825.895	926
826.125	875
826.355	933
826.586	907
826.816	945
827.046	914
827.277	965
827.507	965
827.738	988
827.968	968
828.199	991
828.429	987
828.66	987
828.891	993
829.121	994
829.352	1003
829.583	1020
829.814	1011
830.045	1027
830.275	984
830.506	1027
830.737	1041
830.968	1050
831.199	1043
831.43	1037
831.661	1040
831.892	1063
832.123	1054
832.355	1077
832.586	1084
832.817	1103
833.048	1099
833.28	1077
833.511	1113
833.742	1126
833.974	1114
834.205	1130
834.436	1137
834.668	1177
834.899	1159
835.131	1128
835.363	1114
835.594	1115
835.826	1083
836.057	1108
836.289	1092
836.521	1097
836.753	1104
836.984	1100
837.216	1093
837.448	1063
837.68	1055
837.912	1063
838.144	1063
838.376	1019
838.608	1027
838.84	1044
839.072	1035
839.304	1008
839.536	1003
839.768	1009
840.001	991
840.233	974
840.465	962
840.698	1006
840.93	952
841.162	985
841.395	1005
841.627	1001
841.86	1020
842.092	981
842.325	988
842.557	1017
842.79	1020
843.022	1055
843.255	1079
843.488	1058
843.721	1075
843.953	1061
844.186	1083
844.419	1085
844.652	1090
844.885	1082
845.118	1082
845.351	1078
845.584	1061
845.817	1065
846.05	1072
846.283	1052
846.516	996
846.749	1025
846.982	1008
847.215	1020
847.449	971
847.682	961
847.915	971
848.149	963
848.382	983
848.615	966
848.849	936
849.082	926
849.316	925
849.549	898
849.783	874
850.017	890
850.25	887
850.484	878
850.718	877
850.951	851
851.185	873
851.419	925
851.653	914
851.887	955
852.121	959
852.354	1010
852.588	1039
852.822	1143
853.056	1221
853.29	1321
853.525	1418
853.759	1530
853.993	1581
854.227	1654
854.461	1695
854.696	1799
854.93	1764
855.164	1815
855.398	1806
855.633	1806
855.867	1810
856.102	1832
856.336	1792
856.571	1770
856.805	1794
857.04	1755
857.274	1708
857.509	1665
857.744	1643
857.978	1613
858.213	1582
858.448	1548
858.683	1518
858.918	1510
859.152	1464
859.387	1432
859.622	1400
859.857	1391
860.092	1389
860.327	1361
860.562	1325
860.797	1331
861.033	1339
861.268	1297
861.503	1277
861.738	1262
861.973	1271
862.209	1231
862.444	1231
862.679	1215
862.915	1200
863.15	1206
863.386	1153
863.621	1145
863.857	1146
864.092	1145
864.328	1126
864.563	1121
864.799	1082
865.035	1062
865.27	1036
865.506	1027
865.742	1003
865.978	1005
866.214	994
866.449	1009
866.685	993
866.921	991
867.157	970
867.393	987
867.629	1004
867.865	994
868.101	940
868.338	968
868.574	933
868.81	983
869.046	936
869.282	917
869.519	914
869.755	925
869.991	921
870.228	934
870.464	875
870.701	885
870.937	856
871.174	885
871.41	841
871.647	847
871.883	820
872.12	807
872.357	811
872.593	826
872.83	792
873.067	815
873.304	781
873.541	786
873.777	741
874.014	736
874.251	715
874.488	710
874.725	731
874.962	729
875.199	719
875.436	701
875.674	691
875.911	710
876.148	713
876.385	716
876.622	720
876.86	731
877.097	711
877.334	697
877.572	678
877.809	693
878.047	689
878.284	694
878.522	711
878.759	725
878.997	735
879.234	743
879.472	733
879.71	722
879.947	705
880.185	714
880.423	726
880.661	713
880.899	727
881.137	698
881.374	707
881.612	699
881.85	705
882.088	738
882.326	733
882.564	726
882.803	745
883.041	754
883.279	733
883.517	750
883.755	734
883.994	740
884.232	715
884.47	745
884.709	747
884.947	731
885.185	737
885.424	756
885.662	744
885.901	755
886.139	759
886.378	772
886.617	767
886.855	750
887.094	754
887.333	758
887.571	778
887.81	806
888.049	785
888.288	801
888.527	816
888.766	836
889.005	842
889.244	897
889.483	868
889.722	875
889.961	925
890.2	931
890.439	938
890.678	956
890.917	969
891.157	933
891.396	984
891.635	1006
891.874	1033
892.114	1042
892.353	1017
892.593	1024
892.832	1028
893.072	1039
893.311	1067
893.551	1066
893.79	1075
894.03	1074
894.269	1069
894.509	1069
894.749	1078
894.989	1129
895.228	1129
895.468	1102
895.708	1077
895.948	1075
896.188	1082
896.428	1114
896.668	1095
896.908	1101
897.148	1108
897.388	1141
897.628	1102
897.868	1116
898.108	1128
898.349	1095
898.589	1104
898.829	1105
899.069	1106
899.31	1085
899.55	1085
899.79	1058
900.031	1036
900.271	1037
900.512	1017
900.752	1021
900.993	1035
901.234	1040
901.474	1011
901.715	1012
901.956	953
902.196	987
902.437	954
902.678	984
902.919	967
903.159	961
903.4	919
903.641	942
903.882	935
904.123	913
904.364	942
904.605	960
904.846	953
905.087	961
905.329	964
905.57	989
905.811	986
906.052	997
906.293	987
906.535	1036
906.776	1039
907.017	1075
907.259	1069
907.5	1087
907.742	1091
907.983	1079
908.225	1103
908.466	1124
908.708	1102
908.95	1108
909.191	1078
909.433	1113
909.675	1080
909.916	1087
910.158	1075
910.4	1036
910.642	1015
910.884	1024
911.126	995
911.368	961
911.61	968
911.852	949
912.094	883
912.336	841
912.578	853
912.82	867
913.062	830
913.304	824
913.547	778
913.789	749
914.031	770
914.274	758
914.516	735
914.758	716
915.001	686
915.243	694
915.486	700
915.728	681
915.971	656
916.213	665
916.456	640
916.699	660
916.941	653
917.184	680
917.427	667
917.67	666
917.913	685
918.155	677
918.398	691
918.641	686
918.884	694
919.127	716
919.37	710
919.613	682
919.856	709
920.099	696
920.343	688
920.586	746
920.829	735
921.072	709
921.315	699
921.559	732
921.802	694
[truncated: 6,073 more rows]

## Sheet: C11_run2
mass	intensity
500.036	34997
500.214	35343
500.393	35699
500.572	36053
500.751	36445
500.93	36774
501.11	37179
501.289	37558
501.468	37831
501.647	37965
501.826	38006
502.005	38080
502.185	38304
502.364	38382
502.543	38293
502.723	38411
502.902	38335
503.081	38267
503.261	38138
503.44	37886
503.62	37570
503.799	37136
503.979	36674
504.159	36152
504.338	35599
504.518	35017
504.698	34379
504.877	33594
505.057	32843
505.237	32082
505.417	31305
505.597	30367
505.777	29480
505.957	28624
506.137	27619
506.317	26598
506.497	25647
506.677	24732
506.857	23780
507.037	22789
507.217	21806
507.397	20902
507.577	19925
507.758	19105
507.938	18300
508.118	17490
508.299	16726
508.479	15868
508.659	15146
508.84	14540
509.02	13892
509.201	13258
509.381	12738
509.562	12248
509.743	11732
509.923	11308
510.104	10912
510.285	10563
510.465	10216
510.646	9933
510.827	9723
511.008	9557
511.189	9318
511.37	9134
511.551	8967
511.732	8869
511.913	8744
512.094	8658
512.275	8596
512.456	8541
512.637	8456
512.818	8476
512.999	8403
513.18	8426
513.362	8447
513.543	8527
513.724	8471
513.906	8436
514.087	8387
514.268	8385
514.45	8353
514.631	8315
514.813	8285
514.994	8196
515.176	8150
515.358	8148
515.539	8051
515.721	7992
515.903	7901
516.084	7849
516.266	7734
516.448	7683
516.63	7551
516.812	7452
516.994	7337
517.176	7269
517.357	7208
517.539	7157
517.722	7033
517.904	7043
518.086	7050
518.268	7061
518.45	6990
518.632	7066
518.814	7162
518.997	7316
519.179	7594
519.361	7819
519.544	7985
519.726	8196
519.908	8421
520.091	8614
520.273	8883
520.456	9045
520.638	9140
520.821	9352
521.004	9553
521.186	9790
521.369	9924
521.552	10128
521.734	10235
521.917	10283
522.1	10253
522.283	10377
522.466	10355
522.648	10279
522.831	10233
523.014	10140
523.197	10178
523.38	10100
523.563	10003
523.747	9893
523.93	9792
524.113	9578
524.296	9380
524.479	9200
524.662	9013
524.846	8859
525.029	8576
525.212	8368
525.396	8249
525.579	8173
525.763	7989
525.946	7859
526.13	7716
526.313	7516
526.497	7352
526.68	7260
526.864	7202
527.048	7075
527.231	6988
527.415	6963
527.599	6944
527.783	6889
527.967	6818
528.15	6807
528.334	6779
528.518	6817
528.702	6761
528.886	6802
529.07	6794
529.254	6779
529.438	6745
529.622	6770
529.807	6790
529.991	6741
530.175	6704
530.359	6721
530.544	6685
530.728	6627
530.912	6608
531.097	6531
531.281	6501
531.465	6448
531.65	6328
531.834	6248
532.019	6187
532.204	6176
532.388	6068
532.573	5963
532.757	5840
532.942	5725
533.127	5654
533.312	5594
533.496	5451
533.681	5306
533.866	5215
534.051	5216
534.236	5092
534.421	5075
534.606	5011
534.791	4962
534.976	5006
535.161	4977
535.346	4923
535.531	4935
535.717	4906
535.902	4869
536.087	4847
536.272	4879
536.458	4824
536.643	4795
536.828	4794
537.014	4736
537.199	4684
537.385	4599
537.57	4594
537.756	4497
537.941	4429
538.127	4388
538.312	4345
538.498	4224
538.684	4162
538.87	4081
539.055	4005
539.241	3913
539.427	3803
539.613	3750
539.799	3689
539.985	3644
540.171	3546
540.357	3461
540.543	3351
540.729	3334
540.915	3260
541.101	3158
541.287	3132
541.473	3085
541.659	3062
541.846	3030
542.032	2957
542.218	2918
542.405	2925
542.591	2911
542.777	2835
542.964	2837
543.15	2859
543.337	2865
543.523	2788
543.71	2727
543.896	2723
544.083	2747
544.27	2702
544.456	2688
544.643	2664
544.83	2692
545.017	2691
545.204	2694
545.39	2658
545.577	2636
545.764	2582
545.951	2563
546.138	2588
546.325	2560
546.512	2512
546.699	2530
546.886	2541
547.074	2537
547.261	2501
547.448	2512
547.635	2518
547.823	2539
548.01	2572
548.197	2615
548.385	2632
548.572	2668
548.759	2717
548.947	2804
549.134	2900
549.322	2914
549.509	2976
549.697	3019
549.885	3108
550.072	3128
550.26	3115
550.448	3180
550.636	3218
550.823	3302
551.011	3308
551.199	3335
551.387	3320
551.575	3334
551.763	3384
551.951	3445
552.139	3433
552.327	3415
552.515	3419
552.703	3448
552.891	3437
553.079	3429
553.268	3456
553.456	3535
553.644	3556
553.832	3561
554.021	3494
554.209	3553
554.397	3524
554.586	3558
554.774	3553
554.963	3575
555.151	3545
555.34	3590
555.529	3582
555.717	3628
555.906	3593
556.095	3633
556.283	3696
556.472	3675
556.661	3687
556.85	3752
557.038	3776
557.227	3842
557.416	3867
557.605	4002
557.794	4059
557.983	4146
558.172	4213
558.361	4285
558.55	4366
558.74	4467
558.929	4586
559.118	4733
559.307	4931
559.497	5148
559.686	5239
559.875	5376
560.065	5602
560.254	5815
560.443	5938
560.633	6104
560.822	6256
561.012	6417
561.201	6646
561.391	6854
561.581	7024
561.77	7210
561.96	7343
562.15	7516
562.339	7613
562.529	7766
562.719	7950
562.909	8107
563.099	8210
563.289	8346
563.479	8456
563.669	8535
563.859	8609
564.049	8697
564.239	8661
564.429	8606
564.619	8531
564.809	8494
564.999	8452
565.19	8454
565.38	8400
565.57	8390
565.761	8294
565.951	8224
566.141	8081
566.332	7963
566.522	7779
566.713	7647
566.903	7434
567.094	7263
567.284	7053
567.475	6863
567.666	6735
567.856	6600
568.047	6440
568.238	6252
568.429	6087
568.619	5935
568.81	5786
569.001	5641
569.192	5407
569.383	5240
569.574	5086
569.765	4987
569.956	4759
570.147	4681
570.338	4533
570.529	4414
570.721	4284
570.912	4156
571.103	4015
571.294	3904
571.486	3822
571.677	3742
571.868	3615
572.06	3500
572.251	3411
572.443	3387
572.634	3288
572.826	3217
573.017	3094
573.209	2995
573.4	2890
573.592	2857
573.784	2792
573.975	2768
574.167	2714
574.359	2627
574.551	2552
574.743	2474
574.935	2417
575.126	2368
575.318	2386
575.51	2368
575.702	2301
575.894	2256
576.087	2234
576.279	2225
576.471	2188
576.663	2201
576.855	2162
577.047	2164
577.24	2144
577.432	2172
577.624	2151
577.817	2138
578.009	2130
578.201	2170
578.394	2156
578.586	2172
578.779	2149
578.971	2191
579.164	2223
579.357	2234
579.549	2213
579.742	2190
579.935	2225
580.128	2260
580.32	2311
580.513	2331
580.706	2299
580.899	2318
581.092	2324
581.285	2304
581.478	2289
581.671	2320
581.864	2336
582.057	2383
582.25	2412
582.443	2414
582.636	2417
582.829	2408
583.023	2414
583.216	2396
583.409	2433
583.603	2458
583.796	2443
583.989	2434
584.183	2410
584.376	2429
584.57	2422
584.763	2405
584.957	2376
585.15	2438
585.344	2343
585.538	2363
585.731	2363
585.925	2354
586.119	2310
586.313	2295
586.506	2296
586.7	2254
586.894	2173
587.088	2192
587.282	2224
587.476	2238
587.67	2223
587.864	2291
588.058	2325
588.252	2362
588.446	2470
588.64	2591
588.835	2718
589.029	2867
589.223	2951
589.417	3132
589.612	3215
589.806	3274
590.001	3335
590.195	3420
590.389	3501
590.584	3583
590.778	3707
590.973	3815
591.168	3889
591.362	3922
591.557	3908
591.752	3921
591.946	3889
592.141	3903
592.336	3813
592.531	3769
592.725	3708
592.92	3720
593.115	3702
593.31	3678
593.505	3611
593.7	3629
593.895	3530
594.09	3454
594.285	3429
594.48	3326
594.676	3237
594.871	3250
595.066	3227
595.261	3175
595.457	3151
595.652	3126
595.847	3157
596.043	3117
596.238	3052
596.434	3056
596.629	3025
596.825	3121
597.02	3093
597.216	3136
597.411	3122
597.607	3148
597.803	3122
597.998	3165
598.194	3148
598.39	3111
598.586	3136
598.782	3145
598.977	3120
599.173	3119
599.369	3092
599.565	3125
599.761	3116
599.957	3085
600.153	2998
600.35	3028
600.546	3035
600.742	2980
600.938	2885
601.134	2925
601.33	2836
601.527	2821
601.723	2759
601.919	2699
602.116	2616
602.312	2559
602.509	2542
602.705	2500
602.902	2444
603.098	2378
603.295	2312
603.492	2303
603.688	2301
603.885	2258
604.082	2162
604.278	2175
604.475	2121
604.672	2130
604.869	2061
605.066	2078
605.263	2065
605.459	2073
605.656	2037
605.853	2004
606.05	1995
606.248	1975
606.445	1982
606.642	1948
606.839	1939
607.036	1937
607.233	1908
607.431	1871
607.628	1904
607.825	1911
608.023	1889
608.22	1894
608.417	1916
608.615	1932
608.812	1921
609.01	1932
609.207	1870
609.405	1897
609.603	1885
609.8	1941
609.998	1934
610.196	1906
610.393	1932
610.591	1944
610.789	1939
610.987	1921
611.185	1911
611.383	1926
611.581	1954
611.779	1973
611.977	1944
612.175	1911
612.373	1906
612.571	1933
612.769	1855
612.967	1856
613.165	1905
613.363	1870
613.562	1845
613.76	1862
613.958	1815
614.157	1835
614.355	1827
614.553	1832
614.752	1812
614.95	1828
615.149	1825
615.348	1783
615.546	1824
615.745	1853
615.943	1869
616.142	1866
616.341	1880
616.539	1903
616.738	1884
616.937	1917
617.136	1918
617.335	1958
617.534	1980
617.733	2003
617.932	1997
618.131	1986
618.33	1996
618.529	1991
618.728	2033
618.927	2057
619.126	2094
619.325	2115
619.525	2095
619.724	2126
619.923	2109
620.122	2147
620.322	2160
620.521	2197
620.721	2191
620.92	2244
621.119	2205
621.319	2210
621.519	2267
621.718	2296
621.918	2336
622.117	2440
622.317	2530
622.517	2678
622.717	2836
622.916	2987
623.116	3154
623.316	3248
623.516	3380
623.716	3458
623.916	3572
624.116	3748
624.316	3814
624.516	3979
624.716	4174
624.916	4387
625.116	4493
625.316	4653
625.516	4654
625.717	4788
625.917	4789
626.117	4825
626.317	4948
626.518	5062
626.718	5212
626.919	5386
627.119	5577
627.32	5799
627.52	6080
627.721	6328
627.921	6656
628.122	7041
628.322	7351
628.523	7778
628.724	8140
628.925	8673
629.125	9110
629.326	9492
629.527	9832
629.728	10288
629.929	10708
630.13	11057
630.331	11560
630.532	12019
630.733	12441
630.934	12673
631.135	12948
631.336	13226
631.537	13435
631.738	13635
631.94	13718
632.141	13910
632.342	14074
632.543	14174
632.745	14334
632.946	14529
633.148	14589
633.349	14480
633.551	14421
633.752	14367
633.954	14229
634.155	14139
634.357	14064
634.558	13962
634.76	13870
634.962	13752
635.164	13552
635.365	13409
635.567	13214
635.769	12998
635.971	12696
636.173	12476
636.375	12221
636.577	11960
636.779	11726
636.981	11488
637.183	11327
637.385	11115
637.587	10765
637.789	10583
637.991	10319
638.194	10070
638.396	9843
638.598	9712
638.8	9615
639.003	9694
639.205	9913
639.408	10197
639.61	10608
639.813	11285
640.015	12184
640.218	13282
640.42	14486
640.623	15796
640.825	17181
641.028	18544
641.231	19766
641.434	20853
641.636	22113
641.839	23439
642.042	24784
642.245	26127
642.448	27521
642.651	28773
642.854	29867
643.057	30796
643.26	31639
643.463	32143
643.666	32570
643.869	32856
644.072	32888
644.275	32770
644.479	32626
644.682	32594
644.885	32382
645.088	31843
645.292	31239
645.495	30516
645.699	29789
645.902	29071
646.106	28059
646.309	27110
646.513	26101
646.716	25119
646.92	24040
647.123	23015
647.327	21976
647.531	20907
647.735	19816
647.938	18804
648.142	17746
648.346	16733
648.55	15751
648.754	14800
648.958	13886
649.162	13094
649.366	12278
649.57	11556
649.774	10835
649.978	10155
650.182	9535
650.386	8988
650.59	8412
650.795	7936
650.999	7518
651.203	7139
651.407	6809
651.612	6425
651.816	6096
652.021	5827
652.225	5577
652.429	5420
652.634	5259
652.839	5155
653.043	4965
653.248	4964
653.452	4919
653.657	4884
653.862	4841
654.066	4885
654.271	4904
654.476	4986
654.681	5150
654.886	5342
655.091	5586
655.296	5853
655.501	6229
655.706	6582
655.911	7097
656.116	7723
656.321	8467
656.526	9284
656.731	10154
656.936	11101
657.141	12089
657.347	13165
657.552	14281
657.757	15468
657.963	16626
658.168	17893
658.373	19193
658.579	20472
658.784	21919
658.99	23267
659.195	24629
659.401	25812
659.607	27001
659.812	28099
660.018	29245
660.224	30362
660.429	31364
660.635	32370
660.841	33270
661.047	34136
661.253	34834
661.459	35455
661.665	36095
661.871	36660
662.077	37262
662.283	37746
662.489	38098
662.695	38501
662.901	38788
663.107	39079
663.313	39394
663.519	39917
663.726	40544
663.932	41434
664.138	42718
664.345	44305
664.551	45967
664.757	47776
664.964	49597
665.17	51139
665.377	52426
665.583	53845
665.79	55413
665.997	57246
666.203	59318
666.41	61891
666.617	64358
666.823	66731
667.03	68743
667.237	70383
667.444	71647
667.651	72805
667.858	73852
668.065	75121
668.271	76355
668.478	77535
668.686	78514
668.893	79399
669.1	79738
669.307	79881
669.514	79536
669.721	78933
669.928	78168
670.136	77526
670.343	76732
670.55	75686
670.758	74474
670.965	73054
671.172	71618
671.38	69808
671.587	67678
671.795	65548
672.002	63343
672.21	61098
672.418	58738
672.625	56420
672.833	54026
673.041	51751
673.248	49409
673.456	46989
673.664	44498
673.872	42202
674.08	39852
674.288	37534
674.495	35266
674.703	33191
674.911	31129
675.119	29183
675.327	27305
675.536	25492
675.744	23699
675.952	22083
676.16	20468
676.368	19003
676.577	17689
676.785	16464
676.993	15294
677.202	14213
677.41	13273
677.618	12377
677.827	11485
678.035	10752
678.244	10101
678.452	9473
678.661	8862
678.869	8420
679.078	7926
679.287	7545
679.496	7227
679.704	6938
679.913	6723
680.122	6509
680.331	6363
680.54	6175
680.748	6062
680.957	5992
681.166	5883
681.375	5799
681.584	5717
681.793	5746
682.003	5660
682.212	5634
682.421	5602
682.63	5625
682.839	5580
683.048	5535
683.258	5501
683.467	5503
683.676	5439
683.886	5475
684.095	5445
684.305	5402
684.514	5335
684.724	5284
684.933	5252
685.143	5247
685.352	5191
685.562	5186
685.772	5171
685.981	5158
686.191	5182
686.401	5351
686.611	5531
686.821	5748
687.03	6008
687.24	6346
687.45	6624
687.66	6795
687.87	6998
688.08	7247
688.29	7507
688.5	7937
688.711	8464
688.921	9046
689.131	9608
689.341	10051
689.551	10385
689.762	10650
689.972	10882
690.182	11308
690.393	11615
690.603	12019
690.814	12394
691.024	12815
691.235	13192
691.445	13486
691.656	13677
691.866	13813
692.077	13994
692.288	14090
692.498	14153
692.709	14320
692.92	14476
693.131	14640
693.342	14711
693.552	14784
693.763	14874
693.974	14910
694.185	14842
694.396	14799
694.607	14684
694.818	14844
695.029	14856
695.241	14860
695.452	14820
695.663	14833
695.874	14754
696.085	14689
696.297	14732
696.508	14713
696.719	14700
696.931	14649
697.142	14619
697.354	14605
697.565	14457
697.777	14429
697.988	14285
698.2	14231
698.411	14123
698.623	14108
698.835	13964
699.046	13831
699.258	13726
699.47	13600
699.682	13409
699.893	13320
700.105	13040
700.317	12792
700.529	12609
700.741	12468
700.953	12320
701.165	12071
701.377	11891
701.589	11640
701.801	11321
702.014	11136
702.226	10881
702.438	10690
702.65	10452
702.863	10191
703.075	9879
703.287	9659
703.5	9437
703.712	9162
703.925	8925
704.137	8729
704.35	8409
704.562	8160
704.775	7925
704.987	7691
705.2	7463
705.413	7198
705.625	7032
705.838	6810
706.051	6594
706.264	6327
706.476	6078
706.689	5859
706.902	5616
707.115	5482
707.328	5285
707.541	5112
707.754	4936
707.967	4785
708.18	4593
708.393	4457
708.607	4275
708.82	4083
709.033	3934
709.246	3817
709.46	3675
709.673	3602
709.886	3461
710.1	3366
710.313	3217
710.526	3125
710.74	3032
710.953	2960
711.167	2823
711.381	2809
711.594	2694
711.808	2669
712.022	2550
712.235	2525
712.449	2412
712.663	2419
712.877	2349
713.09	2294
713.304	2308
713.518	2297
713.732	2262
713.946	2262
714.16	2223
714.374	2241
714.588	2194
714.802	2226
715.016	2187
715.231	2207
715.445	2243
715.659	2327
715.873	2349
716.088	2394
716.302	2492
716.516	2571
716.731	2635
716.945	2810
717.159	2972
717.374	3078
717.588	3290
717.803	3505
718.018	3784
718.232	4040
718.447	4355
718.662	4769
718.876	5139
719.091	5594
719.306	5980
719.521	6479
719.735	6934
719.95	7488
720.165	8011
720.38	8502
720.595	9099
720.81	9683
721.025	10212
721.24	10721
721.455	11266
721.67	11757
721.886	12180
722.101	12627
722.316	12938
722.531	13238
722.747	13584
722.962	13916
723.177	14107
723.393	14329
723.608	14453
723.823	14583
724.039	14551
724.254	14495
724.47	14313
724.686	14240
724.901	14119
725.117	13963
725.333	13703
725.548	13500
725.764	13200
725.98	12921
726.196	12561
726.411	12295
726.627	11985
726.843	11813
727.059	11650
727.275	11370
727.491	11090
727.707	10864
727.923	10618
728.139	10395
728.355	10132
728.572	10043
728.788	10010
729.004	10030
729.22	9991
729.437	9870
729.653	9783
729.869	9726
730.086	9591
730.302	9460
730.518	9388
730.735	9372
730.951	9403
731.168	9382
731.385	9307
731.601	9266
731.818	9140
732.035	8995
732.251	8855
732.468	8642
732.685	8494
732.902	8339
733.118	8148
733.335	8004
733.552	7826
733.769	7585
733.986	7344
734.203	7167
734.42	6920
734.637	6678
734.854	6462
735.071	6264
735.289	6087
735.506	5903
735.723	5722
735.94	5486
736.158	5314
736.375	5198
736.592	4996
736.81	4829
737.027	4642
737.245	4548
737.462	4426
737.68	4322
737.897	4152
738.115	4070
738.332	4001
738.55	3910
738.768	3811
738.985	3730
739.203	3651
739.421	3587
739.639	3495
739.856	3485
740.074	3397
740.292	3339
740.51	3237
740.728	3204
740.946	3137
741.164	3091
741.382	3045
741.6	3024
741.818	2938
742.037	2909
742.255	2868
742.473	2785
742.691	2730
742.91	2690
743.128	2645
743.346	2627
743.565	2578
743.783	2533
744.002	2511
744.22	2527
744.439	2435
744.657	2417
744.876	2341
745.094	2385
745.313	2312
745.532	2292
745.75	2233
745.969	2208
746.188	2150
746.407	2150
746.626	2119
746.844	2060
747.063	2012
747.282	2055
747.501	1977
747.72	1987
747.939	1944
748.158	1933
748.377	1920
748.597	1940
748.816	1909
749.035	1932
749.254	1902
749.473	1912
749.693	1870
749.912	1876
750.131	1865
750.351	1895
750.57	1855
750.79	1907
751.009	1907
751.229	1901
751.448	1918
751.668	1963
751.887	1998
752.107	1969
752.327	2022
752.546	2045
752.766	2028
752.986	2088
753.206	2084
753.426	2133
753.646	2128
753.865	2197
754.085	2130
754.305	2150
754.525	2192
754.745	2236
754.965	2235
755.186	2235
755.406	2223
755.626	2231
755.846	2185
756.066	2235
756.287	2199
756.507	2179
756.727	2185
756.948	2155
757.168	2143
757.388	2098
757.609	2091
757.829	2066
758.05	2063
758.27	2069
758.491	2022
758.712	2011
758.932	1994
759.153	2037
759.374	1964
759.594	2029
759.815	2048
760.036	2058
760.257	2046
760.478	2053
760.699	2089
760.919	2108
761.14	2125
761.361	2187
761.583	2201
761.804	2211
762.025	2236
762.246	2306
762.467	2332
762.688	2340
762.909	2327
763.131	2370
763.352	2392
763.573	2456
763.795	2410
764.016	2448
764.237	2427
764.459	2434
764.68	2475
764.902	2500
765.123	2509
765.345	2535
765.567	2529
765.788	2553
766.01	2528
766.232	2510
766.453	2523
766.675	2524
766.897	2513
767.119	2554
767.341	2510
767.563	2482
767.785	2493
768.007	2510
768.229	2516
768.451	2516
768.673	2514
768.895	2502
769.117	2487
769.339	2506
769.561	2478
769.784	2470
770.006	2491
770.228	2507
770.45	2501
770.673	2467
770.895	2486
771.118	2459
771.34	2456
771.563	2436
771.785	2385
772.008	2434
772.23	2450
772.453	2487
772.676	2398
772.898	2422
773.121	2440
773.344	2435
773.566	2413
773.789	2415
774.012	2442
774.235	2382
774.458	2385
774.681	2386
774.904	2362
775.127	2331
775.35	2318
775.573	2324
775.796	2298
776.019	2317
776.242	2291
776.466	2262
776.689	2221
776.912	2212
777.135	2170
777.359	2161
777.582	2105
777.805	2075
778.029	2033
778.252	2033
778.476	1958
778.699	1904
778.923	1901
779.147	1848
779.37	1838
779.594	1843
779.817	1756
780.041	1763
780.265	1695
780.489	1679
780.713	1662
780.936	1685
781.16	1626
781.384	1600
781.608	1575
781.832	1592
782.056	1530
782.28	1550
782.504	1511
782.728	1516
782.952	1465
783.177	1458
783.401	1416
783.625	1440
783.849	1417
784.074	1402
784.298	1370
784.522	1382
784.747	1340
784.971	1364
785.196	1327
785.42	1318
785.645	1271
785.869	1290
786.094	1239
786.318	1256
786.543	1234
786.768	1203
786.992	1185
787.217	1219
787.442	1206
787.667	1199
787.892	1198
788.117	1198
788.341	1193
788.566	1204
788.791	1204
789.016	1162
789.241	1197
789.467	1193
789.692	1147
789.917	1182
790.142	1168
790.367	1191
790.592	1179
790.818	1194
791.043	1218
791.268	1235
791.494	1213
791.719	1193
791.944	1198
792.17	1188
792.395	1187
792.621	1183
792.847	1202
793.072	1239
793.298	1240
793.523	1261
793.749	1256
793.975	1276
794.201	1257
794.426	1291
794.652	1284
794.878	1295
795.104	1282
795.33	1312
795.556	1333
795.782	1334
796.008	1377
796.234	1384
796.46	1390
796.686	1377
796.912	1399
797.138	1396
797.364	1410
797.591	1424
797.817	1418
798.043	1402
798.27	1433
798.496	1481
798.722	1449
798.949	1437
799.175	1455
799.402	1451
799.628	1409
799.855	1426
800.081	1410
800.308	1431
800.535	1418
800.761	1404
800.988	1447
801.215	1446
801.442	1410
801.669	1416
801.895	1393
802.122	1363
802.349	1332
802.576	1334
802.803	1305
803.03	1326
803.257	1313
803.484	1307
803.711	1265
803.938	1268
804.166	1224
804.393	1231
804.62	1241
804.847	1236
805.075	1163
805.302	1213
805.529	1195
805.757	1163
805.984	1191
806.212	1193
806.439	1186
806.667	1188
806.894	1200
807.122	1184
807.35	1164
807.577	1227
807.805	1216
808.033	1249
808.26	1262
808.488	1299
808.716	1241
808.944	1274
809.172	1306
809.4	1319
809.628	1320
809.856	1358
810.084	1357
810.312	1345
810.54	1325
810.768	1326
810.996	1327
811.224	1315
811.452	1305
811.681	1265
811.909	1258
812.137	1259
812.365	1262
812.594	1246
812.822	1200
813.051	1227
813.279	1204
813.508	1208
813.736	1147
813.965	1121
814.193	1103
814.422	1144
814.651	1103
814.879	1088
815.108	1099
815.337	1083
815.566	1031
815.794	1011
816.023	1032
816.252	1006
816.481	976
816.71	986
816.939	989
817.168	945
817.397	941
817.626	976
817.855	952
818.084	928
818.314	943
818.543	958
818.772	965
819.001	956
819.231	953
819.46	970
819.689	952
819.919	963
820.148	983
820.378	976
820.607	965
820.837	1010
821.066	1022
821.296	1054
821.526	1048
821.755	1082
821.985	1100
822.215	1129
822.444	1144
822.674	1170
822.904	1174
823.134	1240
823.364	1246
823.594	1331
823.824	1345
824.054	1366
824.284	1419
824.514	1476
824.744	1474
824.974	1518
825.204	1523
825.434	1581
825.664	1605
825.895	1656
826.125	1655
826.355	1689
826.586	1712
826.816	1740
827.046	1737
827.277	1748
827.507	1747
827.738	1760
827.968	1773
828.199	1801
828.429	1806
828.66	1812
828.891	1829
829.121	1825
829.352	1839
829.583	1829
829.814	1861
830.045	1876
830.275	1891
830.506	1948
830.737	2000
830.968	1986
831.199	2045
831.43	2031
831.661	2026
831.892	2067
832.123	2096
832.355	2092
832.586	2146
832.817	2201
833.048	2223
833.28	2280
833.511	2289
833.742	2284
833.974	2269
834.205	2275
834.436	2276
834.668	2242
834.899	2297
835.131	2369
835.363	2335
835.594	2337
835.826	2317
836.057	2303
836.289	2250
836.521	2215
836.753	2210
836.984	2185
837.216	2133
837.448	2092
837.68	2032
837.912	2006
838.144	1945
838.376	1901
838.608	1870
838.84	1861
839.072	1825
839.304	1766
839.536	1705
839.768	1689
840.001	1630
840.233	1640
840.465	1582
840.698	1604
840.93	1508
841.162	1468
841.395	1454
841.627	1399
841.86	1409
842.092	1419
842.325	1399
842.557	1351
842.79	1331
843.022	1360
843.255	1307
843.488	1300
843.721	1319
843.953	1337
844.186	1309
844.419	1306
844.652	1264
844.885	1238
845.118	1209
845.351	1238
845.584	1218
845.817	1212
846.05	1196
846.283	1207
846.516	1183
846.749	1163
846.982	1152
847.215	1135
847.449	1126
847.682	1140
847.915	1129
848.149	1132
848.382	1131
848.615	1128
848.849	1115
849.082	1127
849.316	1093
849.549	1128
849.783	1108
850.017	1143
850.25	1134
850.484	1153
850.718	1105
850.951	1137
851.185	1107
851.419	1154
851.653	1156
851.887	1151
852.121	1182
852.354	1229
852.588	1212
852.822	1236
853.056	1245
853.29	1277
853.525	1258
853.759	1318
853.993	1356
854.227	1362
854.461	1362
854.696	1428
854.93	1401
855.164	1409
855.398	1415
855.633	1445
855.867	1467
856.102	1501
856.336	1542
856.571	1526
856.805	1525
857.04	1550
857.274	1564
857.509	1588
857.744	1611
857.978	1589
858.213	1615
858.448	1633
858.683	1592
858.918	1612
859.152	1626
859.387	1631
859.622	1572
859.857	1598
860.092	1602
860.327	1598
860.562	1588
860.797	1611
861.033	1610
861.268	1564
861.503	1579
861.738	1561
861.973	1519
862.209	1496
862.444	1494
862.679	1513
862.915	1523
863.15	1477
863.386	1468
863.621	1473
863.857	1484
864.092	1492
864.328	1467
864.563	1490
864.799	1492
865.035	1488
865.27	1457
865.506	1485
865.742	1462
865.978	1462
866.214	1462
866.449	1479
866.685	1499
866.921	1487
867.157	1499
867.393	1489
867.629	1474
867.865	1514
868.101	1481
868.338	1509
868.574	1488
868.81	1452
869.046	1445
869.282	1460
869.519	1450
869.755	1449
869.991	1426
870.228	1471
870.464	1440
870.701	1385
870.937	1377
871.174	1368
871.41	1356
871.647	1353
871.883	1293
872.12	1282
872.357	1274
872.593	1310
872.83	1248
873.067	1221
873.304	1220
873.541	1208
873.777	1121
874.014	1128
874.251	1097
874.488	1071
874.725	1057
874.962	1068
875.199	1029
875.436	1025
875.674	1036
875.911	1054
876.148	1032
876.385	1017
876.622	1002
876.86	1002
877.097	982
877.334	1004
877.572	995
877.809	1010
878.047	1016
878.284	990
878.522	978
878.759	983
878.997	998
879.234	1016
879.472	967
879.71	1012
879.947	1060
880.185	1040
880.423	1025
880.661	1037
880.899	1049
881.137	1045
881.374	1035
881.612	1067
881.85	1086
882.088	1080
882.326	1071
882.564	1088
882.803	1087
883.041	1114
883.279	1118
883.517	1143
883.755	1138
883.994	1106
884.232	1143
884.47	1182
884.709	1160
884.947	1182
885.185	1203
885.424	1243
885.662	1233
885.901	1273
886.139	1311
886.378	1296
886.617	1335
886.855	1402
887.094	1370
887.333	1402
887.571	1427
887.81	1503
888.049	1513
888.288	1552
888.527	1585
888.766	1640
889.005	1682
889.244	1757
889.483	1750
889.722	1782
889.961	1837
890.2	1834
890.439	1911
890.678	1910
890.917	1880
891.157	1937
891.396	1986
891.635	2012
891.874	2046
892.114	2083
892.353	2131
892.593	2150
892.832	2141
893.072	2148
893.311	2173
893.551	2143
893.79	2153
894.03	2223
894.269	2261
894.509	2294
894.749	2290
894.989	2295
895.228	2331
895.468	2313
895.708	2274
895.948	2292
896.188	2284
896.428	2267
896.668	2328
896.908	2360
897.148	2339
897.388	2340
897.628	2276
897.868	2279
898.108	2294
898.349	2269
898.589	2244
898.829	2296
899.069	2248
899.31	2230
899.55	2211
899.79	2159
900.031	2167
900.271	2155
900.512	2114
900.752	2090
900.993	2058
901.234	2086
901.474	2002
901.715	1958
901.956	1939
902.196	1918
902.437	1846
902.678	1809
902.919	1790
903.159	1768
903.4	1744
903.641	1743
903.882	1699
904.123	1711
904.364	1703
904.605	1676
904.846	1656
905.087	1669
905.329	1688
905.57	1720
905.811	1697
906.052	1734
906.293	1722
906.535	1768
906.776	1834
907.017	1868
907.259	1815
907.5	1879
907.742	1892
907.983	1911
908.225	1946
908.466	1919
908.708	1954
908.95	1952
909.191	1987
909.433	1970
909.675	1982
909.916	1929
910.158	1907
910.4	1872
910.642	1894
910.884	1898
911.126	1859
911.368	1804
911.61	1773
911.852	1733
912.094	1648
912.336	1638
912.578	1571
912.82	1550
913.062	1515
913.304	1516
913.547	1449
913.789	1398
914.031	1376
914.274	1326
914.516	1292
914.758	1286
915.001	1232
915.243	1222
915.486	1244
915.728	1196
915.971	1185
916.213	1185
916.456	1218
916.699	1197
916.941	1193
917.184	1203
917.427	1202
917.67	1202
917.913	1165
918.155	1215
918.398	1188
918.641	1218
918.884	1206
919.127	1217
919.37	1225
919.613	1217
919.856	1237
920.099	1243
920.343	1187
920.586	1250
920.829	1212
921.072	1235
921.315	1239
921.559	1266
921.802	1225
[truncated: 6,073 more rows]

## Sheet: C5_run2
mass	intensity
500.036	26303
500.214	26290
500.393	26216
500.572	26160
500.751	26139
500.93	26214
501.11	26353
501.289	26355
501.468	26307
501.647	26198
501.826	25950
502.005	25797
502.185	25641
502.364	25396
502.543	25273
502.723	25256
502.902	25141
503.081	25060
503.261	24866
503.44	24652
503.62	24417
503.799	24134
503.979	23780
504.159	23387
504.338	23035
504.518	22632
504.698	22256
504.877	21849
505.057	21308
505.237	20890
505.417	20445
505.597	19981
505.777	19398
505.957	18812
506.137	18293
506.317	17706
506.497	17026
506.677	16491
506.857	15821
507.037	15219
507.217	14630
507.397	14122
507.577	13596
507.758	13155
507.938	12534
508.118	12024
508.299	11581
508.479	11023
508.659	10608
508.84	10201
509.02	9799
509.201	9367
509.381	8975
509.562	8709
509.743	8390
509.923	8072
510.104	7837
510.285	7650
510.465	7374
510.646	7147
510.827	7023
511.008	6889
511.189	6744
511.37	6632
511.551	6472
511.732	6406
511.913	6350
512.094	6248
512.275	6239
512.456	6221
512.637	6126
512.818	6066
512.999	6030
513.18	6074
513.362	6025
513.543	6026
513.724	5969
513.906	6052
514.087	6027
514.268	6008
514.45	6016
514.631	6020
514.813	5960
514.994	5981
515.176	5973
515.358	5921
515.539	5873
515.721	5870
515.903	5863
516.084	5813
516.266	5716
516.448	5713
516.63	5615
516.812	5544
516.994	5522
517.176	5415
517.357	5351
517.539	5327
517.722	5245
517.904	5287
518.086	5263
518.268	5256
518.45	5267
518.632	5329
518.814	5405
518.997	5517
519.179	5670
519.361	5791
519.544	5972
519.726	6100
519.908	6314
520.091	6533
520.273	6664
520.456	6832
520.638	6911
520.821	7153
521.004	7251
521.186	7398
521.369	7520
521.552	7656
521.734	7715
521.917	7839
522.1	7907
522.283	7976
522.466	7983
522.648	7949
522.831	7926
523.014	7934
523.197	7818
523.38	7728
523.563	7686
523.747	7647
523.93	7525
524.113	7437
524.296	7289
524.479	7102
524.662	6979
524.846	6863
525.029	6747
525.212	6629
525.396	6532
525.579	6419
525.763	6323
525.946	6271
526.13	6210
526.313	6063
526.497	5997
526.68	5889
526.864	5849
527.048	5756
527.231	5722
527.415	5682
527.599	5672
527.783	5731
527.967	5689
528.15	5709
528.334	5738
528.518	5769
528.702	5710
528.886	5760
529.07	5793
529.254	5853
529.438	5827
529.622	5899
529.807	5895
529.991	5910
530.175	5894
530.359	5901
530.544	5888
530.728	5878
530.912	5843
531.097	5773
531.281	5798
531.465	5767
531.65	5684
531.834	5623
532.019	5571
532.204	5504
532.388	5361
532.573	5316
532.757	5217
532.942	5149
533.127	5003
533.312	4937
533.496	4833
533.681	4712
533.866	4673
534.051	4583
534.236	4515
534.421	4411
534.606	4307
534.791	4199
534.976	4182
535.161	4203
535.346	4140
535.531	4102
535.717	4074
535.902	4057
536.087	4017
536.272	3994
536.458	3953
536.643	3946
536.828	3875
537.014	3858
537.199	3822
537.385	3795
537.57	3776
537.756	3734
537.941	3720
538.127	3657
538.312	3641
538.498	3575
538.684	3516
538.87	3473
539.055	3371
539.241	3319
539.427	3226
539.613	3192
539.799	3133
539.985	3128
540.171	3024
540.357	2992
540.543	2921
540.729	2926
540.915	2830
541.101	2745
541.287	2697
541.473	2692
541.659	2624
541.846	2596
542.032	2595
542.218	2565
542.405	2496
542.591	2488
542.777	2423
542.964	2464
543.15	2402
543.337	2386
543.523	2346
543.71	2360
543.896	2349
544.083	2357
544.27	2339
544.456	2358
544.643	2311
544.83	2269
545.017	2304
545.204	2307
545.39	2285
545.577	2254
545.764	2271
545.951	2248
546.138	2265
546.325	2259
546.512	2220
546.699	2239
546.886	2230
547.074	2251
547.261	2206
547.448	2196
547.635	2195
547.823	2219
548.01	2224
548.197	2249
548.385	2188
548.572	2194
548.759	2266
548.947	2293
549.134	2302
549.322	2313
549.509	2346
549.697	2388
549.885	2384
550.072	2462
550.26	2448
550.448	2471
550.636	2487
550.823	2547
551.011	2586
551.199	2603
551.387	2629
551.575	2682
551.763	2648
551.951	2735
552.139	2733
552.327	2813
552.515	2878
552.703	2878
552.891	2930
553.079	2963
553.268	2980
553.456	3025
553.644	3046
553.832	3102
554.021	3119
554.209	3150
554.397	3149
554.586	3263
554.774	3272
554.963	3264
555.151	3337
555.34	3340
555.529	3358
555.717	3365
555.906	3374
556.095	3373
556.283	3377
556.472	3436
556.661	3419
556.85	3472
557.038	3476
557.227	3573
557.416	3551
557.605	3628
557.794	3680
557.983	3776
558.172	3856
558.361	3933
558.55	3986
558.74	4184
558.929	4280
559.118	4452
559.307	4541
559.497	4684
559.686	4828
559.875	5018
560.065	5169
560.254	5346
560.443	5529
560.633	5726
560.822	5895
561.012	6081
561.201	6283
561.391	6533
561.581	6648
561.77	6822
561.96	6961
562.15	7096
562.339	7147
562.529	7302
562.719	7382
562.909	7532
563.099	7617
563.289	7722
563.479	7750
563.669	7809
563.859	7871
564.049	7885
564.239	7806
564.429	7713
564.619	7721
564.809	7715
564.999	7658
565.19	7603
565.38	7488
565.57	7453
565.761	7367
565.951	7302
566.141	7058
566.332	6896
566.522	6699
566.713	6608
566.903	6377
567.094	6198
567.284	6058
567.475	5849
567.666	5716
567.856	5545
568.047	5403
568.238	5241
568.429	5044
568.619	4866
568.81	4665
569.001	4582
569.192	4394
569.383	4256
569.574	4078
569.765	3935
569.956	3792
570.147	3685
570.338	3563
570.529	3482
570.721	3337
570.912	3302
571.103	3198
571.294	3097
571.486	3012
571.677	2909
571.868	2856
572.06	2762
572.251	2704
572.443	2618
572.634	2563
572.826	2523
573.017	2439
573.209	2391
573.4	2345
573.592	2308
573.784	2248
573.975	2186
574.167	2135
574.359	2079
574.551	2083
574.743	2026
574.935	1968
575.126	1925
575.318	1896
575.51	1893
575.702	1867
575.894	1845
576.087	1807
576.279	1787
576.471	1781
576.663	1791
576.855	1759
577.047	1740
577.24	1728
577.432	1790
577.624	1765
577.817	1751
578.009	1733
578.201	1752
578.394	1735
578.586	1751
578.779	1772
578.971	1769
579.164	1794
579.357	1784
579.549	1816
579.742	1835
579.935	1842
580.128	1842
580.32	1814
580.513	1897
580.706	1887
580.899	1887
581.092	1883
581.285	1931
581.478	1905
581.671	1886
581.864	1935
582.057	1920
582.25	1913
582.443	1915
582.636	1924
582.829	1920
583.023	1955
583.216	1921
583.409	1936
583.603	1926
583.796	1930
583.989	1897
584.183	1891
584.376	1916
584.57	1914
584.763	1906
584.957	1902
585.15	1896
585.344	1874
585.538	1852
585.731	1850
585.925	1846
586.119	1828
586.313	1815
586.506	1784
586.7	1776
586.894	1771
587.088	1765
587.282	1715
587.476	1756
587.67	1751
587.864	1754
588.058	1739
588.252	1818
588.446	1843
588.64	1926
588.835	2011
589.029	2090
589.223	2151
589.417	2252
589.612	2331
589.806	2351
590.001	2435
590.195	2538
590.389	2578
590.584	2618
590.778	2622
590.973	2735
591.168	2810
591.362	2842
591.557	2818
591.752	2835
591.946	2847
592.141	2893
592.336	2821
592.531	2789
592.725	2756
592.92	2745
593.115	2669
593.31	2712
593.505	2649
593.7	2636
593.895	2633
594.09	2618
594.285	2550
594.48	2513
594.676	2487
594.871	2460
595.066	2418
595.261	2372
595.457	2359
595.652	2329
595.847	2371
596.043	2345
596.238	2322
596.434	2335
596.629	2335
596.825	2351
597.02	2322
597.216	2341
597.411	2357
597.607	2362
597.803	2351
597.998	2342
598.194	2357
598.39	2353
598.586	2341
598.782	2360
598.977	2368
599.173	2368
599.369	2379
599.565	2339
599.761	2322
599.957	2338
600.153	2259
600.35	2239
600.546	2215
600.742	2277
600.938	2206
601.134	2180
601.33	2134
601.527	2098
601.723	2097
601.919	2075
602.116	2063
602.312	2004
602.509	1975
602.705	1915
602.902	1865
603.098	1835
603.295	1801
603.492	1796
603.688	1762
603.885	1768
604.082	1716
604.278	1659
604.475	1638
604.672	1627
604.869	1594
605.066	1548
605.263	1601
605.459	1570
605.656	1556
605.853	1548
606.05	1541
606.248	1483
606.445	1476
606.642	1480
606.839	1486
607.036	1433
607.233	1451
607.431	1485
607.628	1469
607.825	1484
608.023	1477
608.22	1478
608.417	1478
608.615	1495
608.812	1461
609.01	1463
609.207	1467
609.405	1471
609.603	1491
609.8	1470
609.998	1448
610.196	1447
610.393	1456
610.591	1446
610.789	1426
610.987	1435
611.185	1475
611.383	1487
611.581	1474
611.779	1478
611.977	1431
612.175	1424
612.373	1412
612.571	1424
612.769	1412
612.967	1384
613.165	1375
613.363	1369
613.562	1367
613.76	1382
613.958	1318
614.157	1320
614.355	1317
614.553	1324
614.752	1322
614.95	1297
615.149	1300
615.348	1288
615.546	1285
615.745	1369
615.943	1326
616.142	1339
616.341	1333
616.539	1340
616.738	1353
616.937	1324
617.136	1377
617.335	1377
617.534	1354
617.733	1378
617.932	1386
618.131	1433
618.33	1454
618.529	1460
618.728	1461
618.927	1477
619.126	1502
619.325	1490
619.525	1496
619.724	1525
619.923	1480
620.122	1538
620.322	1537
620.521	1563
620.721	1571
620.92	1604
621.119	1626
621.319	1645
621.519	1659
621.718	1705
621.918	1742
622.117	1794
622.317	1901
622.517	1933
622.717	2006
622.916	2145
623.116	2272
623.316	2396
623.516	2459
623.716	2569
623.916	2600
624.116	2720
624.316	2816
624.516	2901
624.716	2949
624.916	3050
625.116	3167
625.316	3287
625.516	3317
625.717	3418
625.917	3408
626.117	3435
626.317	3539
626.518	3611
626.718	3658
626.919	3682
627.119	3828
627.32	3965
627.52	4145
627.721	4294
627.921	4472
628.122	4709
628.322	4982
628.523	5333
628.724	5608
628.925	5997
629.125	6333
629.326	6643
629.527	6920
629.728	7175
629.929	7428
630.13	7690
630.331	8065
630.532	8391
630.733	8715
630.934	9026
631.135	9321
631.336	9518
631.537	9586
631.738	9736
631.94	9814
632.141	9931
632.342	10027
632.543	10118
632.745	10177
632.946	10332
633.148	10341
633.349	10265
633.551	10191
633.752	10253
633.954	10160
634.155	10057
634.357	9944
634.558	9846
634.76	9734
634.962	9667
635.164	9592
635.365	9443
635.567	9262
635.769	9085
635.971	8879
636.173	8702
636.375	8580
636.577	8471
636.779	8256
636.981	8175
637.183	8005
637.385	7855
637.587	7628
637.789	7403
637.991	7260
638.194	7077
638.396	6890
638.598	6738
638.8	6582
639.003	6480
639.205	6376
639.408	6332
639.61	6309
639.813	6406
640.015	6546
640.218	6692
640.42	6961
640.623	7351
640.825	7714
641.028	8064
641.231	8400
641.434	8754
641.636	9055
641.839	9506
642.042	9931
642.245	10324
642.448	10705
642.651	11180
642.854	11604
643.057	11966
643.26	12265
643.463	12467
643.666	12596
643.869	12677
644.072	12703
644.275	12727
644.479	12694
644.682	12641
644.885	12498
645.088	12374
645.292	12199
645.495	11959
645.699	11681
645.902	11358
646.106	10957
646.309	10535
646.513	10193
646.716	9817
646.92	9408
647.123	9016
647.327	8638
647.531	8263
647.735	7854
647.938	7483
648.142	7052
648.346	6701
648.55	6328
648.754	6024
648.958	5657
649.162	5355
649.366	5030
649.57	4771
649.774	4529
649.978	4313
650.182	4103
650.386	3862
650.59	3684
650.795	3528
650.999	3384
651.203	3224
651.407	3122
651.612	3000
651.816	2892
652.021	2868
652.225	2797
652.429	2756
652.634	2739
652.839	2714
653.043	2655
653.248	2694
653.452	2676
653.657	2785
653.862	2770
654.066	2869
654.271	2877
654.476	2944
654.681	3065
654.886	3174
655.091	3327
655.296	3502
655.501	3692
655.706	3911
655.911	4251
656.116	4552
656.321	4942
656.526	5360
656.731	5844
656.936	6532
657.141	7112
657.347	7756
657.552	8446
657.757	9089
657.963	9799
658.168	10610
658.373	11356
658.579	12135
658.784	13011
658.99	13835
659.195	14704
659.401	15559
659.607	16326
659.812	17036
660.018	17717
660.224	18468
660.429	19187
660.635	19871
660.841	20396
661.047	21017
661.253	21470
661.459	21947
661.665	22197
661.871	22589
662.077	22979
662.283	23330
662.489	23622
662.695	23831
662.901	24058
663.107	24232
663.313	24359
663.519	24584
663.726	24779
663.932	25182
664.138	25892
664.345	26899
664.551	27881
664.757	28987
664.964	30014
665.17	30989
665.377	31715
665.583	32550
665.79	33341
665.997	34309
666.203	35535
666.41	37108
666.617	38705
666.823	40223
667.03	41601
667.237	42642
667.444	43482
667.651	44077
667.858	44619
668.065	45092
668.271	45686
668.478	46543
668.686	47259
668.893	47847
669.1	48132
669.307	48167
669.514	48006
669.721	47798
669.928	47359
670.136	46758
670.343	46093
670.55	45664
670.758	44911
670.965	43955
671.172	42995
671.38	41894
671.587	40576
671.795	39335
672.002	37902
672.21	36472
672.418	35097
672.625	33699
672.833	32215
673.041	30803
673.248	29350
673.456	27976
673.664	26425
673.872	24983
674.08	23511
674.288	22176
674.495	20891
674.703	19591
674.911	18279
675.119	17090
675.327	15925
675.536	14782
675.744	13774
675.952	12828
676.16	11970
676.368	11171
676.577	10355
676.785	9581
676.993	8907
677.202	8240
677.41	7682
677.618	7186
677.827	6717
678.035	6348
678.244	5942
678.452	5628
678.661	5312
678.869	5078
679.078	4860
679.287	4623
679.496	4470
679.704	4382
679.913	4230
680.122	4159
680.331	4042
680.54	4023
680.748	3949
680.957	3981
681.166	3936
681.375	3940
681.584	3901
681.793	3966
682.003	4002
682.212	3942
682.421	3963
682.63	4000
682.839	3972
683.048	4001
683.258	3960
683.467	3906
683.676	3928
683.886	3939
684.095	3932
684.305	3928
684.514	3910
684.724	3851
684.933	3800
685.143	3797
685.352	3786
685.562	3704
685.772	3719
685.981	3754
686.191	3733
686.401	3778
686.611	3890
686.821	4035
687.03	4263
687.24	4530
687.45	4657
687.66	4806
687.87	4974
688.08	5210
688.29	5360
688.5	5624
688.711	5951
688.921	6364
689.131	6630
689.341	6995
689.551	7210
689.762	7383
689.972	7644
690.182	7898
690.393	8059
690.603	8261
690.814	8516
691.024	8768
691.235	9029
691.445	9260
691.656	9312
691.866	9384
692.077	9470
692.288	9604
692.498	9652
692.709	9777
692.92	9848
693.131	9891
693.342	9941
693.552	9984
693.763	9976
693.974	10034
694.185	10074
694.396	10101
694.607	10098
694.818	10156
695.029	10159
695.241	10133
695.452	10063
695.663	10052
695.874	10011
696.085	10063
696.297	10064
696.508	10038
696.719	10090
696.931	10105
697.142	10059
697.354	10013
697.565	9973
697.777	9971
697.988	9927
698.2	9883
698.411	9810
698.623	9798
698.835	9694
699.046	9643
699.258	9628
699.47	9524
699.682	9332
699.893	9215
700.105	9095
700.317	8930
700.529	8780
700.741	8612
700.953	8446
701.165	8307
701.377	8127
701.589	7918
701.801	7762
702.014	7571
702.226	7384
702.438	7160
702.65	7010
702.863	6865
703.075	6650
703.287	6468
703.5	6279
703.712	6104
703.925	5906
704.137	5761
704.35	5561
704.562	5340
704.775	5195
704.987	5027
705.2	4897
705.413	4752
705.625	4553
705.838	4431
706.051	4236
706.264	4110
706.476	3939
706.689	3789
706.902	3660
707.115	3571
707.328	3427
707.541	3329
707.754	3227
707.967	3131
708.18	2997
708.393	2892
708.607	2769
708.82	2689
709.033	2613
709.246	2529
709.46	2485
709.673	2412
709.886	2336
710.1	2275
710.313	2216
710.526	2153
710.74	2048
710.953	2049
711.167	2003
711.381	1974
711.594	1913
711.808	1878
712.022	1847
712.235	1802
712.449	1736
712.663	1725
712.877	1692
713.09	1683
713.304	1694
713.518	1686
713.732	1677
713.946	1668
714.16	1658
714.374	1660
714.588	1692
714.802	1731
715.016	1752
715.231	1747
715.445	1791
715.659	1839
715.873	1787
716.088	1833
716.302	1914
716.516	1955
716.731	2059
716.945	2145
717.159	2274
717.374	2399
717.588	2518
717.803	2732
718.018	2904
718.232	3153
718.447	3455
718.662	3736
718.876	4046
719.091	4440
719.306	4785
719.521	5173
719.735	5558
719.95	6015
720.165	6466
720.38	6926
720.595	7448
720.81	7919
721.025	8389
721.24	8886
721.455	9358
721.67	9778
721.886	10099
722.101	10387
722.316	10655
722.531	11011
722.747	11335
722.962	11621
723.177	11777
723.393	11914
723.608	11933
723.823	11981
724.039	11949
724.254	11836
724.47	11718
724.686	11627
724.901	11475
725.117	11294
725.333	11069
725.548	10847
725.764	10621
725.98	10282
726.196	10013
726.411	9739
726.627	9466
726.843	9210
727.059	8975
727.275	8781
727.491	8550
727.707	8363
727.923	8193
728.139	7995
728.355	7778
728.572	7626
728.788	7564
729.004	7527
729.22	7487
729.437	7441
729.653	7363
729.869	7316
730.086	7218
730.302	7098
730.518	7044
730.735	6991
730.951	6984
731.168	6988
731.385	6998
731.601	6869
731.818	6774
732.035	6700
732.251	6589
732.468	6506
732.685	6379
732.902	6223
733.118	6040
733.335	5928
733.552	5778
733.769	5648
733.986	5441
734.203	5350
734.42	5188
734.637	4997
734.854	4820
735.071	4629
735.289	4454
735.506	4301
735.723	4170
735.94	4027
736.158	3893
736.375	3714
736.592	3579
736.81	3508
737.027	3353
737.245	3234
737.462	3133
737.68	3007
737.897	2950
738.115	2833
738.332	2795
738.55	2721
738.768	2630
738.985	2561
739.203	2500
739.421	2406
739.639	2367
739.856	2326
740.074	2281
740.292	2247
740.51	2141
740.728	2122
740.946	2054
741.164	2024
741.382	1997
741.6	1993
741.818	1914
742.037	1892
742.255	1867
742.473	1819
742.691	1794
742.91	1767
743.128	1765
743.346	1726
743.565	1700
743.783	1675
744.002	1634
744.22	1626
744.439	1587
744.657	1553
744.876	1534
745.094	1522
745.313	1460
745.532	1462
745.75	1454
745.969	1449
746.188	1406
746.407	1359
746.626	1350
746.844	1342
747.063	1333
747.282	1326
747.501	1294
747.72	1254
747.939	1271
748.158	1245
748.377	1266
748.597	1237
748.816	1240
749.035	1245
749.254	1257
749.473	1287
749.693	1255
749.912	1267
750.131	1236
750.351	1254
750.57	1227
750.79	1253
751.009	1261
751.229	1267
751.448	1332
751.668	1346
751.887	1347
752.107	1411
752.327	1432
752.546	1510
752.766	1477
752.986	1477
753.206	1529
753.426	1523
753.646	1522
753.865	1571
754.085	1554
754.305	1561
754.525	1633
754.745	1650
754.965	1607
755.186	1642
755.406	1639
755.626	1663
755.846	1622
756.066	1641
756.287	1636
756.507	1599
756.727	1564
756.948	1573
757.168	1561
757.388	1533
757.609	1496
757.829	1453
758.05	1442
758.27	1445
758.491	1457
758.712	1420
758.932	1411
759.153	1446
759.374	1419
759.594	1429
759.815	1408
760.036	1451
760.257	1456
760.478	1464
760.699	1484
760.919	1461
761.14	1506
761.361	1564
761.583	1571
761.804	1596
762.025	1582
762.246	1641
762.467	1645
762.688	1640
762.909	1642
763.131	1716
763.352	1724
763.573	1788
763.795	1751
764.016	1766
764.237	1760
764.459	1768
764.68	1756
764.902	1743
765.123	1735
765.345	1756
765.567	1736
765.788	1724
766.01	1715
766.232	1736
766.453	1733
766.675	1731
766.897	1682
767.119	1707
767.341	1675
767.563	1656
767.785	1635
768.007	1695
768.229	1652
768.451	1646
768.673	1648
768.895	1644
769.117	1627
769.339	1653
769.561	1614
769.784	1630
770.006	1622
770.228	1629
770.45	1709
770.673	1661
770.895	1665
771.118	1650
771.34	1670
771.563	1698
771.785	1677
772.008	1698
772.23	1720
772.453	1748
772.676	1743
772.898	1760
773.121	1690
773.344	1704
773.566	1710
773.789	1730
774.012	1734
774.235	1745
774.458	1756
774.681	1756
774.904	1722
775.127	1718
775.35	1690
775.573	1694
775.796	1712
776.019	1649
776.242	1642
776.466	1611
776.689	1613
776.912	1579
777.135	1550
777.359	1572
777.582	1546
777.805	1505
778.029	1492
778.252	1469
778.476	1452
778.699	1418
778.923	1374
779.147	1386
779.37	1351
779.594	1304
779.817	1296
780.041	1255
780.265	1206
780.489	1213
780.713	1216
780.936	1173
781.16	1166
781.384	1170
781.608	1116
781.832	1084
782.056	1074
782.28	1069
782.504	1043
782.728	1061
782.952	1046
783.177	1034
783.401	1052
783.625	1024
783.849	1003
784.074	982
784.298	1036
784.522	1041
784.747	984
784.971	1026
785.196	1004
785.42	1016
785.645	1032
785.869	994
786.094	999
786.318	999
786.543	977
786.768	975
786.992	970
787.217	1014
787.442	977
787.667	923
787.892	918
788.117	945
788.341	948
788.566	969
788.791	981
789.016	956
789.241	967
789.467	920
789.692	924
789.917	957
790.142	940
790.367	933
790.592	890
790.818	918
791.043	921
791.268	945
791.494	926
791.719	937
791.944	929
792.17	935
792.395	952
792.621	911
792.847	890
793.072	933
793.298	937
793.523	952
793.749	962
793.975	970
794.201	932
794.426	931
794.652	937
794.878	985
795.104	971
795.33	1020
795.556	1011
795.782	1039
796.008	1007
796.234	1012
796.46	983
796.686	1010
796.912	986
797.138	997
797.364	1042
797.591	1046
797.817	1036
798.043	1025
798.27	1018
798.496	1039
798.722	1033
798.949	1039
799.175	1024
799.402	1009
799.628	1005
799.855	1010
800.081	1012
800.308	1006
800.535	983
800.761	997
800.988	975
801.215	970
801.442	940
801.669	975
801.895	932
802.122	925
802.349	927
802.576	912
802.803	880
803.03	905
803.257	887
803.484	871
803.711	869
803.938	853
804.166	840
804.393	836
804.62	812
804.847	819
805.075	800
805.302	813
805.529	766
805.757	752
805.984	777
806.212	758
806.439	744
806.667	749
806.894	743
807.122	743
807.35	770
807.577	790
807.805	747
808.033	726
808.26	747
808.488	755
808.716	738
808.944	747
809.172	751
809.4	755
809.628	782
809.856	740
810.084	728
810.312	769
810.54	739
810.768	752
810.996	746
811.224	737
811.452	743
811.681	739
811.909	728
812.137	743
812.365	752
812.594	743
812.822	726
813.051	746
813.279	712
813.508	737
813.736	711
813.965	704
814.193	703
814.422	714
814.651	698
814.879	699
815.108	692
815.337	720
815.566	706
815.794	719
816.023	716
816.252	740
816.481	724
816.71	752
816.939	726
817.168	732
817.397	705
817.626	745
817.855	735
818.084	737
818.314	756
818.543	759
818.772	771
819.001	741
819.231	745
819.46	765
819.689	766
819.919	755
820.148	796
820.378	765
820.607	777
820.837	787
821.066	805
821.296	809
821.526	804
821.755	831
821.985	865
822.215	884
822.444	848
822.674	905
822.904	914
823.134	935
823.364	970
823.594	1022
823.824	1052
824.054	1069
824.284	1111
824.514	1138
824.744	1161
824.974	1196
825.204	1246
825.434	1285
825.664	1299
825.895	1304
826.125	1356
826.355	1423
826.586	1433
826.816	1500
827.046	1503
827.277	1531
827.507	1544
827.738	1543
827.968	1544
828.199	1567
828.429	1585
828.66	1588
828.891	1582
829.121	1549
829.352	1607
829.583	1591
829.814	1612
830.045	1641
830.275	1589
830.506	1618
830.737	1570
830.968	1598
831.199	1617
831.43	1622
831.661	1610
831.892	1582
832.123	1588
832.355	1566
832.586	1541
832.817	1594
833.048	1612
833.28	1568
833.511	1582
833.742	1557
833.974	1573
834.205	1574
834.436	1562
834.668	1567
834.899	1556
835.131	1510
835.363	1477
835.594	1489
835.826	1490
836.057	1492
836.289	1443
836.521	1437
836.753	1460
836.984	1446
837.216	1412
837.448	1439
837.68	1374
837.912	1394
838.144	1417
838.376	1399
838.608	1396
838.84	1422
839.072	1429
839.304	1463
839.536	1447
839.768	1482
840.001	1501
840.233	1558
840.465	1581
840.698	1571
840.93	1580
841.162	1605
841.395	1656
841.627	1694
841.86	1699
842.092	1743
842.325	1726
842.557	1749
842.79	1800
843.022	1804
843.255	1841
843.488	1847
843.721	1879
843.953	1888
844.186	1931
844.419	1939
844.652	1918
844.885	1914
845.118	1930
845.351	1917
845.584	1898
845.817	1908
846.05	1878
846.283	1852
846.516	1801
846.749	1790
846.982	1784
847.215	1707
847.449	1673
847.682	1683
847.915	1641
848.149	1618
848.382	1577
848.615	1584
848.849	1564
849.082	1556
849.316	1530
849.549	1525
849.783	1534
850.017	1500
850.25	1447
850.484	1486
850.718	1493
850.951	1506
851.185	1520
851.419	1588
851.653	1608
851.887	1695
852.121	1810
852.354	1898
852.588	2102
852.822	2281
853.056	2535
853.29	2800
853.525	3110
853.759	3363
853.993	3560
854.227	3783
854.461	3970
854.696	4112
854.93	4171
855.164	4236
855.398	4293
855.633	4282
855.867	4270
856.102	4269
856.336	4169
856.571	4108
856.805	4083
857.04	3991
857.274	3892
857.509	3790
857.744	3693
857.978	3601
858.213	3499
858.448	3479
858.683	3381
858.918	3280
859.152	3190
859.387	3136
859.622	3081
859.857	3006
860.092	2910
860.327	2855
860.562	2734
860.797	2656
861.033	2567
861.268	2516
861.503	2451
861.738	2369
861.973	2279
862.209	2213
862.444	2203
862.679	2171
862.915	2145
863.15	2088
863.386	1976
863.621	1956
863.857	1949
864.092	1911
864.328	1845
864.563	1805
864.799	1766
865.035	1769
865.27	1736
865.506	1712
865.742	1707
865.978	1749
866.214	1725
866.449	1674
866.685	1729
866.921	1699
867.157	1713
867.393	1728
867.629	1767
867.865	1805
868.101	1816
868.338	1833
868.574	1827
868.81	1878
869.046	1795
869.282	1865
869.519	1849
869.755	1799
869.991	1745
870.228	1763
870.464	1700
870.701	1660
870.937	1674
871.174	1626
871.41	1569
871.647	1517
871.883	1467
872.12	1450
872.357	1440
872.593	1400
872.83	1402
873.067	1389
873.304	1341
873.541	1319
873.777	1251
874.014	1236
874.251	1217
874.488	1209
874.725	1163
874.962	1165
875.199	1129
875.436	1095
875.674	1126
875.911	1104
876.148	1106
876.385	1093
876.622	1049
876.86	1055
877.097	1022
877.334	1056
877.572	1013
877.809	1041
878.047	1037
878.284	1034
878.522	1038
878.759	1084
878.997	1049
879.234	1020
879.472	1046
879.71	1038
879.947	1044
880.185	1043
880.423	1062
880.661	1100
880.899	1118
881.137	1095
881.374	1099
881.612	1130
881.85	1099
882.088	1161
882.326	1149
882.564	1178
882.803	1153
883.041	1179
883.279	1143
883.517	1148
883.755	1189
883.994	1201
884.232	1171
884.47	1229
884.709	1243
884.947	1232
885.185	1270
885.424	1272
885.662	1301
885.901	1350
886.139	1366
886.378	1392
886.617	1439
886.855	1519
887.094	1523
887.333	1598
887.571	1644
887.81	1711
888.049	1755
888.288	1793
888.527	1840
888.766	1891
889.005	1972
889.244	2084
889.483	2132
889.722	2192
889.961	2224
890.2	2230
890.439	2323
890.678	2338
890.917	2416
891.157	2394
891.396	2437
891.635	2450
891.874	2433
892.114	2454
892.353	2509
892.593	2475
892.832	2430
893.072	2466
893.311	2435
893.551	2395
893.79	2338
894.03	2306
894.269	2308
894.509	2274
894.749	2260
894.989	2235
895.228	2195
895.468	2182
895.708	2153
895.948	2124
896.188	2095
896.428	2050
896.668	2019
896.908	1963
897.148	1961
897.388	1959
897.628	1925
897.868	1890
898.108	1845
898.349	1820
898.589	1774
898.829	1753
899.069	1797
899.31	1745
899.55	1710
899.79	1662
900.031	1648
900.271	1623
900.512	1553
900.752	1547
900.993	1539
901.234	1488
901.474	1461
901.715	1444
901.956	1422
902.196	1376
902.437	1368
902.678	1376
902.919	1322
903.159	1307
903.4	1302
903.641	1288
903.882	1264
904.123	1218
904.364	1236
904.605	1210
904.846	1228
905.087	1242
905.329	1241
905.57	1230
905.811	1230
906.052	1255
906.293	1267
906.535	1304
906.776	1297
907.017	1327
907.259	1316
907.5	1335
907.742	1357
907.983	1342
908.225	1323
908.466	1380
908.708	1347
908.95	1367
909.191	1365
909.433	1334
909.675	1329
909.916	1312
910.158	1276
910.4	1281
910.642	1255
910.884	1260
911.126	1239
911.368	1199
911.61	1206
911.852	1202
912.094	1132
912.336	1150
912.578	1111
912.82	1090
913.062	1061
913.304	1088
913.547	1061
913.789	1035
914.031	1009
914.274	1015
914.516	969
914.758	953
915.001	963
915.243	942
915.486	938
915.728	956
915.971	954
916.213	974
916.456	969
916.699	984
916.941	938
917.184	979
917.427	970
917.67	1007
917.913	1004
918.155	1056
918.398	1047
918.641	1028
918.884	1078
919.127	1093
919.37	1127
919.613	1148
919.856	1173
920.099	1181
920.343	1174
920.586	1179
920.829	1205
921.072	1215
921.315	1260
921.559	1254
921.802	1252
[truncated: 6,073 more rows]

## Sheet: D12_run2
mass	intensity
500.036	8858
500.214	8767
500.393	8723
500.572	8748
500.751	8784
500.93	8891
501.11	9065
501.289	9069
501.468	9096
501.647	9011
501.826	8876
502.005	8702
502.185	8551
502.364	8476
502.543	8330
502.723	8272
502.902	8184
503.081	8188
503.261	8115
503.44	8053
503.62	7897
503.799	7693
503.979	7410
504.159	7220
504.338	6962
504.518	6753
504.698	6514
504.877	6320
505.057	6162
505.237	6058
505.417	5853
505.597	5606
505.777	5370
505.957	5134
506.137	4909
506.317	4618
506.497	4406
506.677	4204
506.857	3973
507.037	3814
507.217	3624
507.397	3466
507.577	3299
507.758	3227
507.938	3047
508.118	2927
508.299	2809
508.479	2642
508.659	2552
508.84	2467
509.02	2356
509.201	2285
509.381	2211
509.562	2195
509.743	2133
509.923	2062
510.104	2002
510.285	1925
510.465	1836
510.646	1812
510.827	1762
511.008	1688
511.189	1652
511.37	1634
511.551	1570
511.732	1535
511.913	1513
512.094	1479
512.275	1427
512.456	1412
512.637	1389
512.818	1336
512.999	1288
513.18	1282
513.362	1236
513.543	1247
513.724	1236
513.906	1241
514.087	1162
514.268	1176
514.45	1143
514.631	1113
514.813	1110
514.994	1107
515.176	1088
515.358	1100
515.539	1101
515.721	1079
515.903	1096
516.084	1068
516.266	1078
516.448	1062
516.63	1060
516.812	1071
516.994	1040
517.176	1022
517.357	1018
517.539	1008
517.722	983
517.904	999
518.086	967
518.268	963
518.45	927
518.632	953
518.814	938
518.997	923
519.179	930
519.361	917
519.544	923
519.726	926
519.908	920
520.091	932
520.273	946
520.456	956
520.638	940
520.821	971
521.004	1015
521.186	1024
521.369	1042
521.552	1092
521.734	1137
521.917	1161
522.1	1138
522.283	1155
522.466	1148
522.648	1159
522.831	1163
523.014	1165
523.197	1239
523.38	1261
523.563	1257
523.747	1276
523.93	1251
524.113	1260
524.296	1233
524.479	1239
524.662	1199
524.846	1190
525.029	1152
525.212	1181
525.396	1182
525.579	1176
525.763	1149
525.946	1154
526.13	1150
526.313	1129
526.497	1098
526.68	1089
526.864	1126
527.048	1110
527.231	1106
527.415	1121
527.599	1143
527.783	1201
527.967	1150
528.15	1163
528.334	1127
528.518	1139
528.702	1123
528.886	1145
529.07	1164
529.254	1158
529.438	1174
529.622	1160
529.807	1142
529.991	1145
530.175	1174
530.359	1142
530.544	1106
530.728	1089
530.912	1090
531.097	1050
531.281	1046
531.465	1068
531.65	1050
531.834	1034
532.019	1023
532.204	1007
532.388	976
532.573	948
532.757	901
532.942	892
533.127	887
533.312	870
533.496	857
533.681	832
533.866	815
534.051	817
534.236	810
534.421	786
534.606	785
534.791	821
534.976	766
535.161	784
535.346	746
535.531	742
535.717	766
535.902	767
536.087	718
536.272	741
536.458	736
536.643	693
536.828	703
537.014	701
537.199	701
537.385	671
537.57	663
537.756	658
537.941	655
538.127	660
538.312	642
538.498	635
538.684	614
538.87	599
539.055	591
539.241	568
539.427	566
539.613	558
539.799	580
539.985	586
540.171	570
540.357	557
540.543	530
540.729	537
540.915	553
541.101	528
541.287	558
541.473	535
541.659	550
541.846	520
542.032	517
542.218	547
542.405	535
542.591	532
542.777	506
542.964	486
543.15	501
543.337	516
543.523	485
543.71	486
543.896	482
544.083	498
544.27	486
544.456	499
544.643	457
544.83	465
545.017	466
545.204	472
545.39	486
545.577	465
545.764	461
545.951	451
546.138	447
546.325	447
546.512	449
546.699	431
546.886	425
547.074	433
547.261	426
547.448	450
547.635	415
547.823	413
548.01	444
548.197	427
548.385	448
548.572	437
548.759	461
548.947	460
549.134	463
549.322	493
549.509	511
549.697	502
549.885	514
550.072	507
550.26	491
550.448	487
550.636	515
550.823	510
551.011	511
551.199	521
551.387	507
551.575	498
551.763	511
551.951	519
552.139	523
552.327	518
552.515	540
552.703	534
552.891	520
553.079	541
553.268	550
553.456	545
553.644	548
553.832	547
554.021	550
554.209	554
554.397	535
554.586	564
554.774	518
554.963	562
555.151	536
555.34	527
555.529	543
555.717	557
555.906	529
556.095	536
556.283	553
556.472	554
556.661	573
556.85	590
557.038	586
557.227	591
557.416	611
557.605	633
557.794	652
557.983	692
558.172	726
558.361	751
558.55	759
558.74	784
558.929	832
559.118	876
559.307	921
559.497	987
559.686	1031
559.875	1094
560.065	1086
560.254	1150
560.443	1231
560.633	1255
560.822	1325
561.012	1378
561.201	1417
561.391	1458
561.581	1516
561.77	1562
561.96	1617
562.15	1622
562.339	1626
562.529	1626
562.719	1658
562.909	1667
563.099	1708
563.289	1740
563.479	1715
563.669	1733
563.859	1727
564.049	1718
564.239	1707
564.429	1691
564.619	1630
564.809	1651
564.999	1627
565.19	1617
565.38	1594
565.57	1589
565.761	1581
565.951	1568
566.141	1497
566.332	1463
566.522	1433
566.713	1380
566.903	1320
567.094	1251
567.284	1212
567.475	1144
567.666	1134
567.856	1049
568.047	1006
568.238	931
568.429	879
568.619	856
568.81	820
569.001	770
569.192	737
569.383	726
569.574	675
569.765	654
569.956	632
570.147	605
570.338	568
570.529	554
570.721	531
570.912	524
571.103	488
571.294	478
571.486	474
571.677	449
571.868	431
572.06	451
572.251	408
572.443	404
572.634	410
572.826	372
573.017	374
573.209	370
573.4	361
573.592	351
573.784	331
573.975	320
574.167	312
574.359	309
574.551	300
574.743	307
574.935	299
575.126	292
575.318	286
575.51	269
575.702	285
575.894	272
576.087	255
576.279	256
576.471	246
576.663	259
576.855	271
577.047	272
577.24	266
577.432	258
577.624	248
577.817	250
578.009	260
578.201	252
578.394	266
578.586	271
578.779	259
578.971	257
579.164	270
579.357	279
579.549	303
579.742	291
579.935	293
580.128	282
580.32	304
580.513	305
580.706	284
580.899	285
581.092	288
581.285	310
581.478	304
581.671	322
581.864	321
582.057	354
582.25	317
582.443	317
582.636	325
582.829	325
583.023	337
583.216	339
583.409	321
583.603	329
583.796	306
583.989	332
584.183	312
584.376	325
584.57	318
584.763	322
584.957	330
585.15	317
585.344	281
585.538	302
585.731	287
585.925	294
586.119	276
586.313	277
586.506	269
586.7	278
586.894	274
587.088	288
587.282	294
587.476	301
587.67	312
587.864	327
588.058	362
588.252	417
588.446	472
588.64	569
588.835	592
589.029	675
589.223	709
589.417	735
589.612	729
589.806	767
590.001	781
590.195	828
590.389	835
590.584	862
590.778	907
590.973	896
591.168	931
591.362	913
591.557	884
591.752	875
591.946	842
592.141	807
592.336	771
592.531	758
592.725	717
592.92	725
593.115	727
593.31	705
593.505	682
593.7	628
593.895	606
594.09	615
594.285	605
594.48	572
594.676	579
594.871	528
595.066	528
595.261	492
595.457	510
595.652	517
595.847	471
596.043	474
596.238	470
596.434	491
596.629	503
596.825	489
597.02	430
597.216	493
597.411	475
597.607	465
597.803	470
597.998	473
598.194	462
598.39	441
598.586	489
598.782	485
598.977	473
599.173	455
599.369	453
599.565	450
599.761	414
599.957	444
600.153	391
600.35	415
600.546	385
600.742	414
600.938	340
601.134	354
601.33	337
601.527	338
601.723	314
601.919	318
602.116	300
602.312	287
602.509	279
602.705	271
602.902	249
603.098	240
603.295	235
603.492	214
603.688	221
603.885	238
604.082	221
604.278	222
604.475	218
604.672	229
604.869	221
605.066	231
605.263	238
605.459	253
605.656	248
605.853	242
606.05	221
606.248	244
606.445	256
606.642	246
606.839	242
607.036	262
607.233	247
607.431	264
607.628	243
607.825	255
608.023	239
608.22	249
608.417	239
608.615	237
608.812	237
609.01	243
609.207	234
609.405	221
609.603	204
609.8	196
609.998	201
610.196	208
610.393	198
610.591	169
610.789	185
610.987	184
611.185	184
611.383	192
611.581	170
611.779	193
611.977	173
612.175	167
612.373	172
612.571	169
612.769	153
612.967	168
613.165	169
613.363	172
613.562	145
613.76	165
613.958	156
614.157	144
614.355	154
614.553	150
614.752	142
614.95	155
615.149	142
615.348	152
615.546	173
615.745	187
615.943	167
616.142	176
616.341	199
616.539	174
616.738	173
616.937	178
617.136	182
617.335	192
617.534	191
617.733	191
617.932	200
618.131	189
618.33	197
618.529	219
618.728	203
618.927	220
619.126	205
619.325	199
619.525	201
619.724	218
619.923	219
620.122	216
620.322	206
620.521	230
620.721	219
620.92	218
621.119	230
621.319	232
621.519	243
621.718	266
621.918	294
622.117	297
622.317	325
622.517	386
622.717	431
622.916	441
623.116	462
623.316	508
623.516	529
623.716	538
623.916	546
624.116	573
624.316	595
624.516	656
624.716	687
624.916	759
625.116	791
625.316	829
625.516	822
625.717	845
625.917	803
626.117	805
626.317	826
626.518	820
626.718	869
626.919	939
627.119	933
627.32	1003
627.52	1099
627.721	1201
627.921	1282
628.122	1435
628.322	1636
628.523	1819
628.724	1942
628.925	2076
629.125	2226
629.326	2290
629.527	2448
629.728	2541
629.929	2675
630.13	2817
630.331	2926
630.532	3058
630.733	3190
630.934	3276
631.135	3324
631.336	3294
631.537	3222
631.738	3206
631.94	3176
632.141	3168
632.342	3212
632.543	3266
632.745	3226
632.946	3252
633.148	3168
633.349	3082
633.551	2972
633.752	2871
633.954	2756
634.155	2709
634.357	2622
634.558	2572
634.76	2533
634.962	2467
635.164	2396
635.365	2320
635.567	2218
635.769	2155
635.971	2038
636.173	1987
636.375	1873
636.577	1831
636.779	1773
636.981	1759
637.183	1690
637.385	1621
637.587	1558
637.789	1492
637.991	1419
638.194	1338
638.396	1281
638.598	1269
638.8	1228
639.003	1211
639.205	1222
639.408	1218
639.61	1254
639.813	1299
640.015	1331
640.218	1396
640.42	1452
640.623	1555
640.825	1648
641.028	1727
641.231	1807
641.434	1826
641.636	1848
641.839	1872
642.042	1931
642.245	1972
642.448	2051
642.651	2068
642.854	2110
643.057	2118
643.26	2133
643.463	2106
643.666	2031
643.869	1986
644.072	1910
644.275	1870
644.479	1804
644.682	1767
644.885	1718
645.088	1653
645.292	1547
645.495	1491
645.699	1405
645.902	1339
646.106	1248
646.309	1194
646.513	1119
646.716	1062
646.92	999
647.123	959
647.327	916
647.531	851
647.735	804
647.938	756
648.142	702
648.346	672
648.55	616
648.754	582
648.958	556
649.162	542
649.366	516
649.57	505
649.774	493
649.978	494
650.182	441
650.386	444
650.59	448
650.795	440
650.999	420
651.203	426
651.407	436
651.612	432
651.816	431
652.021	456
652.225	451
652.429	477
652.634	471
652.839	518
653.043	492
653.248	534
653.452	559
653.657	552
653.862	580
654.066	632
654.271	638
654.476	719
654.681	768
654.886	847
655.091	920
655.296	1052
655.501	1195
655.706	1366
655.911	1548
656.116	1792
656.321	2078
656.526	2405
656.731	2754
656.936	3174
657.141	3525
657.347	3897
657.552	4213
657.757	4578
657.963	4955
658.168	5340
658.373	5749
658.579	6158
658.784	6553
658.99	7024
659.195	7365
659.401	7691
659.607	7973
659.812	8266
660.018	8393
660.224	8601
660.429	8783
660.635	9027
660.841	9197
661.047	9305
661.253	9364
661.459	9391
661.665	9360
661.871	9298
662.077	9234
662.283	9281
662.489	9249
662.695	9193
662.901	9126
663.107	9071
663.313	9051
663.519	9196
663.726	9494
663.932	10032
664.138	10758
664.345	11772
664.551	12775
664.757	13789
664.964	14565
665.17	15067
665.377	15376
665.583	15852
665.79	16371
665.997	17166
666.203	18289
666.41	19550
666.617	20909
666.823	22049
667.03	22744
667.237	23011
667.444	23128
667.651	23212
667.858	23270
668.065	23491
668.271	23886
668.478	24409
668.686	24807
668.893	25042
669.1	24936
669.307	24679
669.514	24131
669.721	23598
669.928	22948
670.136	22337
670.343	21763
670.55	21290
670.758	20755
670.965	20083
671.172	19392
671.38	18582
671.587	17702
671.795	16711
672.002	15776
672.21	14899
672.418	14050
672.625	13252
672.833	12426
673.041	11677
673.248	10924
673.456	10156
673.664	9426
673.872	8782
674.08	8093
674.288	7412
674.495	6765
674.703	6217
674.911	5658
675.119	5163
675.327	4748
675.536	4326
675.744	3950
675.952	3572
676.16	3283
676.368	2980
676.577	2723
676.785	2479
676.993	2258
677.202	2080
677.41	1931
677.618	1822
677.827	1696
678.035	1562
678.244	1469
678.452	1412
678.661	1344
678.869	1304
679.078	1293
679.287	1237
679.496	1189
679.704	1176
679.913	1188
680.122	1214
680.331	1219
680.54	1202
680.748	1225
680.957	1233
681.166	1254
681.375	1235
681.584	1255
681.793	1292
682.003	1276
682.212	1298
682.421	1266
682.63	1273
682.839	1225
683.048	1260
683.258	1257
683.467	1222
683.676	1255
683.886	1216
684.095	1185
684.305	1183
684.514	1124
684.724	1084
684.933	1070
685.143	1043
685.352	1025
685.562	1051
685.772	1019
685.981	1060
686.191	1090
686.401	1172
686.611	1346
686.821	1542
687.03	1728
687.24	1769
687.45	1818
687.66	1825
687.87	1896
688.08	1922
688.29	2029
688.5	2225
688.711	2467
688.921	2713
689.131	2871
689.341	2977
689.551	2943
689.762	2960
689.972	2919
690.182	2916
690.393	2930
690.603	3089
690.814	3216
691.024	3398
691.235	3437
691.445	3478
691.656	3411
691.866	3433
692.077	3447
692.288	3440
692.498	3401
692.709	3433
692.92	3487
693.131	3533
693.342	3523
693.552	3548
693.763	3530
693.974	3535
694.185	3542
694.396	3624
694.607	3573
694.818	3653
695.029	3646
695.241	3664
695.452	3656
695.663	3675
695.874	3636
696.085	3589
696.297	3631
696.508	3639
696.719	3700
696.931	3735
697.142	3721
697.354	3696
697.565	3642
697.777	3668
697.988	3581
698.2	3550
698.411	3521
698.623	3506
698.835	3429
699.046	3430
699.258	3385
699.47	3341
699.682	3259
699.893	3117
700.105	3011
700.317	2934
700.529	2894
700.741	2802
700.953	2748
701.165	2635
701.377	2540
701.589	2499
701.801	2402
702.014	2326
702.226	2213
702.438	2172
702.65	2147
702.863	2093
703.075	2003
703.287	1944
703.5	1906
703.712	1858
703.925	1756
704.137	1702
704.35	1649
704.562	1560
704.775	1571
704.987	1581
705.2	1552
705.413	1507
705.625	1428
705.838	1344
706.051	1315
706.264	1281
706.476	1215
706.689	1161
706.902	1120
707.115	1150
707.328	1094
707.541	1094
707.754	1026
707.967	1010
708.18	964
708.393	962
708.607	934
708.82	914
709.033	905
709.246	922
709.46	902
709.673	850
709.886	850
710.1	858
710.313	835
710.526	805
710.74	766
710.953	789
711.167	763
711.381	777
711.594	736
711.808	735
712.022	710
712.235	685
712.449	646
712.663	658
712.877	637
713.09	615
713.304	603
713.518	635
713.732	595
713.946	584
714.16	570
714.374	576
714.588	573
714.802	590
715.016	552
715.231	569
715.445	562
715.659	583
715.873	545
716.088	604
716.302	615
716.516	599
716.731	639
716.945	681
717.159	734
717.374	771
717.588	858
717.803	933
718.018	1047
718.232	1200
718.447	1325
718.662	1474
718.876	1652
719.091	1757
719.306	1932
719.521	2122
719.735	2319
719.95	2513
720.165	2650
720.38	2861
720.595	3103
720.81	3274
721.025	3445
721.24	3661
721.455	3720
721.67	3772
721.886	3821
722.101	3945
722.316	4039
722.531	4132
722.747	4139
722.962	4122
723.177	4119
723.393	4077
723.608	3986
723.823	3913
724.039	3823
724.254	3691
724.47	3582
724.686	3485
724.901	3372
725.117	3248
725.333	3112
725.548	2986
725.764	2844
725.98	2687
726.196	2630
726.411	2529
726.627	2475
726.843	2507
727.059	2466
727.275	2450
727.491	2397
727.707	2339
727.923	2278
728.139	2231
728.355	2262
728.572	2281
728.788	2374
729.004	2527
729.22	2606
729.437	2621
729.653	2588
729.869	2554
730.086	2472
730.302	2432
730.518	2428
730.735	2482
730.951	2577
731.168	2573
731.385	2540
731.601	2508
731.818	2406
732.035	2303
732.251	2207
732.468	2130
732.685	2068
732.902	2064
733.118	1956
733.335	1888
733.552	1816
733.769	1740
733.986	1614
734.203	1541
734.42	1441
734.637	1367
734.854	1268
735.071	1212
735.289	1166
735.506	1103
735.723	1031
735.94	928
736.158	921
736.375	865
736.592	801
736.81	736
737.027	688
737.245	654
737.462	597
737.68	570
737.897	571
738.115	530
738.332	501
738.55	493
738.768	476
738.985	449
739.203	420
739.421	408
739.639	381
739.856	362
740.074	371
740.292	336
740.51	328
740.728	296
740.946	310
741.164	290
741.382	274
741.6	284
741.818	269
742.037	269
742.255	262
742.473	242
742.691	246
742.91	229
743.128	215
743.346	210
743.565	217
743.783	222
744.002	218
744.22	198
744.439	186
744.657	176
744.876	182
745.094	191
745.313	177
745.532	187
745.75	169
745.969	178
746.188	164
746.407	177
746.626	167
746.844	154
747.063	137
747.282	147
747.501	180
747.72	163
747.939	170
748.158	167
748.377	151
748.597	166
748.816	160
749.035	173
749.254	166
749.473	180
749.693	156
749.912	179
750.131	184
750.351	185
750.57	194
750.79	186
751.009	194
751.229	175
751.448	182
751.668	216
751.887	199
752.107	194
752.327	224
752.546	214
752.766	247
752.986	241
753.206	235
753.426	239
753.646	251
753.865	244
754.085	226
754.305	240
754.525	252
754.745	261
754.965	245
755.186	259
755.406	246
755.626	259
755.846	258
756.066	247
756.287	224
756.507	234
756.727	231
756.948	221
757.168	221
757.388	211
757.609	207
757.829	205
758.05	204
758.27	206
758.491	210
758.712	210
758.932	211
759.153	211
759.374	200
759.594	220
759.815	228
760.036	231
760.257	217
760.478	245
760.699	248
760.919	263
761.14	260
761.361	257
761.583	274
761.804	282
762.025	290
762.246	287
762.467	301
762.688	302
762.909	308
763.131	330
763.352	320
763.573	328
763.795	307
764.016	341
764.237	318
764.459	321
764.68	314
764.902	315
765.123	304
765.345	322
765.567	323
765.788	338
766.01	302
766.232	303
766.453	314
766.675	304
766.897	308
767.119	297
767.341	284
767.563	306
767.785	284
768.007	308
768.229	299
768.451	294
768.673	300
768.895	300
769.117	305
769.339	315
769.561	314
769.784	303
770.006	316
770.228	315
770.45	316
770.673	346
770.895	341
771.118	332
771.34	318
771.563	358
771.785	329
772.008	358
772.23	333
772.453	358
772.676	360
772.898	366
773.121	369
773.344	364
773.566	352
773.789	385
774.012	367
774.235	356
774.458	365
774.681	352
774.904	355
775.127	354
775.35	360
775.573	340
775.796	354
776.019	335
776.242	318
776.466	300
776.689	317
776.912	301
777.135	284
777.359	280
777.582	269
777.805	267
778.029	262
778.252	256
778.476	237
778.699	236
778.923	235
779.147	209
779.37	212
779.594	209
779.817	197
780.041	196
780.265	185
780.489	184
780.713	155
780.936	161
781.16	152
781.384	160
781.608	142
781.832	138
782.056	145
782.28	134
782.504	136
782.728	130
782.952	124
783.177	121
783.401	122
783.625	111
783.849	119
784.074	116
784.298	106
784.522	104
784.747	116
784.971	110
785.196	102
785.42	95
785.645	102
785.869	114
786.094	103
786.318	94
786.543	94
786.768	89
786.992	89
787.217	81
787.442	90
787.667	102
787.892	99
788.117	93
788.341	81
788.566	79
788.791	90
789.016	104
789.241	120
789.467	112
789.692	93
789.917	90
790.142	97
790.367	87
790.592	91
790.818	96
791.043	98
791.268	104
791.494	99
791.719	114
791.944	100
792.17	98
792.395	102
792.621	99
792.847	95
793.072	119
793.298	111
793.523	100
793.749	110
793.975	120
794.201	110
794.426	111
794.652	120
794.878	110
795.104	113
795.33	113
795.556	128
795.782	136
796.008	146
796.234	134
796.46	161
796.686	153
796.912	130
797.138	166
797.364	158
797.591	154
797.817	139
798.043	147
798.27	127
798.496	133
798.722	139
798.949	164
799.175	151
799.402	149
799.628	150
799.855	129
800.081	130
800.308	134
800.535	131
800.761	127
800.988	135
801.215	125
801.442	131
801.669	136
801.895	115
802.122	114
802.349	109
802.576	119
802.803	117
803.03	114
803.257	99
803.484	105
803.711	98
803.938	97
804.166	89
804.393	105
804.62	95
804.847	101
805.075	92
805.302	89
805.529	87
805.757	80
805.984	93
806.212	99
806.439	90
806.667	83
806.894	78
807.122	79
807.35	72
807.577	80
807.805	77
808.033	83
808.26	82
808.488	81
808.716	73
808.944	87
809.172	81
809.4	84
809.628	87
809.856	81
810.084	72
810.312	86
810.54	87
810.768	85
810.996	81
811.224	90
811.452	72
811.681	73
811.909	70
812.137	78
812.365	79
812.594	80
812.822	67
813.051	68
813.279	72
813.508	71
813.736	71
813.965	73
814.193	77
814.422	80
814.651	75
814.879	85
815.108	71
815.337	65
815.566	80
815.794	74
816.023	77
816.252	64
816.481	61
816.71	71
816.939	61
817.168	63
817.397	69
817.626	81
817.855	65
818.084	74
818.314	70
818.543	64
818.772	73
819.001	59
819.231	61
819.46	64
819.689	67
819.919	75
820.148	76
820.378	79
820.607	70
820.837	79
821.066	75
821.296	73
821.526	76
821.755	85
821.985	96
822.215	100
822.444	87
822.674	108
822.904	97
823.134	110
823.364	120
823.594	152
823.824	152
824.054	151
824.284	156
824.514	177
824.744	185
824.974	217
825.204	221
825.434	230
825.664	236
825.895	257
826.125	260
826.355	244
826.586	228
826.816	242
827.046	244
827.277	254
827.507	253
827.738	253
827.968	223
828.199	243
828.429	244
828.66	240
828.891	223
829.121	236
829.352	209
829.583	244
829.814	211
830.045	214
830.275	214
830.506	240
830.737	236
830.968	249
831.199	250
831.43	262
831.661	266
831.892	273
832.123	263
832.355	270
832.586	269
832.817	303
833.048	303
833.28	300
833.511	293
833.742	284
833.974	293
834.205	295
834.436	302
834.668	305
834.899	302
835.131	286
835.363	291
835.594	299
835.826	279
836.057	272
836.289	277
836.521	263
836.753	261
836.984	255
837.216	234
837.448	242
837.68	235
837.912	238
838.144	219
838.376	218
838.608	202
838.84	206
839.072	207
839.304	211
839.536	206
839.768	203
840.001	189
840.233	194
840.465	169
840.698	176
840.93	170
841.162	186
841.395	173
841.627	187
841.86	187
842.092	204
842.325	192
842.557	189
842.79	204
843.022	218
843.255	213
843.488	236
843.721	231
843.953	223
844.186	229
844.419	228
844.652	227
844.885	228
845.118	223
845.351	221
845.584	203
845.817	201
846.05	183
846.283	169
846.516	164
846.749	172
846.982	182
847.215	163
847.449	157
847.682	152
847.915	141
848.149	156
848.382	148
848.615	144
848.849	148
849.082	144
849.316	138
849.549	128
849.783	136
850.017	135
850.25	122
850.484	139
850.718	134
850.951	140
851.185	151
851.419	160
851.653	177
851.887	220
852.121	260
852.354	346
852.588	439
852.822	595
853.056	706
853.29	788
853.525	898
853.759	953
853.993	984
854.227	1033
854.461	1012
854.696	1000
854.93	930
855.164	887
855.398	848
855.633	800
855.867	741
856.102	699
856.336	639
856.571	600
856.805	561
857.04	521
857.274	485
857.509	485
857.744	459
857.978	455
858.213	425
858.448	425
858.683	408
858.918	386
859.152	366
859.387	368
859.622	327
859.857	339
860.092	334
860.327	304
860.562	278
860.797	296
861.033	272
861.268	260
861.503	258
861.738	264
861.973	258
862.209	243
862.444	246
862.679	235
862.915	223
863.15	240
863.386	196
863.621	208
863.857	205
864.092	213
864.328	203
864.563	196
864.799	202
865.035	196
865.27	188
865.506	206
865.742	209
865.978	200
866.214	196
866.449	210
866.685	203
866.921	220
867.157	187
867.393	181
867.629	187
867.865	192
868.101	190
868.338	197
868.574	211
868.81	183
869.046	176
869.282	184
869.519	178
869.755	183
869.991	175
870.228	145
870.464	158
870.701	149
870.937	158
871.174	163
871.41	137
871.647	143
871.883	131
872.12	140
872.357	141
872.593	147
872.83	145
873.067	129
873.304	125
873.541	143
873.777	110
874.014	126
874.251	117
874.488	121
874.725	126
874.962	118
875.199	116
875.436	99
875.674	111
875.911	89
876.148	104
876.385	93
876.622	101
876.86	95
877.097	104
877.334	109
877.572	89
877.809	84
878.047	92
878.284	109
878.522	94
878.759	103
878.997	99
879.234	103
879.472	109
879.71	108
879.947	106
880.185	97
880.423	109
880.661	120
880.899	119
881.137	127
881.374	134
881.612	116
881.85	142
882.088	149
882.326	140
882.564	147
882.803	158
883.041	173
883.279	163
883.517	178
883.755	178
883.994	189
884.232	185
884.47	184
884.709	182
884.947	193
885.185	204
885.424	190
885.662	211
885.901	199
886.139	210
886.378	192
886.617	199
886.855	200
887.094	203
887.333	227
887.571	226
887.81	240
888.049	218
888.288	249
888.527	251
888.766	267
889.005	256
889.244	284
889.483	277
889.722	271
889.961	292
890.2	292
890.439	308
890.678	292
890.917	287
891.157	274
891.396	272
891.635	281
891.874	271
892.114	296
892.353	279
892.593	297
892.832	284
893.072	298
893.311	297
893.551	291
893.79	285
894.03	289
894.269	293
894.509	291
894.749	288
894.989	273
895.228	280
895.468	282
895.708	285
895.948	271
896.188	265
896.428	283
896.668	264
896.908	269
897.148	289
897.388	283
897.628	265
897.868	276
898.108	272
898.349	274
898.589	271
898.829	262
899.069	241
899.31	239
899.55	260
899.79	250
900.031	257
900.271	231
900.512	236
900.752	239
900.993	231
901.234	224
901.474	221
901.715	209
901.956	222
902.196	231
902.437	205
902.678	208
902.919	202
903.159	207
903.4	204
903.641	193
903.882	218
904.123	208
904.364	213
904.605	241
904.846	248
905.087	254
905.329	242
905.57	246
905.811	248
906.052	261
906.293	260
906.535	270
906.776	260
907.017	268
907.259	272
907.5	279
907.742	267
907.983	258
908.225	259
908.466	256
908.708	252
908.95	234
909.191	226
909.433	232
909.675	207
909.916	214
910.158	217
910.4	197
910.642	171
910.884	195
911.126	167
911.368	159
911.61	154
911.852	139
912.094	141
912.336	158
912.578	128
912.82	136
913.062	144
913.304	133
913.547	128
913.789	144
914.031	149
914.274	140
914.516	143
914.758	131
915.001	120
915.243	123
915.486	151
915.728	150
915.971	136
916.213	153
916.456	161
916.699	163
916.941	166
917.184	155
917.427	145
917.67	153
917.913	157
918.155	161
918.398	153
918.641	157
918.884	161
919.127	168
919.37	168
919.613	185
919.856	163
920.099	171
920.343	184
920.586	176
920.829	170
921.072	202
921.315	208
921.559	198
921.802	184
[truncated: 6,073 more rows]

## Sheet: D9_run2
mass	intensity
500.036	34372
500.214	34480
500.393	34449
500.572	34593
500.751	34968
500.93	35576
501.11	36254
501.289	36896
501.468	37401
501.647	37672
501.826	37818
502.005	37960
502.185	38003
502.364	37983
502.543	37933
502.723	38187
502.902	38313
503.081	38601
503.261	38745
503.44	38979
503.62	38929
503.799	38741
503.979	38434
504.159	38069
504.338	37417
504.518	36955
504.698	36527
504.877	35954
505.057	35469
505.237	35012
505.417	34384
505.597	33716
505.777	32943
505.957	32090
506.137	31157
506.317	30220
506.497	29199
506.677	28272
506.857	27333
507.037	26342
507.217	25330
507.397	24507
507.577	23609
507.758	22733
507.938	21737
508.118	20849
508.299	20037
508.479	19169
508.659	18380
508.84	17700
509.02	17078
509.201	16342
509.381	15673
509.562	15061
509.743	14571
509.923	14010
510.104	13503
510.285	13065
510.465	12551
510.646	12229
510.827	11852
511.008	11545
511.189	11179
511.37	10973
511.551	10677
511.732	10451
511.913	10225
512.094	10055
512.275	9934
512.456	9793
512.637	9631
512.818	9535
512.999	9363
513.18	9289
513.362	9258
513.543	9269
513.724	9116
513.906	9104
514.087	9052
514.268	9052
514.45	8941
514.631	8876
514.813	8847
514.994	8950
515.176	8880
515.358	8831
515.539	8832
515.721	8755
515.903	8679
516.084	8639
516.266	8591
516.448	8600
516.63	8581
516.812	8501
516.994	8408
517.176	8342
517.357	8314
517.539	8282
517.722	8179
517.904	8133
518.086	8034
518.268	8066
518.45	8048
518.632	8120
518.814	8132
518.997	8229
519.179	8282
519.361	8407
519.544	8502
519.726	8580
519.908	8745
520.091	8856
520.273	8996
520.456	9141
520.638	9195
520.821	9305
521.004	9388
521.186	9587
521.369	9714
521.552	9925
521.734	10077
521.917	10229
522.1	10281
522.283	10251
522.466	10171
522.648	10136
522.831	10156
523.014	10138
523.197	10129
523.38	10151
523.563	10074
523.747	10094
523.93	10014
524.113	9935
524.296	9792
524.479	9610
524.662	9429
524.846	9259
525.029	9080
525.212	8994
525.396	8847
525.579	8756
525.763	8591
525.946	8505
526.13	8431
526.313	8343
526.497	8270
526.68	8223
526.864	8114
527.048	8004
527.231	7964
527.415	7967
527.599	8012
527.783	8078
527.967	8088
528.15	8093
528.334	8073
528.518	8174
528.702	8195
528.886	8268
529.07	8293
529.254	8318
529.438	8338
529.622	8462
529.807	8452
529.991	8444
530.175	8500
530.359	8472
530.544	8440
530.728	8454
530.912	8392
531.097	8335
531.281	8305
531.465	8323
531.65	8245
531.834	8219
532.019	8145
532.204	7986
532.388	7806
532.573	7763
532.757	7692
532.942	7631
533.127	7513
533.312	7494
533.496	7403
533.681	7269
533.866	7208
534.051	7172
534.236	7135
534.421	7046
534.606	7022
534.791	7159
534.976	7187
535.161	7260
535.346	7351
535.531	7447
535.717	7508
535.902	7574
536.087	7593
536.272	7604
536.458	7628
536.643	7621
536.828	7568
537.014	7608
537.199	7656
537.385	7656
537.57	7708
537.756	7686
537.941	7616
538.127	7524
538.312	7430
538.498	7366
538.684	7192
538.87	7112
539.055	6899
539.241	6799
539.427	6661
539.613	6513
539.799	6372
539.985	6288
540.171	6137
540.357	5979
540.543	5846
540.729	5786
540.915	5676
541.101	5548
541.287	5485
541.473	5370
541.659	5276
541.846	5189
542.032	5076
542.218	5070
542.405	4967
542.591	4943
542.777	4855
542.964	4787
543.15	4818
543.337	4784
543.523	4770
543.71	4731
543.896	4654
544.083	4601
544.27	4602
544.456	4586
544.643	4564
544.83	4554
545.017	4496
545.204	4478
545.39	4476
545.577	4444
545.764	4425
545.951	4400
546.138	4347
546.325	4342
546.512	4263
546.699	4252
546.886	4244
547.074	4272
547.261	4254
547.448	4265
547.635	4254
547.823	4254
548.01	4264
548.197	4324
548.385	4376
548.572	4409
548.759	4531
548.947	4666
549.134	4781
549.322	4915
549.509	4994
549.697	5093
549.885	5168
550.072	5251
550.26	5253
550.448	5328
550.636	5396
550.823	5484
551.011	5471
551.199	5579
551.387	5580
551.575	5628
551.763	5620
551.951	5629
552.139	5627
552.327	5604
552.515	5579
552.703	5579
552.891	5545
553.079	5566
553.268	5530
553.456	5546
553.644	5517
553.832	5576
554.021	5528
554.209	5494
554.397	5489
554.586	5510
554.774	5419
554.963	5427
555.151	5340
555.34	5363
555.529	5330
555.717	5334
555.906	5296
556.095	5272
556.283	5295
556.472	5334
556.661	5305
556.85	5367
557.038	5360
557.227	5398
557.416	5435
557.605	5467
557.794	5464
557.983	5555
558.172	5614
558.361	5694
558.55	5716
558.74	5834
558.929	5946
559.118	6050
559.307	6200
559.497	6337
559.686	6475
559.875	6577
560.065	6720
560.254	6815
560.443	6896
560.633	7022
560.822	7192
561.012	7336
561.201	7493
561.391	7755
561.581	7988
561.77	8197
561.96	8269
562.15	8479
562.339	8610
562.529	8777
562.719	8892
562.909	9060
563.099	9226
563.289	9476
563.479	9577
563.669	9728
563.859	9796
564.049	9822
564.239	9820
564.429	9759
564.619	9684
564.809	9730
564.999	9770
565.19	9796
565.38	9742
565.57	9720
565.761	9646
565.951	9610
566.141	9388
566.332	9162
566.522	9002
566.713	8875
566.903	8718
567.094	8535
567.284	8416
567.475	8197
567.666	8038
567.856	7902
568.047	7726
568.238	7556
568.429	7381
568.619	7198
568.81	6973
569.001	6839
569.192	6653
569.383	6535
569.574	6375
569.765	6251
569.956	6071
570.147	5928
570.338	5865
570.529	5661
570.721	5482
570.912	5426
571.103	5306
571.294	5148
571.486	5032
571.677	4917
571.868	4800
572.06	4691
572.251	4595
572.443	4539
572.634	4426
572.826	4379
573.017	4286
573.209	4215
573.4	4134
573.592	4051
573.784	3932
573.975	3874
574.167	3795
574.359	3767
574.551	3743
574.743	3657
574.935	3583
575.126	3528
575.318	3464
575.51	3396
575.702	3317
575.894	3299
576.087	3295
576.279	3272
576.471	3221
576.663	3232
576.855	3207
577.047	3204
577.24	3217
577.432	3228
577.624	3177
577.817	3174
578.009	3189
578.201	3155
578.394	3134
578.586	3184
578.779	3171
578.971	3155
579.164	3149
579.357	3228
579.549	3220
579.742	3232
579.935	3257
580.128	3286
580.32	3257
580.513	3249
580.706	3262
580.899	3230
581.092	3251
581.285	3302
581.478	3268
581.671	3334
581.864	3329
582.057	3332
582.25	3328
582.443	3349
582.636	3396
582.829	3406
583.023	3418
583.216	3420
583.409	3420
583.603	3438
583.796	3389
583.989	3376
584.183	3422
584.376	3445
584.57	3426
584.763	3409
584.957	3395
585.15	3405
585.344	3389
585.538	3357
585.731	3368
585.925	3359
586.119	3328
586.313	3295
586.506	3270
586.7	3259
586.894	3197
587.088	3183
587.282	3197
587.476	3157
587.67	3118
587.864	3145
588.058	3155
588.252	3175
588.446	3195
588.64	3279
588.835	3368
589.029	3468
589.223	3546
589.417	3671
589.612	3705
589.806	3769
590.001	3773
590.195	3809
590.389	3818
590.584	3870
590.778	3950
590.973	4032
591.168	4159
591.362	4196
591.557	4225
591.752	4201
591.946	4194
592.141	4145
592.336	4107
592.531	4129
592.725	4143
592.92	4165
593.115	4109
593.31	4149
593.505	4088
593.7	4057
593.895	3997
594.09	3928
594.285	3859
594.48	3850
594.676	3840
594.871	3775
595.066	3740
595.261	3738
595.457	3717
595.652	3691
595.847	3648
596.043	3636
596.238	3552
596.434	3604
596.629	3641
596.825	3625
597.02	3632
597.216	3652
597.411	3669
597.607	3665
597.803	3678
597.998	3737
598.194	3692
598.39	3630
598.586	3636
598.782	3718
598.977	3730
599.173	3729
599.369	3740
599.565	3729
599.761	3682
599.957	3657
600.153	3647
600.35	3658
600.546	3614
600.742	3594
600.938	3552
601.134	3565
601.33	3508
601.527	3490
601.723	3391
601.919	3392
602.116	3317
602.312	3293
602.509	3227
602.705	3194
602.902	3123
603.098	3075
603.295	3041
603.492	3013
603.688	2934
603.885	2922
604.082	2872
604.278	2869
604.475	2820
604.672	2839
604.869	2815
605.066	2777
605.263	2734
605.459	2692
605.656	2650
605.853	2657
606.05	2645
606.248	2650
606.445	2634
606.642	2635
606.839	2602
607.036	2556
607.233	2530
607.431	2558
607.628	2570
607.825	2579
608.023	2506
608.22	2506
608.417	2511
608.615	2540
608.812	2500
609.01	2495
609.207	2505
609.405	2488
609.603	2459
609.8	2536
609.998	2556
610.196	2554
610.393	2577
610.591	2532
610.789	2539
610.987	2547
611.185	2580
611.383	2564
611.581	2570
611.779	2553
611.977	2565
612.175	2581
612.373	2523
612.571	2556
612.769	2515
612.967	2511
613.165	2491
613.363	2465
613.562	2481
613.76	2498
613.958	2455
614.157	2477
614.355	2496
614.553	2492
614.752	2456
614.95	2475
615.149	2440
615.348	2443
615.546	2466
615.745	2501
615.943	2492
616.142	2514
616.341	2488
616.539	2512
616.738	2491
616.937	2554
617.136	2588
617.335	2612
617.534	2610
617.733	2631
617.932	2607
618.131	2633
618.33	2669
618.529	2728
618.728	2748
618.927	2724
619.126	2731
619.325	2703
619.525	2741
619.724	2757
619.923	2709
620.122	2748
620.322	2764
620.521	2806
620.721	2791
620.92	2805
621.119	2828
621.319	2850
621.519	2844
621.718	2919
621.918	2896
622.117	2951
622.317	3042
622.517	3141
622.717	3211
622.916	3315
623.116	3489
623.316	3635
623.516	3693
623.716	3723
623.916	3788
624.116	3900
624.316	3963
624.516	4088
624.716	4168
624.916	4294
625.116	4459
625.316	4640
625.516	4678
625.717	4761
625.917	4756
626.117	4784
626.317	4848
626.518	4863
626.718	4966
626.919	5081
627.119	5234
627.32	5351
627.52	5552
627.721	5798
627.921	5942
628.122	6203
628.322	6527
628.523	6877
628.724	7226
628.925	7592
629.125	7897
629.326	8184
629.527	8465
629.728	8716
629.929	8928
630.13	9274
630.331	9680
630.532	10083
630.733	10431
630.934	10811
631.135	11131
631.336	11341
631.537	11420
631.738	11557
631.94	11606
632.141	11760
632.342	11916
632.543	12159
632.745	12334
632.946	12499
633.148	12604
633.349	12662
633.551	12627
633.752	12541
633.954	12352
634.155	12367
634.357	12397
634.558	12334
634.76	12293
634.962	12260
635.164	12245
635.365	12169
635.567	12012
635.769	11884
635.971	11615
636.173	11472
636.375	11233
636.577	11125
636.779	10880
636.981	10793
637.183	10659
637.385	10567
637.587	10357
637.789	10032
637.991	9796
638.194	9620
638.396	9472
638.598	9332
638.8	9212
639.003	9148
639.205	9164
639.408	9190
639.61	9255
639.813	9456
640.015	9709
640.218	10093
640.42	10583
640.623	11283
640.825	11921
641.028	12695
641.231	13439
641.434	14082
641.636	14712
641.839	15349
642.042	16024
642.245	16822
642.448	17618
642.651	18572
642.854	19475
643.057	20332
643.26	21063
643.463	21668
643.666	22031
643.869	22350
644.072	22617
644.275	22877
644.479	23097
644.682	23380
644.885	23438
645.088	23552
645.292	23547
645.495	23377
645.699	22974
645.902	22607
646.106	22156
646.309	21659
646.513	21271
646.716	20832
646.92	20204
647.123	19640
647.327	18979
647.531	18433
647.735	17805
647.938	17157
648.142	16300
648.346	15640
648.55	14983
648.754	14367
648.958	13595
649.162	12909
649.366	12331
649.57	11715
649.774	11090
649.978	10471
650.182	9904
650.386	9389
650.59	8899
650.795	8470
650.999	7997
651.203	7601
651.407	7227
651.612	6967
651.816	6641
652.021	6379
652.225	6122
652.429	5890
652.634	5658
652.839	5512
653.043	5311
653.248	5216
653.452	5157
653.657	5048
653.862	4957
654.066	4930
654.271	4890
654.476	4861
654.681	4970
654.886	5045
655.091	5156
655.296	5278
655.501	5454
655.706	5718
655.911	6003
656.116	6401
656.321	6846
656.526	7428
656.731	8097
656.936	8879
657.141	9618
657.347	10447
657.552	11219
657.757	12061
657.963	12879
658.168	13909
658.373	14877
658.579	15890
658.784	16973
658.99	18085
659.195	19277
659.401	20395
659.607	21369
659.812	22381
660.018	23392
660.224	24224
660.429	25004
660.635	25920
660.841	26768
661.047	27576
661.253	28263
661.459	29007
661.665	29648
661.871	30154
662.077	30598
662.283	31078
662.489	31550
662.695	32015
662.901	32340
663.107	32665
663.313	32901
663.519	33085
663.726	33264
663.932	33655
664.138	34430
664.345	35444
664.551	36703
664.757	38268
664.964	39640
665.17	40922
665.377	41873
665.583	42559
665.79	43081
665.997	43747
666.203	44919
666.41	46652
666.617	48592
666.823	50738
667.03	52823
667.237	54390
667.444	55336
667.651	55929
667.858	56264
668.065	56752
668.271	57373
668.478	58509
668.686	59612
668.893	60792
669.1	61716
669.307	62132
669.514	62119
669.721	61892
669.928	61357
670.136	60568
670.343	59841
670.55	59302
670.758	58753
670.965	58229
671.172	57436
671.38	56430
671.587	54986
671.795	53584
672.002	51999
672.21	50244
672.418	48494
672.625	46898
672.833	45175
673.041	43554
673.248	41845
673.456	40158
673.664	38328
673.872	36527
674.08	34678
674.288	32869
674.495	31114
674.703	29428
674.911	27715
675.119	26102
675.327	24651
675.536	23169
675.744	21803
675.952	20450
676.16	19112
676.368	17895
676.577	16691
676.785	15632
676.993	14607
677.202	13687
677.41	12789
677.618	12005
677.827	11175
678.035	10469
678.244	9835
678.452	9298
678.661	8759
678.869	8361
679.078	7883
679.287	7499
679.496	7143
679.704	6923
679.913	6693
680.122	6398
680.331	6183
680.54	6009
680.748	5917
680.957	5834
681.166	5658
681.375	5635
681.584	5581
681.793	5569
682.003	5463
682.212	5445
682.421	5348
682.63	5295
682.839	5294
683.048	5317
683.258	5257
683.467	5209
683.676	5094
683.886	5152
684.095	5141
684.305	5102
684.514	5059
684.724	5068
684.933	5035
685.143	4974
685.352	4867
685.562	4886
685.772	4850
685.981	4860
686.191	4860
686.401	4929
686.611	5073
686.821	5256
687.03	5477
687.24	5823
687.45	5999
687.66	6173
687.87	6338
688.08	6389
688.29	6516
688.5	6764
688.711	7139
688.921	7613
689.131	8196
689.341	8705
689.551	8984
689.762	9132
689.972	9205
690.182	9321
690.393	9450
690.603	9764
690.814	10111
691.024	10450
691.235	10803
691.445	11193
691.656	11363
691.866	11453
692.077	11537
692.288	11546
692.498	11550
692.709	11665
692.92	11802
693.131	11927
693.342	12019
693.552	12207
693.763	12243
693.974	12267
694.185	12253
694.396	12270
694.607	12233
694.818	12242
695.029	12336
695.241	12365
695.452	12384
695.663	12373
695.874	12276
696.085	12284
696.297	12250
696.508	12195
696.719	12141
696.931	12169
697.142	12212
697.354	12246
697.565	12222
697.777	12223
697.988	12102
698.2	12138
698.411	12011
698.623	12007
698.835	11886
699.046	11910
699.258	11864
699.47	11787
699.682	11679
699.893	11558
700.105	11429
700.317	11212
700.529	11124
700.741	11071
700.953	10955
701.165	10776
701.377	10653
701.589	10517
701.801	10296
702.014	10099
702.226	9900
702.438	9714
702.65	9526
702.863	9378
703.075	9145
703.287	8991
703.5	8804
703.712	8566
703.925	8349
704.137	8148
704.35	7916
704.562	7712
704.775	7509
704.987	7358
705.2	7199
705.413	7041
705.625	6766
705.838	6604
706.051	6423
706.264	6266
706.476	6066
706.689	5942
706.902	5779
707.115	5638
707.328	5475
707.541	5349
707.754	5155
707.967	4994
708.18	4870
708.393	4739
708.607	4604
708.82	4451
709.033	4339
709.246	4259
709.46	4127
709.673	4018
709.886	3869
710.1	3758
710.313	3676
710.526	3598
710.74	3460
710.953	3351
711.167	3314
711.381	3288
711.594	3166
711.808	3095
712.022	3015
712.235	2988
712.449	2912
712.663	2876
712.877	2789
713.09	2736
713.304	2695
713.518	2709
713.732	2671
713.946	2644
714.16	2586
714.374	2560
714.588	2550
714.802	2573
715.016	2530
715.231	2580
715.445	2591
715.659	2655
715.873	2641
716.088	2689
716.302	2743
716.516	2776
716.731	2791
716.945	2894
717.159	2985
717.374	3094
717.588	3207
717.803	3372
718.018	3543
718.232	3756
718.447	4004
718.662	4223
718.876	4493
719.091	4808
719.306	5128
719.521	5491
719.735	5834
719.95	6276
720.165	6663
720.38	7073
720.595	7457
720.81	7919
721.025	8355
721.24	8881
721.455	9162
721.67	9523
721.886	9847
722.101	10283
722.316	10629
722.531	10926
722.747	11230
722.962	11489
723.177	11733
723.393	11956
723.608	12060
723.823	12132
724.039	12156
724.254	12205
724.47	12182
724.686	12220
724.901	12133
725.117	11967
725.333	11810
725.548	11703
725.764	11524
725.98	11293
726.196	11034
726.411	10788
726.627	10668
726.843	10554
727.059	10437
727.275	10250
727.491	10070
727.707	9846
727.923	9534
728.139	9318
728.355	9090
728.572	8964
728.788	8818
729.004	8776
729.22	8737
729.437	8772
729.653	8679
729.869	8517
730.086	8314
730.302	8124
730.518	7977
730.735	7900
730.951	7904
731.168	7873
731.385	7921
731.601	7906
731.818	7803
732.035	7618
732.251	7409
732.468	7222
732.685	7189
732.902	7081
733.118	6959
733.335	6838
733.552	6745
733.769	6624
733.986	6441
734.203	6295
734.42	6110
734.637	5941
734.854	5848
735.071	5672
735.289	5469
735.506	5366
735.723	5221
735.94	5081
736.158	4896
736.375	4753
736.592	4681
736.81	4509
737.027	4379
737.245	4333
737.462	4177
737.68	4108
737.897	4003
738.115	3917
738.332	3859
738.55	3769
738.768	3666
738.985	3617
739.203	3574
739.421	3521
739.639	3468
739.856	3432
740.074	3333
740.292	3279
740.51	3248
740.728	3187
740.946	3125
741.164	3126
741.382	3085
741.6	3068
741.818	3028
742.037	2992
742.255	2965
742.473	2906
742.691	2867
742.91	2846
743.128	2841
743.346	2769
743.565	2750
743.783	2757
744.002	2707
744.22	2671
744.439	2628
744.657	2616
744.876	2599
745.094	2545
745.313	2517
745.532	2496
745.75	2429
745.969	2432
746.188	2405
746.407	2398
746.626	2350
746.844	2311
747.063	2231
747.282	2241
747.501	2234
747.72	2220
747.939	2181
748.158	2128
748.377	2099
748.597	2112
748.816	2110
749.035	2092
749.254	2107
749.473	2051
749.693	2018
749.912	2059
750.131	2047
750.351	2050
750.57	1999
750.79	2073
751.009	2048
751.229	2056
751.448	2092
751.668	2111
751.887	2149
752.107	2206
752.327	2177
752.546	2225
752.766	2240
752.986	2265
753.206	2304
753.426	2366
753.646	2417
753.865	2434
754.085	2478
754.305	2472
754.525	2520
754.745	2564
754.965	2555
755.186	2588
755.406	2574
755.626	2597
755.846	2578
756.066	2604
756.287	2614
756.507	2593
756.727	2618
756.948	2622
757.168	2599
757.388	2555
757.609	2496
757.829	2516
758.05	2487
758.27	2477
758.491	2457
758.712	2452
758.932	2441
759.153	2499
759.374	2435
759.594	2448
759.815	2410
760.036	2392
760.257	2414
760.478	2426
760.699	2424
760.919	2402
761.14	2459
761.361	2430
761.583	2489
761.804	2467
762.025	2442
762.246	2459
762.467	2502
762.688	2494
762.909	2471
763.131	2478
763.352	2515
763.573	2538
763.795	2501
764.016	2563
764.237	2527
764.459	2543
764.68	2524
764.902	2502
765.123	2517
765.345	2520
765.567	2526
765.788	2572
766.01	2558
766.232	2559
766.453	2551
766.675	2579
766.897	2599
767.119	2627
767.341	2584
767.563	2647
767.785	2658
768.007	2680
768.229	2648
768.451	2647
768.673	2620
768.895	2672
769.117	2639
769.339	2685
769.561	2679
769.784	2661
770.006	2686
770.228	2667
770.45	2686
770.673	2654
770.895	2693
771.118	2696
771.34	2647
771.563	2704
771.785	2668
772.008	2681
772.23	2680
772.453	2652
772.676	2621
772.898	2641
773.121	2644
773.344	2602
773.566	2598
773.789	2572
774.012	2618
774.235	2594
774.458	2572
774.681	2559
774.904	2514
775.127	2531
775.35	2511
775.573	2490
775.796	2488
776.019	2472
776.242	2404
776.466	2421
776.689	2381
776.912	2385
777.135	2327
777.359	2316
777.582	2337
777.805	2283
778.029	2243
778.252	2206
778.476	2173
778.699	2144
778.923	2126
779.147	2167
779.37	2156
779.594	2135
779.817	2072
780.041	2033
780.265	2019
780.489	2020
780.713	1976
780.936	1939
781.16	1935
781.384	1947
781.608	1901
781.832	1930
782.056	1924
782.28	1928
782.504	1906
782.728	1897
782.952	1874
783.177	1883
783.401	1855
783.625	1846
783.849	1854
784.074	1838
784.298	1797
784.522	1796
784.747	1825
784.971	1855
785.196	1810
785.42	1796
785.645	1768
785.869	1816
786.094	1771
786.318	1796
786.543	1813
786.768	1791
786.992	1780
787.217	1774
787.442	1743
787.667	1728
787.892	1725
788.117	1743
788.341	1688
788.566	1726
788.791	1737
789.016	1716
789.241	1677
789.467	1689
789.692	1641
789.917	1652
790.142	1639
790.367	1682
790.592	1630
790.818	1639
791.043	1650
791.268	1656
791.494	1625
791.719	1624
791.944	1595
792.17	1614
792.395	1593
792.621	1579
792.847	1599
793.072	1635
793.298	1625
793.523	1617
793.749	1615
793.975	1611
794.201	1596
794.426	1593
794.652	1590
794.878	1626
795.104	1611
795.33	1605
795.556	1621
795.782	1636
796.008	1614
796.234	1677
796.46	1680
796.686	1636
796.912	1664
797.138	1690
797.364	1659
797.591	1702
797.817	1684
798.043	1655
798.27	1684
798.496	1695
798.722	1698
798.949	1707
799.175	1696
799.402	1712
799.628	1660
799.855	1676
800.081	1703
800.308	1672
800.535	1672
800.761	1688
800.988	1685
801.215	1679
801.442	1672
801.669	1687
801.895	1672
802.122	1679
802.349	1673
802.576	1688
802.803	1661
803.03	1672
803.257	1602
803.484	1614
803.711	1626
803.938	1629
804.166	1591
804.393	1563
804.62	1576
804.847	1561
805.075	1511
805.302	1516
805.529	1494
805.757	1478
805.984	1513
806.212	1504
806.439	1484
806.667	1472
806.894	1452
807.122	1437
807.35	1451
807.577	1444
807.805	1448
808.033	1456
808.26	1455
808.488	1458
808.716	1463
808.944	1459
809.172	1438
809.4	1460
809.628	1441
809.856	1485
810.084	1493
810.312	1466
810.54	1492
810.768	1515
810.996	1508
811.224	1495
811.452	1495
811.681	1497
811.909	1488
812.137	1520
812.365	1498
812.594	1499
812.822	1472
813.051	1523
813.279	1479
813.508	1489
813.736	1459
813.965	1481
814.193	1462
814.422	1453
814.651	1422
814.879	1446
815.108	1431
815.337	1442
815.566	1388
815.794	1411
816.023	1391
816.252	1391
816.481	1348
816.71	1373
816.939	1353
817.168	1364
817.397	1337
817.626	1345
817.855	1327
818.084	1345
818.314	1330
818.543	1330
818.772	1353
819.001	1331
819.231	1313
819.46	1288
819.689	1321
819.919	1300
820.148	1308
820.378	1323
820.607	1316
820.837	1317
821.066	1308
821.296	1400
821.526	1334
821.755	1376
821.985	1369
822.215	1394
822.444	1424
822.674	1438
822.904	1411
823.134	1442
823.364	1469
823.594	1528
823.824	1563
824.054	1551
824.284	1589
824.514	1680
824.744	1702
824.974	1694
825.204	1740
825.434	1777
825.664	1788
825.895	1842
826.125	1842
826.355	1874
826.586	1888
826.816	1932
827.046	1954
827.277	1960
827.507	1957
827.738	2014
827.968	2013
828.199	2018
828.429	1999
828.66	2035
828.891	2000
829.121	2005
829.352	2077
829.583	2045
829.814	2060
830.045	2053
830.275	2016
830.506	2073
830.737	2082
830.968	2145
831.199	2116
831.43	2126
831.661	2055
831.892	2116
832.123	2087
832.355	2108
832.586	2097
832.817	2192
833.048	2181
833.28	2183
833.511	2158
833.742	2123
833.974	2160
834.205	2127
834.436	2144
834.668	2168
834.899	2185
835.131	2187
835.363	2144
835.594	2117
835.826	2129
836.057	2141
836.289	2127
836.521	2102
836.753	2091
836.984	2086
837.216	2067
837.448	2045
837.68	2031
837.912	2039
838.144	2030
838.376	2008
838.608	1993
838.84	1931
839.072	1936
839.304	1902
839.536	1908
839.768	1903
840.001	1836
840.233	1840
840.465	1785
840.698	1797
840.93	1779
841.162	1779
841.395	1780
841.627	1735
841.86	1692
842.092	1724
842.325	1702
842.557	1691
842.79	1703
843.022	1680
843.255	1672
843.488	1638
843.721	1665
843.953	1617
844.186	1642
844.419	1660
844.652	1638
844.885	1612
845.118	1582
845.351	1632
845.584	1589
845.817	1623
846.05	1635
846.283	1641
846.516	1622
846.749	1596
846.982	1579
847.215	1602
847.449	1593
847.682	1574
847.915	1554
848.149	1534
848.382	1539
848.615	1520
848.849	1551
849.082	1567
849.316	1548
849.549	1531
849.783	1578
850.017	1567
850.25	1528
850.484	1559
850.718	1555
850.951	1559
851.185	1547
851.419	1588
851.653	1594
851.887	1621
852.121	1624
852.354	1631
852.588	1684
852.822	1740
853.056	1791
853.29	1834
853.525	1908
853.759	1970
853.993	1949
854.227	1997
854.461	2097
854.696	2101
854.93	2152
855.164	2202
855.398	2209
855.633	2210
855.867	2233
856.102	2267
856.336	2270
856.571	2262
856.805	2283
857.04	2293
857.274	2275
857.509	2290
857.744	2251
857.978	2284
858.213	2282
858.448	2253
858.683	2247
858.918	2231
859.152	2224
859.387	2236
859.622	2196
859.857	2187
860.092	2171
860.327	2160
860.562	2139
860.797	2129
861.033	2079
861.268	2054
861.503	2022
861.738	1993
861.973	1983
862.209	1976
862.444	1966
862.679	1949
862.915	1913
863.15	1882
863.386	1826
863.621	1835
863.857	1801
864.092	1835
864.328	1772
864.563	1757
864.799	1743
865.035	1750
865.27	1744
865.506	1741
865.742	1718
865.978	1673
866.214	1680
866.449	1652
866.685	1657
866.921	1667
867.157	1668
867.393	1694
867.629	1655
867.865	1664
868.101	1614
868.338	1595
868.574	1609
868.81	1626
869.046	1621
869.282	1597
869.519	1552
869.755	1549
869.991	1562
870.228	1547
870.464	1534
870.701	1522
870.937	1525
871.174	1477
871.41	1462
871.647	1508
871.883	1485
872.12	1448
872.357	1422
872.593	1395
872.83	1376
873.067	1383
873.304	1395
873.541	1390
873.777	1355
874.014	1329
874.251	1327
874.488	1307
874.725	1262
874.962	1297
875.199	1261
875.436	1276
875.674	1273
875.911	1276
876.148	1244
876.385	1218
876.622	1211
876.86	1191
877.097	1234
877.334	1201
877.572	1192
877.809	1198
878.047	1240
878.284	1234
878.522	1224
878.759	1238
878.997	1206
879.234	1226
879.472	1239
879.71	1238
879.947	1244
880.185	1243
880.423	1244
880.661	1230
880.899	1266
881.137	1253
881.374	1252
881.612	1269
881.85	1283
882.088	1290
882.326	1299
882.564	1324
882.803	1322
883.041	1357
883.279	1323
883.517	1329
883.755	1363
883.994	1374
884.232	1371
884.47	1411
884.709	1388
884.947	1382
885.185	1448
885.424	1451
885.662	1478
885.901	1521
886.139	1544
886.378	1588
886.617	1607
886.855	1637
887.094	1673
887.333	1740
887.571	1810
887.81	1829
888.049	1869
888.288	1908
888.527	1975
888.766	2033
889.005	2071
889.244	2191
889.483	2266
889.722	2330
889.961	2351
890.2	2381
890.439	2416
890.678	2424
890.917	2491
891.157	2568
891.396	2557
891.635	2584
891.874	2618
892.114	2646
892.353	2659
892.593	2662
892.832	2678
893.072	2682
893.311	2664
893.551	2705
893.79	2668
894.03	2686
894.269	2635
894.509	2597
894.749	2633
894.989	2678
895.228	2654
895.468	2630
895.708	2614
895.948	2595
896.188	2570
896.428	2614
896.668	2529
896.908	2556
897.148	2529
897.388	2545
897.628	2531
897.868	2502
898.108	2489
898.349	2469
898.589	2477
898.829	2455
899.069	2467
899.31	2405
899.55	2403
899.79	2403
900.031	2341
900.271	2334
900.512	2305
900.752	2284
900.993	2269
901.234	2238
901.474	2202
901.715	2162
901.956	2154
902.196	2142
902.437	2115
902.678	2054
902.919	2033
903.159	1982
903.4	1955
903.641	1950
903.882	1913
904.123	1882
904.364	1853
904.605	1856
904.846	1805
905.087	1818
905.329	1798
905.57	1774
905.811	1722
906.052	1765
906.293	1735
906.535	1763
906.776	1743
907.017	1759
907.259	1763
907.5	1806
907.742	1819
907.983	1832
908.225	1817
908.466	1832
908.708	1861
908.95	1901
909.191	1855
909.433	1907
909.675	1936
909.916	1885
910.158	1899
910.4	1892
910.642	1860
910.884	1871
911.126	1839
911.368	1819
911.61	1802
911.852	1780
912.094	1718
912.336	1754
912.578	1720
912.82	1723
913.062	1675
913.304	1694
913.547	1655
913.789	1630
914.031	1618
914.274	1558
914.516	1553
914.758	1538
915.001	1488
915.243	1420
915.486	1408
915.728	1431
915.971	1389
916.213	1384
916.456	1371
916.699	1387
916.941	1385
917.184	1419
917.427	1384
917.67	1408
917.913	1385
918.155	1389
918.398	1370
918.641	1337
918.884	1351
919.127	1392
919.37	1375
919.613	1382
919.856	1376
920.099	1375
920.343	1372
920.586	1368
920.829	1360
921.072	1377
921.315	1403
921.559	1411
921.802	1389
[truncated: 6,073 more rows]

## Sheet: E10_run2
mass	intensity
500.036	14407
500.214	14285
500.393	14199
500.572	14221
500.751	14330
500.93	14512
501.11	14804
501.289	14999
501.468	15104
501.647	15127
501.826	15025
502.005	14863
502.185	14644
502.364	14545
502.543	14487
502.723	14560
502.902	14571
503.081	14645
503.261	14649
503.44	14761
503.62	14691
503.799	14521
503.979	14268
504.159	14007
504.338	13596
504.518	13312
504.698	13116
504.877	12837
505.057	12612
505.237	12363
505.417	12126
505.597	11833
505.777	11459
505.957	11179
506.137	10669
506.317	10304
506.497	9892
506.677	9585
506.857	9181
507.037	8821
507.217	8393
507.397	8068
507.577	7766
507.758	7512
507.938	7157
508.118	6837
508.299	6558
508.479	6234
508.659	5939
508.84	5682
509.02	5411
509.201	5245
509.381	5018
509.562	4802
509.743	4598
509.923	4469
510.104	4313
510.285	4189
510.465	3990
510.646	3889
510.827	3791
511.008	3692
511.189	3577
511.37	3493
511.551	3383
511.732	3234
511.913	3244
512.094	3142
512.275	3092
512.456	3029
512.637	2990
512.818	2961
512.999	2897
513.18	2876
513.362	2851
513.543	2859
513.724	2823
513.906	2806
514.087	2786
514.268	2813
514.45	2779
514.631	2784
514.813	2755
514.994	2759
515.176	2783
515.358	2766
515.539	2713
515.721	2708
515.903	2710
516.084	2733
516.266	2682
516.448	2681
516.63	2631
516.812	2673
516.994	2636
517.176	2609
517.357	2546
517.539	2555
517.722	2533
517.904	2536
518.086	2489
518.268	2474
518.45	2466
518.632	2488
518.814	2445
518.997	2457
519.179	2482
519.361	2446
519.544	2418
519.726	2411
519.908	2457
520.091	2441
520.273	2467
520.456	2523
520.638	2486
520.821	2477
521.004	2517
521.186	2579
521.369	2530
521.552	2583
521.734	2623
521.917	2668
522.1	2692
522.283	2702
522.466	2745
522.648	2712
522.831	2691
523.014	2668
523.197	2683
523.38	2737
523.563	2719
523.747	2774
523.93	2740
524.113	2723
524.296	2713
524.479	2725
524.662	2632
524.846	2631
525.029	2551
525.212	2559
525.396	2547
525.579	2543
525.763	2477
525.946	2461
526.13	2427
526.313	2388
526.497	2393
526.68	2379
526.864	2301
527.048	2317
527.231	2288
527.415	2291
527.599	2283
527.783	2353
527.967	2311
528.15	2306
528.334	2322
528.518	2305
528.702	2251
528.886	2280
529.07	2273
529.254	2324
529.438	2256
529.622	2307
529.807	2304
529.991	2264
530.175	2283
530.359	2255
530.544	2272
530.728	2235
530.912	2199
531.097	2218
531.281	2200
531.465	2204
531.65	2129
531.834	2145
532.019	2135
532.204	2102
532.388	2044
532.573	2022
532.757	1978
532.942	1926
533.127	1891
533.312	1865
533.496	1812
533.681	1776
533.866	1768
534.051	1756
534.236	1737
534.421	1666
534.606	1634
534.791	1625
534.976	1639
535.161	1653
535.346	1625
535.531	1666
535.717	1678
535.902	1682
536.087	1679
536.272	1689
536.458	1735
536.643	1709
536.828	1720
537.014	1745
537.199	1749
537.385	1716
537.57	1728
537.756	1765
537.941	1742
538.127	1766
538.312	1753
538.498	1751
538.684	1707
538.87	1679
539.055	1640
539.241	1592
539.427	1558
539.613	1533
539.799	1490
539.985	1483
540.171	1449
540.357	1439
540.543	1426
540.729	1380
540.915	1319
541.101	1286
541.287	1259
541.473	1240
541.659	1196
541.846	1175
542.032	1176
542.218	1146
542.405	1144
542.591	1154
542.777	1118
542.964	1110
543.15	1090
543.337	1096
543.523	1091
543.71	1074
543.896	1062
544.083	1066
544.27	1055
544.456	1079
544.643	1072
544.83	1060
545.017	1040
545.204	1027
545.39	1014
545.577	1027
545.764	987
545.951	1014
546.138	1004
546.325	1011
546.512	987
546.699	981
546.886	968
547.074	992
547.261	969
547.448	983
547.635	988
547.823	985
548.01	977
548.197	968
548.385	968
548.572	979
548.759	964
548.947	1004
549.134	1005
549.322	1040
549.509	1040
549.697	1025
549.885	1056
550.072	1067
550.26	1043
550.448	1068
550.636	1084
550.823	1112
551.011	1107
551.199	1125
551.387	1112
551.575	1100
551.763	1113
551.951	1138
552.139	1111
552.327	1114
552.515	1129
552.703	1162
552.891	1174
553.079	1175
553.268	1207
553.456	1157
553.644	1176
553.832	1206
554.021	1227
554.209	1228
554.397	1218
554.586	1217
554.774	1239
554.963	1253
555.151	1218
555.34	1207
555.529	1207
555.717	1247
555.906	1192
556.095	1231
556.283	1238
556.472	1241
556.661	1261
556.85	1231
557.038	1264
557.227	1249
557.416	1302
557.605	1276
557.794	1301
557.983	1328
558.172	1322
558.361	1366
558.55	1321
558.74	1408
558.929	1442
559.118	1484
559.307	1527
559.497	1554
559.686	1623
559.875	1650
560.065	1701
560.254	1764
560.443	1805
560.633	1816
560.822	1865
561.012	1902
561.201	1932
561.391	2022
561.581	2089
561.77	2132
561.96	2122
562.15	2221
562.339	2207
562.529	2242
562.719	2289
562.909	2330
563.099	2359
563.289	2401
563.479	2384
563.669	2396
563.859	2442
564.049	2432
564.239	2417
564.429	2447
564.619	2429
564.809	2399
564.999	2394
565.19	2416
565.38	2383
565.57	2399
565.761	2410
565.951	2384
566.141	2321
566.332	2291
566.522	2286
566.713	2301
566.903	2265
567.094	2193
567.284	2125
567.475	2080
567.666	2022
567.856	2009
568.047	1976
568.238	1884
568.429	1857
568.619	1810
568.81	1781
569.001	1727
569.192	1682
569.383	1624
569.574	1585
569.765	1563
569.956	1477
570.147	1466
570.338	1466
570.529	1393
570.721	1345
570.912	1305
571.103	1291
571.294	1252
571.486	1233
571.677	1215
571.868	1163
572.06	1150
572.251	1143
572.443	1139
572.634	1149
572.826	1156
573.017	1065
573.209	1034
573.4	1026
573.592	1018
573.784	978
573.975	958
574.167	937
574.359	895
574.551	883
574.743	876
574.935	873
575.126	830
575.318	840
575.51	798
575.702	757
575.894	766
576.087	742
576.279	758
576.471	758
576.663	738
576.855	727
577.047	724
577.24	724
577.432	709
577.624	725
577.817	726
578.009	706
578.201	695
578.394	698
578.586	712
578.779	700
578.971	694
579.164	693
579.357	707
579.549	695
579.742	681
579.935	683
580.128	684
580.32	692
580.513	725
580.706	715
580.899	722
581.092	721
581.285	717
581.478	730
581.671	749
581.864	755
582.057	773
582.25	782
582.443	781
582.636	780
582.829	774
583.023	803
583.216	804
583.409	810
583.603	823
583.796	816
583.989	796
584.183	833
584.376	842
584.57	829
584.763	835
584.957	837
585.15	842
585.344	811
585.538	823
585.731	808
585.925	817
586.119	809
586.313	805
586.506	807
586.7	787
586.894	780
587.088	798
587.282	790
587.476	774
587.67	769
587.864	800
588.058	818
588.252	879
588.446	933
588.64	1008
588.835	1042
589.029	1203
589.223	1260
589.417	1312
589.612	1359
589.806	1414
590.001	1447
590.195	1479
590.389	1503
590.584	1560
590.778	1689
590.973	1768
591.168	1782
591.362	1830
591.557	1831
591.752	1800
591.946	1724
592.141	1733
592.336	1736
592.531	1679
592.725	1654
592.92	1670
593.115	1613
593.31	1619
593.505	1563
593.7	1538
593.895	1478
594.09	1457
594.285	1415
594.48	1387
594.676	1383
594.871	1343
595.066	1325
595.261	1273
595.457	1241
595.652	1218
595.847	1211
596.043	1215
596.238	1160
596.434	1159
596.629	1151
596.825	1179
597.02	1143
597.216	1144
597.411	1141
597.607	1144
597.803	1127
597.998	1163
598.194	1134
598.39	1124
598.586	1107
598.782	1107
598.977	1083
599.173	1063
599.369	1061
599.565	1060
599.761	1051
599.957	1069
600.153	1012
600.35	980
600.546	987
600.742	995
600.938	916
601.134	896
601.33	905
601.527	897
601.723	868
601.919	864
602.116	828
602.312	828
602.509	820
602.705	792
602.902	769
603.098	724
603.295	727
603.492	735
603.688	685
603.885	673
604.082	646
604.278	678
604.475	651
604.672	670
604.869	662
605.066	654
605.263	644
605.459	607
605.656	595
605.853	627
606.05	614
606.248	639
606.445	630
606.642	639
606.839	626
607.036	587
607.233	603
607.431	613
607.628	608
607.825	632
608.023	621
608.22	611
608.417	618
608.615	615
608.812	614
609.01	609
609.207	607
609.405	607
609.603	639
609.8	644
609.998	647
610.196	629
610.393	644
610.591	643
610.789	678
610.987	642
611.185	614
611.383	635
611.581	661
611.779	655
611.977	643
612.175	681
612.373	633
612.571	657
612.769	613
612.967	615
613.165	636
613.363	621
613.562	605
613.76	630
613.958	584
614.157	593
614.355	596
614.553	599
614.752	590
614.95	595
615.149	598
615.348	617
615.546	622
615.745	617
615.943	605
616.142	600
616.341	597
616.539	629
616.738	625
616.937	667
617.136	688
617.335	744
617.534	770
617.733	813
617.932	819
618.131	845
618.33	876
618.529	874
618.728	888
618.927	928
619.126	914
619.325	944
619.525	934
619.724	952
619.923	927
620.122	970
620.322	975
620.521	972
620.721	956
620.92	955
621.119	961
621.319	969
621.519	989
621.718	1017
621.918	1010
622.117	989
622.317	1023
622.517	1071
622.717	1173
622.916	1229
623.116	1292
623.316	1336
623.516	1400
623.716	1424
623.916	1445
624.116	1517
624.316	1559
624.516	1639
624.716	1736
624.916	1823
625.116	1962
625.316	2047
625.516	2053
625.717	2116
625.917	2138
626.117	2175
626.317	2180
626.518	2183
626.718	2268
626.919	2293
627.119	2312
627.32	2439
627.52	2522
627.721	2626
627.921	2667
628.122	2781
628.322	2889
628.523	3040
628.724	3150
628.925	3380
629.125	3578
629.326	3713
629.527	3790
629.728	3905
629.929	4024
630.13	4153
630.331	4303
630.532	4436
630.733	4597
630.934	4763
631.135	4826
631.336	4914
631.537	4922
631.738	4925
631.94	4919
632.141	4893
632.342	4895
632.543	5011
632.745	4983
632.946	5062
633.148	5092
633.349	5094
633.551	5033
633.752	4953
633.954	4823
634.155	4773
634.357	4700
634.558	4629
634.76	4605
634.962	4551
635.164	4519
635.365	4482
635.567	4396
635.769	4256
635.971	4099
636.173	4028
636.375	3932
636.577	3842
636.779	3756
636.981	3670
637.183	3617
637.385	3584
637.587	3488
637.789	3384
637.991	3323
638.194	3187
638.396	3069
638.598	2964
638.8	2867
639.003	2803
639.205	2798
639.408	2734
639.61	2731
639.813	2708
640.015	2760
640.218	2867
640.42	3012
640.623	3253
640.825	3395
641.028	3620
641.231	3828
641.434	3971
641.636	4058
641.839	4232
642.042	4362
642.245	4527
642.448	4723
642.651	4971
642.854	5184
643.057	5335
643.26	5502
643.463	5502
643.666	5471
643.869	5468
644.072	5444
644.275	5386
644.479	5332
644.682	5278
644.885	5220
645.088	5191
645.292	5087
645.495	4973
645.699	4787
645.902	4671
646.106	4494
646.309	4327
646.513	4269
646.716	4125
646.92	4022
647.123	3889
647.327	3825
647.531	3784
647.735	3716
647.938	3700
648.142	3720
648.346	3841
648.55	3977
648.754	4199
648.958	4345
649.162	4590
649.366	4771
649.57	5034
649.774	5223
649.978	5451
650.182	5628
650.386	5805
650.59	6046
650.795	6323
650.999	6553
651.203	6772
651.407	6873
651.612	7031
651.816	7150
652.021	7246
652.225	7244
652.429	7315
652.634	7331
652.839	7376
653.043	7308
653.248	7284
653.452	7140
653.657	7047
653.862	7000
654.066	6991
654.271	6905
654.476	6877
654.681	6887
654.886	6929
655.091	6966
655.296	7012
655.501	7173
655.706	7493
655.911	8139
656.116	9154
656.321	10537
656.526	12416
656.731	14517
656.936	16558
657.141	18188
657.347	19403
657.552	20463
657.757	21404
657.963	22591
658.168	24023
658.373	25771
658.579	27847
658.784	30009
658.99	31637
659.195	32798
659.401	33531
659.607	33781
659.812	34011
660.018	34197
660.224	34473
660.429	34594
660.635	34884
660.841	34993
661.047	35061
661.253	34823
661.459	34284
661.665	33562
661.871	32708
662.077	31803
662.283	30934
662.489	30127
662.695	29329
662.901	28557
663.107	27840
663.313	26970
663.519	26118
663.726	25315
663.932	24683
664.138	24369
664.345	24422
664.551	24670
664.757	25184
664.964	25664
665.17	25958
665.377	25955
665.583	26052
665.79	26113
665.997	26352
666.203	26870
666.41	27796
666.617	29007
666.823	30312
667.03	31475
667.237	32312
667.444	32799
667.651	32957
667.858	32965
668.065	33155
668.271	33580
668.478	34158
668.686	34786
668.893	35450
669.1	35862
669.307	35990
669.514	35654
669.721	35144
669.928	34451
670.136	33841
670.343	33081
670.55	32605
670.758	32149
670.965	31723
671.172	31086
671.38	30277
671.587	29231
671.795	28079
672.002	26949
672.21	25779
672.418	24574
672.625	23341
672.833	22292
673.041	21280
673.248	20180
673.456	19112
673.664	17944
673.872	16901
674.08	15788
674.288	14654
674.495	13709
674.703	12796
674.911	11885
675.119	11030
675.327	10263
675.536	9540
675.744	8831
675.952	8132
676.16	7539
676.368	6918
676.577	6343
676.785	5863
676.993	5421
677.202	4986
677.41	4622
677.618	4368
677.827	4056
678.035	3773
678.244	3528
678.452	3344
678.661	3129
678.869	3014
679.078	2878
679.287	2753
679.496	2664
679.704	2596
679.913	2510
680.122	2472
680.331	2476
680.54	2426
680.748	2419
680.957	2411
681.166	2403
681.375	2471
681.584	2494
681.793	2506
682.003	2481
682.212	2502
682.421	2485
682.63	2486
682.839	2487
683.048	2550
683.258	2541
683.467	2516
683.676	2529
683.886	2558
684.095	2557
684.305	2567
684.514	2548
684.724	2567
684.933	2543
685.143	2504
685.352	2516
685.562	2520
685.772	2515
685.981	2564
686.191	2577
686.401	2643
686.611	2732
686.821	2850
687.03	3051
687.24	3239
687.45	3410
687.66	3479
687.87	3520
688.08	3601
688.29	3685
688.5	3796
688.711	4028
688.921	4282
689.131	4577
689.341	4857
689.551	4992
689.762	5082
689.972	5051
690.182	5138
690.393	5150
690.603	5232
690.814	5365
691.024	5561
691.235	5725
691.445	5867
691.656	5875
691.866	5786
692.077	5807
692.288	5874
692.498	5878
692.709	5809
692.92	5753
693.131	5795
693.342	5804
693.552	5843
693.763	5807
693.974	5844
694.185	5791
694.396	5714
694.607	5659
694.818	5685
695.029	5670
695.241	5643
695.452	5595
695.663	5581
695.874	5583
696.085	5539
696.297	5493
696.508	5424
696.719	5439
696.931	5484
697.142	5493
697.354	5496
697.565	5509
697.777	5505
697.988	5422
698.2	5409
698.411	5396
698.623	5358
698.835	5285
699.046	5277
699.258	5259
699.47	5155
699.682	5080
699.893	5041
700.105	4969
700.317	4876
700.529	4833
700.741	4726
700.953	4626
701.165	4583
701.377	4459
701.589	4352
701.801	4252
702.014	4172
702.226	4025
702.438	3928
702.65	3789
702.863	3808
703.075	3641
703.287	3551
703.5	3429
703.712	3327
703.925	3226
704.137	3158
704.35	3061
704.562	2909
704.775	2866
704.987	2766
705.2	2662
705.413	2638
705.625	2551
705.838	2452
706.051	2373
706.264	2284
706.476	2166
706.689	2087
706.902	2023
707.115	1992
707.328	1899
707.541	1867
707.754	1784
707.967	1724
708.18	1612
708.393	1596
708.607	1551
708.82	1478
709.033	1452
709.246	1387
709.46	1336
709.673	1304
709.886	1277
710.1	1211
710.313	1194
710.526	1165
710.74	1091
710.953	1088
711.167	1052
711.381	1063
711.594	1020
711.808	1014
712.022	999
712.235	962
712.449	917
712.663	941
712.877	900
713.09	891
713.304	878
713.518	874
713.732	861
713.946	838
714.16	850
714.374	828
714.588	814
714.802	863
715.016	842
715.231	845
715.445	870
715.659	880
715.873	858
716.088	875
716.302	894
716.516	921
716.731	921
716.945	983
717.159	993
717.374	1021
717.588	1087
717.803	1152
718.018	1205
718.232	1264
718.447	1362
718.662	1475
718.876	1591
719.091	1725
719.306	1821
719.521	1977
719.735	2055
719.95	2228
720.165	2336
720.38	2507
720.595	2662
720.81	2806
721.025	2945
721.24	3126
721.455	3293
721.67	3415
721.886	3552
722.101	3661
722.316	3709
722.531	3810
722.747	3879
722.962	3938
723.177	4007
723.393	4088
723.608	4064
723.823	4049
724.039	4048
724.254	4039
724.47	3942
724.686	3890
724.901	3812
725.117	3783
725.333	3696
725.548	3604
725.764	3479
725.98	3385
726.196	3285
726.411	3209
726.627	3111
726.843	3002
727.059	2956
727.275	2922
727.491	2851
727.707	2789
727.923	2681
728.139	2600
728.355	2571
728.572	2558
728.788	2509
729.004	2537
729.22	2548
729.437	2576
729.653	2567
729.869	2573
730.086	2512
730.302	2479
730.518	2475
730.735	2467
730.951	2472
731.168	2492
731.385	2505
731.601	2492
731.818	2461
732.035	2452
732.251	2366
732.468	2323
732.685	2324
732.902	2263
733.118	2211
733.335	2189
733.552	2132
733.769	2039
733.986	2000
734.203	1959
734.42	1895
734.637	1799
734.854	1731
735.071	1666
735.289	1616
735.506	1597
735.723	1508
735.94	1443
736.158	1398
736.375	1347
736.592	1261
736.81	1225
737.027	1196
737.245	1160
737.462	1113
737.68	1078
737.897	1018
738.115	997
738.332	970
738.55	957
738.768	911
738.985	884
739.203	852
739.421	849
739.639	807
739.856	786
740.074	779
740.292	757
740.51	735
740.728	723
740.946	707
741.164	716
741.382	666
741.6	677
741.818	676
742.037	667
742.255	664
742.473	639
742.691	598
742.91	592
743.128	595
743.346	555
743.565	559
743.783	551
744.002	546
744.22	532
744.439	520
744.657	512
744.876	522
745.094	517
745.313	502
745.532	512
745.75	505
745.969	507
746.188	486
746.407	496
746.626	465
746.844	502
747.063	488
747.282	483
747.501	483
747.72	482
747.939	482
748.158	480
748.377	476
748.597	473
748.816	457
749.035	478
749.254	471
749.473	499
749.693	463
749.912	485
750.131	477
750.351	463
750.57	468
750.79	478
751.009	465
751.229	505
751.448	498
751.668	517
751.887	517
752.107	508
752.327	510
752.546	531
752.766	534
752.986	537
753.206	598
753.426	595
753.646	601
753.865	633
754.085	607
754.305	634
754.525	636
754.745	658
754.965	652
755.186	674
755.406	654
755.626	661
755.846	661
756.066	694
756.287	693
756.507	675
756.727	650
756.948	640
757.168	635
757.388	656
757.609	633
757.829	647
758.05	636
758.27	611
758.491	610
758.712	613
758.932	603
759.153	580
759.374	550
759.594	590
759.815	589
760.036	593
760.257	567
760.478	580
760.699	572
760.919	559
761.14	597
761.361	583
761.583	574
761.804	575
762.025	605
762.246	609
762.467	610
762.688	622
762.909	610
763.131	616
763.352	616
763.573	649
763.795	608
764.016	615
764.237	623
764.459	641
764.68	621
764.902	606
765.123	629
765.345	640
765.567	639
765.788	633
766.01	602
766.232	588
766.453	589
766.675	600
766.897	599
767.119	582
767.341	585
767.563	582
767.785	583
768.007	584
768.229	539
768.451	548
768.673	550
768.895	543
769.117	540
769.339	556
769.561	553
769.784	535
770.006	551
770.228	561
770.45	550
770.673	555
770.895	543
771.118	563
771.34	566
771.563	571
771.785	546
772.008	576
772.23	563
772.453	576
772.676	547
772.898	546
773.121	527
773.344	542
773.566	548
773.789	572
774.012	545
774.235	551
774.458	556
774.681	552
774.904	523
775.127	549
775.35	541
775.573	530
775.796	556
776.019	538
776.242	546
776.466	498
776.689	519
776.912	520
777.135	505
777.359	507
777.582	525
777.805	509
778.029	488
778.252	474
778.476	464
778.699	457
778.923	453
779.147	444
779.37	411
779.594	410
779.817	417
780.041	432
780.265	402
780.489	398
780.713	372
780.936	380
781.16	376
781.384	396
781.608	374
781.832	357
782.056	352
782.28	330
782.504	325
782.728	336
782.952	332
783.177	327
783.401	310
783.625	338
783.849	319
784.074	339
784.298	309
784.522	314
784.747	304
784.971	317
785.196	298
785.42	280
785.645	294
785.869	303
786.094	275
786.318	274
786.543	287
786.768	284
786.992	287
787.217	279
787.442	272
787.667	264
787.892	271
788.117	279
788.341	271
788.566	269
788.791	283
789.016	284
789.241	294
789.467	315
789.692	283
789.917	289
790.142	297
790.367	290
790.592	282
790.818	277
791.043	306
791.268	299
791.494	296
791.719	316
791.944	316
792.17	301
792.395	300
792.621	309
792.847	295
793.072	316
793.298	316
793.523	303
793.749	321
793.975	326
794.201	316
794.426	344
794.652	325
794.878	347
795.104	350
795.33	368
795.556	346
795.782	342
796.008	351
796.234	368
796.46	349
796.686	353
796.912	369
797.138	385
797.364	375
797.591	374
797.817	379
798.043	386
798.27	388
798.496	379
798.722	397
798.949	390
799.175	375
799.402	389
799.628	368
799.855	406
800.081	404
800.308	381
800.535	344
800.761	379
800.988	390
801.215	359
801.442	372
801.669	388
801.895	392
802.122	352
802.349	341
802.576	346
802.803	354
803.03	351
803.257	334
803.484	381
803.711	333
803.938	356
804.166	353
804.393	331
804.62	322
804.847	322
805.075	312
805.302	313
805.529	293
805.757	280
805.984	285
806.212	307
806.439	298
806.667	298
806.894	280
807.122	292
807.35	279
807.577	305
807.805	289
808.033	290
808.26	279
808.488	300
808.716	290
808.944	270
809.172	282
809.4	297
809.628	290
809.856	303
810.084	306
810.312	307
810.54	296
810.768	300
810.996	284
811.224	301
811.452	304
811.681	295
811.909	299
812.137	301
812.365	297
812.594	324
812.822	278
813.051	309
813.279	286
813.508	326
813.736	327
813.965	312
814.193	299
814.422	318
814.651	309
814.879	307
815.108	299
815.337	333
815.566	314
815.794	308
816.023	329
816.252	320
816.481	323
816.71	362
816.939	347
817.168	341
817.397	323
817.626	335
817.855	346
818.084	328
818.314	330
818.543	333
818.772	348
819.001	333
819.231	352
819.46	335
819.689	344
819.919	350
820.148	341
820.378	350
820.607	356
820.837	354
821.066	363
821.296	369
821.526	366
821.755	364
821.985	398
822.215	415
822.444	395
822.674	430
822.904	455
823.134	482
823.364	499
823.594	520
823.824	549
824.054	566
824.284	617
824.514	633
824.744	679
824.974	688
825.204	705
825.434	715
825.664	738
825.895	782
826.125	780
826.355	770
826.586	773
826.816	797
827.046	797
827.277	769
827.507	769
827.738	755
827.968	772
828.199	763
828.429	782
828.66	768
828.891	745
829.121	737
829.352	686
829.583	686
829.814	699
830.045	679
830.275	655
830.506	665
830.737	663
830.968	660
831.199	652
831.43	660
831.661	650
831.892	651
832.123	662
832.355	672
832.586	652
832.817	667
833.048	679
833.28	668
833.511	670
833.742	675
833.974	660
834.205	687
834.436	680
834.668	694
834.899	704
835.131	726
835.363	697
835.594	701
835.826	707
836.057	696
836.289	665
836.521	683
836.753	657
836.984	693
837.216	659
837.448	658
837.68	660
837.912	630
838.144	629
838.376	628
838.608	638
838.84	610
839.072	597
839.304	598
839.536	597
839.768	584
840.001	528
840.233	545
840.465	534
840.698	557
840.93	528
841.162	556
841.395	540
841.627	545
841.86	550
842.092	534
842.325	512
842.557	546
842.79	562
843.022	550
843.255	555
843.488	601
843.721	588
843.953	608
844.186	596
844.419	647
844.652	605
844.885	643
845.118	612
845.351	632
845.584	606
845.817	585
846.05	607
846.283	597
846.516	553
846.749	582
846.982	579
847.215	578
847.449	543
847.682	552
847.915	536
848.149	531
848.382	504
848.615	507
848.849	514
849.082	489
849.316	502
849.549	507
849.783	519
850.017	518
850.25	495
850.484	508
850.718	506
850.951	492
851.185	473
851.419	519
851.653	504
851.887	526
852.121	605
852.354	621
852.588	660
852.822	687
853.056	801
853.29	907
853.525	1021
853.759	1191
853.993	1269
854.227	1330
854.461	1375
854.696	1418
854.93	1452
855.164	1478
855.398	1450
855.633	1437
855.867	1379
856.102	1343
856.336	1326
856.571	1302
856.805	1244
857.04	1224
857.274	1178
857.509	1124
857.744	1105
857.978	1073
858.213	1045
858.448	1028
858.683	999
858.918	1000
859.152	965
859.387	944
859.622	902
859.857	892
860.092	880
860.327	882
860.562	853
860.797	837
861.033	802
861.268	789
861.503	765
861.738	755
861.973	755
862.209	703
862.444	681
862.679	665
862.915	666
863.15	663
863.386	621
863.621	612
863.857	618
864.092	620
864.328	564
864.563	587
864.799	568
865.035	563
865.27	571
865.506	564
865.742	557
865.978	550
866.214	532
866.449	547
866.685	507
866.921	531
867.157	509
867.393	517
867.629	520
867.865	502
868.101	490
868.338	518
868.574	516
868.81	509
869.046	487
869.282	476
869.519	488
869.755	480
869.991	475
870.228	491
870.464	467
870.701	470
870.937	447
871.174	449
871.41	436
871.647	442
871.883	431
872.12	425
872.357	417
872.593	419
872.83	414
873.067	410
873.304	410
873.541	393
873.777	395
874.014	380
874.251	375
874.488	387
874.725	393
874.962	387
875.199	365
875.436	358
875.674	360
875.911	361
876.148	349
876.385	362
876.622	344
876.86	339
877.097	337
877.334	358
877.572	332
877.809	341
878.047	342
878.284	345
878.522	353
878.759	351
878.997	345
879.234	362
879.472	350
879.71	346
879.947	347
880.185	350
880.423	357
880.661	379
880.899	388
881.137	364
881.374	364
881.612	371
881.85	380
882.088	396
882.326	383
882.564	409
882.803	404
883.041	402
883.279	440
883.517	449
883.755	456
883.994	460
884.232	442
884.47	449
884.709	466
884.947	467
885.185	458
885.424	488
885.662	510
885.901	513
886.139	485
886.378	514
886.617	521
886.855	564
887.094	541
887.333	559
887.571	542
887.81	563
888.049	571
888.288	593
888.527	606
888.766	582
889.005	602
889.244	618
889.483	609
889.722	623
889.961	636
890.2	630
890.439	638
890.678	641
890.917	636
891.157	637
891.396	642
891.635	656
891.874	622
892.114	622
892.353	637
892.593	625
892.832	627
893.072	626
893.311	612
893.551	627
893.79	628
894.03	623
894.269	594
894.509	577
894.749	614
894.989	611
895.228	614
895.468	585
895.708	610
895.948	615
896.188	632
896.428	653
896.668	633
896.908	654
897.148	686
897.388	675
897.628	674
897.868	700
898.108	695
898.349	700
898.589	710
898.829	713
899.069	691
899.31	711
899.55	709
899.79	698
900.031	680
900.271	688
900.512	663
900.752	660
900.993	649
901.234	649
901.474	626
901.715	611
901.956	605
902.196	610
902.437	577
902.678	570
902.919	563
903.159	521
903.4	496
903.641	528
903.882	510
904.123	483
904.364	509
904.605	518
904.846	541
905.087	523
905.329	550
905.57	530
905.811	533
906.052	538
906.293	548
906.535	551
906.776	569
907.017	573
907.259	559
907.5	566
907.742	583
907.983	574
908.225	553
908.466	576
908.708	574
908.95	545
909.191	545
909.433	513
909.675	515
909.916	518
910.158	499
910.4	489
910.642	484
910.884	487
911.126	454
911.368	450
911.61	434
911.852	442
912.094	461
912.336	427
912.578	419
912.82	414
913.062	392
913.304	400
913.547	404
913.789	399
914.031	403
914.274	385
914.516	385
914.758	367
915.001	385
915.243	377
915.486	393
915.728	418
915.971	396
916.213	396
916.456	389
916.699	403
916.941	400
917.184	411
917.427	403
917.67	440
917.913	419
918.155	445
918.398	417
918.641	400
918.884	431
919.127	432
919.37	406
919.613	427
919.856	428
920.099	429
920.343	397
920.586	418
920.829	406
921.072	422
921.315	391
921.559	418
921.802	407
[truncated: 6,073 more rows]

## Sheet: E12_run2
mass	intensity
500.036	5769
500.214	5845
500.393	6045
500.572	6388
500.751	6744
500.93	7086
501.11	7236
501.289	7241
501.468	7134
501.647	6946
501.826	6790
502.005	6658
502.185	6571
502.364	6488
502.543	6553
502.723	6835
502.902	7019
503.081	7074
503.261	6982
503.44	6812
503.62	6518
503.799	6240
503.979	6005
504.159	5721
504.338	5501
504.518	5377
504.698	5303
504.877	5234
505.057	5130
505.237	4928
505.417	4685
505.597	4450
505.777	4174
505.957	3933
506.137	3670
506.317	3494
506.497	3269
506.677	3111
506.857	2887
507.037	2784
507.217	2669
507.397	2536
507.577	2376
507.758	2302
507.938	2114
508.118	1953
508.299	1881
508.479	1678
508.659	1574
508.84	1548
509.02	1470
509.201	1396
509.381	1354
509.562	1303
509.743	1246
509.923	1212
510.104	1166
510.285	1112
510.465	1065
510.646	1014
510.827	1006
511.008	946
511.189	953
511.37	941
511.551	939
511.732	910
511.913	921
512.094	854
512.275	877
512.456	869
512.637	835
512.818	860
512.999	824
513.18	837
513.362	809
513.543	797
513.724	793
513.906	815
514.087	771
514.268	776
514.45	754
514.631	741
514.813	749
514.994	748
515.176	719
515.358	702
515.539	691
515.721	724
515.903	698
516.084	675
516.266	656
516.448	636
516.63	622
516.812	623
516.994	607
517.176	577
517.357	592
517.539	599
517.722	569
517.904	575
518.086	525
518.268	543
518.45	535
518.632	549
518.814	550
518.997	508
519.179	522
519.361	571
519.544	576
519.726	552
519.908	566
520.091	554
520.273	577
520.456	577
520.638	591
520.821	622
521.004	628
521.186	641
521.369	645
521.552	656
521.734	674
521.917	647
522.1	658
522.283	671
522.466	659
522.648	648
522.831	638
523.014	609
523.197	600
523.38	615
523.563	601
523.747	604
523.93	576
524.113	597
524.296	591
524.479	566
524.662	548
524.846	548
525.029	499
525.212	492
525.396	518
525.579	543
525.763	525
525.946	535
526.13	512
526.313	510
526.497	532
526.68	557
526.864	532
527.048	534
527.231	561
527.415	570
527.599	586
527.783	612
527.967	598
528.15	597
528.334	635
528.518	657
528.702	640
528.886	670
529.07	671
529.254	680
529.438	683
529.622	676
529.807	695
529.991	697
530.175	700
530.359	685
530.544	677
530.728	656
530.912	647
531.097	622
531.281	627
531.465	626
531.65	614
531.834	603
532.019	590
532.204	584
532.388	535
532.573	533
532.757	516
532.942	527
533.127	515
533.312	499
533.496	496
533.681	488
533.866	484
534.051	494
534.236	481
534.421	489
534.606	509
534.791	515
534.976	514
535.161	535
535.346	528
535.531	551
535.717	548
535.902	539
536.087	526
536.272	530
536.458	499
536.643	488
536.828	493
537.014	484
537.199	464
537.385	461
537.57	440
537.756	436
537.941	427
538.127	412
538.312	377
538.498	371
538.684	338
538.87	344
539.055	328
539.241	320
539.427	308
539.613	311
539.799	296
539.985	300
540.171	287
540.357	257
540.543	256
540.729	264
540.915	246
541.101	236
541.287	240
541.473	242
541.659	231
541.846	237
542.032	221
542.218	239
542.405	240
542.591	225
542.777	218
542.964	225
543.15	247
543.337	228
543.523	243
543.71	266
543.896	242
544.083	233
544.27	228
544.456	242
544.643	235
544.83	213
545.017	231
545.204	234
545.39	234
545.577	204
545.764	232
545.951	236
546.138	238
546.325	224
546.512	220
546.699	228
546.886	235
547.074	214
547.261	231
547.448	218
547.635	231
547.823	226
548.01	229
548.197	255
548.385	295
548.572	311
548.759	308
548.947	340
549.134	378
549.322	360
549.509	376
549.697	369
549.885	367
550.072	348
550.26	346
550.448	361
550.636	352
550.823	358
551.011	377
551.199	384
551.387	355
551.575	338
551.763	345
551.951	343
552.139	339
552.327	321
552.515	341
552.703	328
552.891	325
553.079	308
553.268	308
553.456	300
553.644	303
553.832	307
554.021	316
554.209	294
554.397	282
554.586	291
554.774	297
554.963	293
555.151	296
555.34	309
555.529	299
555.717	314
555.906	292
556.095	313
556.283	290
556.472	312
556.661	300
556.85	308
557.038	303
557.227	335
557.416	318
557.605	335
557.794	348
557.983	351
558.172	366
558.361	381
558.55	410
558.74	431
558.929	447
559.118	444
559.307	469
559.497	519
559.686	521
559.875	522
560.065	558
560.254	589
560.443	615
560.633	655
560.822	672
561.012	709
561.201	751
561.391	785
561.581	789
561.77	814
561.96	836
562.15	855
562.339	866
562.529	918
562.719	907
562.909	962
563.099	992
563.289	1029
563.479	1029
563.669	1036
563.859	1022
564.049	1002
564.239	974
564.429	954
564.619	959
564.809	963
564.999	990
565.19	963
565.38	979
565.57	946
565.761	950
565.951	935
566.141	892
566.332	886
566.522	841
566.713	839
566.903	787
567.094	758
567.284	736
567.475	696
567.666	691
567.856	639
568.047	595
568.238	572
568.429	525
568.619	483
568.81	481
569.001	454
569.192	420
569.383	433
569.574	403
569.765	374
569.956	370
570.147	352
570.338	345
570.529	321
570.721	308
570.912	330
571.103	308
571.294	295
571.486	284
571.677	280
571.868	275
572.06	265
572.251	255
572.443	248
572.634	246
572.826	258
573.017	238
573.209	238
573.4	227
573.592	221
573.784	216
573.975	212
574.167	200
574.359	180
574.551	180
574.743	175
574.935	176
575.126	166
575.318	178
575.51	169
575.702	171
575.894	156
576.087	155
576.279	161
576.471	167
576.663	157
576.855	135
577.047	149
577.24	153
577.432	158
577.624	158
577.817	168
578.009	152
578.201	154
578.394	155
578.586	165
578.779	175
578.971	170
579.164	164
579.357	177
579.549	178
579.742	172
579.935	175
580.128	174
580.32	166
580.513	164
580.706	174
580.899	179
581.092	183
581.285	185
581.478	184
581.671	179
581.864	171
582.057	171
582.25	173
582.443	171
582.636	159
582.829	172
583.023	179
583.216	169
583.409	165
583.603	169
583.796	180
583.989	169
584.183	176
584.376	154
584.57	156
584.763	156
584.957	172
585.15	160
585.344	150
585.538	145
585.731	160
585.925	164
586.119	143
586.313	135
586.506	150
586.7	143
586.894	130
587.088	139
587.282	126
587.476	135
587.67	151
587.864	144
588.058	143
588.252	161
588.446	177
588.64	177
588.835	196
589.029	193
589.223	213
589.417	211
589.612	210
589.806	210
590.001	235
590.195	222
590.389	239
590.584	241
590.778	260
590.973	264
591.168	260
591.362	250
591.557	240
591.752	254
591.946	259
592.141	261
592.336	244
592.531	240
592.725	238
592.92	234
593.115	213
593.31	232
593.505	221
593.7	188
593.895	209
594.09	211
594.285	197
594.48	196
594.676	204
594.871	191
595.066	193
595.261	197
595.457	193
595.652	177
595.847	185
596.043	187
596.238	204
596.434	200
596.629	197
596.825	220
597.02	200
597.216	217
597.411	212
597.607	219
597.803	225
597.998	225
598.194	209
598.39	228
598.586	222
598.782	208
598.977	213
599.173	227
599.369	236
599.565	223
599.761	196
599.957	202
600.153	197
600.35	208
600.546	210
600.742	204
600.938	201
601.134	191
601.33	202
601.527	185
601.723	175
601.919	173
602.116	167
602.312	146
602.509	161
602.705	158
602.902	155
603.098	148
603.295	140
603.492	139
603.688	134
603.885	132
604.082	115
604.278	124
604.475	119
604.672	142
604.869	125
605.066	133
605.263	137
605.459	130
605.656	115
605.853	126
606.05	140
606.248	125
606.445	119
606.642	112
606.839	117
607.036	124
607.233	134
607.431	132
607.628	136
607.825	128
608.023	122
608.22	110
608.417	127
608.615	127
608.812	129
609.01	131
609.207	126
609.405	119
609.603	111
609.8	135
609.998	114
610.196	117
610.393	125
610.591	116
610.789	119
610.987	107
611.185	96
611.383	108
611.581	128
611.779	109
611.977	107
612.175	101
612.373	101
612.571	102
612.769	103
612.967	105
613.165	105
613.363	103
613.562	110
613.76	95
613.958	96
614.157	96
614.355	101
614.553	94
614.752	113
614.95	112
615.149	102
615.348	98
615.546	106
615.745	103
615.943	99
616.142	95
616.341	100
616.539	87
616.738	83
616.937	101
617.136	97
617.335	99
617.534	91
617.733	101
617.932	105
618.131	109
618.33	99
618.529	112
618.728	111
618.927	107
619.126	105
619.325	107
619.525	111
619.724	119
619.923	110
620.122	108
620.322	111
620.521	106
620.721	108
620.92	111
621.119	120
621.319	138
621.519	113
621.718	123
621.918	138
622.117	133
622.317	121
622.517	153
622.717	157
622.916	167
623.116	167
623.316	175
623.516	174
623.716	166
623.916	182
624.116	203
624.316	201
624.516	224
624.716	224
624.916	250
625.116	269
625.316	313
625.516	302
625.717	302
625.917	298
626.117	294
626.317	309
626.518	308
626.718	328
626.919	346
627.119	407
627.32	423
627.52	441
627.721	492
627.921	534
628.122	617
628.322	704
628.523	847
628.724	897
628.925	986
629.125	1037
629.326	1050
629.527	1061
629.728	1128
629.929	1180
630.13	1277
630.331	1404
630.532	1487
630.733	1547
630.934	1561
631.135	1552
631.336	1501
631.537	1476
631.738	1462
631.94	1434
632.141	1462
632.342	1525
632.543	1559
632.745	1560
632.946	1590
633.148	1587
633.349	1510
633.551	1458
633.752	1416
633.954	1366
634.155	1309
634.357	1330
634.558	1351
634.76	1351
634.962	1317
635.164	1277
635.365	1227
635.567	1192
635.769	1125
635.971	1084
636.173	1060
636.375	1031
636.577	1021
636.779	998
636.981	1010
637.183	988
637.385	941
637.587	865
637.789	808
637.991	770
638.194	709
638.396	691
638.598	668
638.8	667
639.003	651
639.205	653
639.408	696
639.61	755
639.813	915
640.015	1119
640.218	1374
640.42	1527
640.623	1640
640.825	1641
641.028	1600
641.231	1564
641.434	1593
641.636	1624
641.839	1772
642.042	1957
642.245	2142
642.448	2260
642.651	2279
642.854	2225
643.057	2131
643.26	1952
643.463	1853
643.666	1759
643.869	1750
644.072	1684
644.275	1720
644.479	1712
644.682	1630
644.885	1487
645.088	1403
645.292	1313
645.495	1197
645.699	1096
645.902	1006
646.106	946
646.309	898
646.513	853
646.716	816
646.92	734
647.123	676
647.327	609
647.531	556
647.735	524
647.938	471
648.142	426
648.346	399
648.55	380
648.754	347
648.958	316
649.162	299
649.366	287
649.57	277
649.774	224
649.978	236
650.182	229
650.386	211
650.59	214
650.795	197
650.999	205
651.203	223
651.407	189
651.612	189
651.816	185
652.021	186
652.225	180
652.429	203
652.634	203
652.839	210
653.043	205
653.248	223
653.452	229
653.657	264
653.862	268
654.066	311
654.271	313
654.476	352
654.681	389
654.886	435
655.091	482
655.296	552
655.501	652
655.706	771
655.911	901
656.116	1118
656.321	1292
656.526	1577
656.731	1816
656.936	2114
657.141	2282
657.347	2521
657.552	2731
657.757	2963
657.963	3210
658.168	3513
658.373	3851
658.579	4154
658.784	4440
658.99	4693
659.195	4921
659.401	5070
659.607	5224
659.812	5319
660.018	5443
660.224	5588
660.429	5655
660.635	5809
660.841	5902
661.047	5968
661.253	5898
661.459	5945
661.665	5935
661.871	5899
662.077	5885
662.283	5806
662.489	5763
662.695	5691
662.901	5611
663.107	5557
663.313	5474
663.519	5518
663.726	5822
663.932	6453
664.138	7461
664.345	8581
664.551	9398
664.757	9831
664.964	9863
665.17	9775
665.377	9627
665.583	9803
665.79	10267
665.997	11252
666.203	12552
666.41	13936
666.617	14785
666.823	15051
667.03	14838
667.237	14494
667.444	14218
667.651	14065
667.858	14121
668.065	14583
668.271	15361
668.478	16055
668.686	16210
668.893	15953
669.1	15388
669.307	14840
669.514	14162
669.721	13693
669.928	13285
670.136	13012
670.343	12903
670.55	12758
670.758	12339
670.965	11767
671.172	11189
671.38	10567
671.587	9931
671.795	9200
672.002	8575
672.21	8140
672.418	7698
672.625	7250
672.833	6807
673.041	6366
673.248	5926
673.456	5483
673.664	4921
673.872	4498
674.08	4072
674.288	3737
674.495	3421
674.703	3169
674.911	2886
675.119	2635
675.327	2425
675.536	2191
675.744	1983
675.952	1798
676.16	1588
676.368	1443
676.577	1296
676.785	1203
676.993	1070
677.202	997
677.41	897
677.618	842
677.827	772
678.035	709
678.244	645
678.452	602
678.661	551
678.869	515
679.078	502
679.287	477
679.496	451
679.704	429
679.913	417
680.122	422
680.331	405
680.54	420
680.748	395
680.957	398
681.166	396
681.375	383
681.584	386
681.793	397
682.003	376
682.212	380
682.421	351
682.63	356
682.839	353
683.048	387
683.258	363
683.467	357
683.676	363
683.886	352
684.095	372
684.305	368
684.514	362
684.724	369
684.933	348
685.143	336
685.352	330
685.562	326
685.772	333
685.981	351
686.191	339
686.401	362
686.611	395
686.821	445
687.03	494
687.24	543
687.45	544
687.66	566
687.87	595
688.08	611
688.29	644
688.5	701
688.711	768
688.921	864
689.131	894
689.341	924
689.551	909
689.762	924
689.972	939
690.182	969
690.393	971
690.603	1041
690.814	1068
691.024	1079
691.235	1118
691.445	1116
691.656	1093
691.866	1101
692.077	1053
692.288	1055
692.498	1072
692.709	1092
692.92	1102
693.131	1106
693.342	1108
693.552	1112
693.763	1122
693.974	1145
694.185	1124
694.396	1151
694.607	1148
694.818	1201
695.029	1227
695.241	1250
695.452	1246
695.663	1279
695.874	1270
696.085	1320
696.297	1356
696.508	1404
696.719	1427
696.931	1458
697.142	1516
697.354	1553
697.565	1569
697.777	1577
697.988	1561
698.2	1557
698.411	1589
698.623	1613
698.835	1569
699.046	1606
699.258	1595
699.47	1554
699.682	1515
699.893	1509
700.105	1477
700.317	1401
700.529	1400
700.741	1373
700.953	1334
701.165	1287
701.377	1249
701.589	1242
701.801	1202
702.014	1150
702.226	1062
702.438	1046
702.65	1004
702.863	1014
703.075	982
703.287	967
703.5	922
703.712	866
703.925	814
704.137	787
704.35	768
704.562	718
704.775	724
704.987	691
705.2	667
705.413	635
705.625	625
705.838	587
706.051	570
706.264	539
706.476	505
706.689	494
706.902	463
707.115	455
707.328	416
707.541	409
707.754	390
707.967	389
708.18	362
708.393	355
708.607	338
708.82	331
709.033	284
709.246	307
709.46	286
709.673	267
709.886	278
710.1	272
710.313	261
710.526	274
710.74	250
710.953	242
711.167	236
711.381	237
711.594	231
711.808	224
712.022	207
712.235	208
712.449	216
712.663	211
712.877	217
713.09	197
713.304	206
713.518	192
713.732	195
713.946	194
714.16	175
714.374	181
714.588	188
714.802	193
715.016	200
715.231	209
715.445	212
715.659	201
715.873	202
716.088	219
716.302	217
716.516	234
716.731	224
716.945	261
717.159	284
717.374	318
717.588	362
717.803	406
718.018	456
718.232	531
718.447	594
718.662	666
718.876	757
719.091	839
719.306	915
719.521	992
719.735	1080
719.95	1173
720.165	1264
720.38	1398
720.595	1465
720.81	1534
721.025	1601
721.24	1659
721.455	1691
721.67	1722
721.886	1792
722.101	1796
722.316	1810
722.531	1825
722.747	1832
722.962	1844
723.177	1830
723.393	1813
723.608	1776
723.823	1707
724.039	1662
724.254	1611
724.47	1567
724.686	1531
724.901	1482
725.117	1436
725.333	1379
725.548	1293
725.764	1229
725.98	1174
726.196	1154
726.411	1133
726.627	1099
726.843	1095
727.059	1084
727.275	1081
727.491	1043
727.707	1030
727.923	976
728.139	961
728.355	956
728.572	987
728.788	1046
729.004	1115
729.22	1129
729.437	1130
729.653	1093
729.869	1060
730.086	1055
730.302	997
730.518	1021
730.735	1050
730.951	1117
731.168	1119
731.385	1090
731.601	1053
731.818	1000
732.035	956
732.251	914
732.468	890
732.685	832
732.902	809
733.118	802
733.335	798
733.552	763
733.769	745
733.986	692
734.203	652
734.42	617
734.637	586
734.854	563
735.071	526
735.289	493
735.506	487
735.723	444
735.94	414
736.158	400
736.375	377
736.592	365
736.81	345
737.027	318
737.245	319
737.462	304
737.68	290
737.897	274
738.115	270
738.332	263
738.55	245
738.768	242
738.985	241
739.203	221
739.421	220
739.639	211
739.856	200
740.074	189
740.292	197
740.51	192
740.728	197
740.946	166
741.164	170
741.382	172
741.6	160
741.818	137
742.037	150
742.255	149
742.473	162
742.691	148
742.91	148
743.128	134
743.346	125
743.565	114
743.783	132
744.002	123
744.22	126
744.439	114
744.657	115
744.876	103
745.094	112
745.313	104
745.532	106
745.75	104
745.969	105
746.188	91
746.407	112
746.626	109
746.844	96
747.063	87
747.282	92
747.501	91
747.72	93
747.939	92
748.158	90
748.377	102
748.597	108
748.816	99
749.035	108
749.254	88
749.473	97
749.693	93
749.912	105
750.131	104
750.351	109
750.57	99
750.79	98
751.009	103
751.229	116
751.448	105
751.668	126
751.887	104
752.107	117
752.327	110
752.546	111
752.766	122
752.986	141
753.206	128
753.426	130
753.646	153
753.865	161
754.085	145
754.305	146
754.525	147
754.745	142
754.965	135
755.186	143
755.406	133
755.626	125
755.846	120
756.066	145
756.287	134
756.507	135
756.727	132
756.948	130
757.168	130
757.388	116
757.609	110
757.829	118
758.05	104
758.27	119
758.491	102
758.712	112
758.932	104
759.153	112
759.374	110
759.594	100
759.815	113
760.036	119
760.257	123
760.478	121
760.699	130
760.919	133
761.14	142
761.361	144
761.583	151
761.804	150
762.025	152
762.246	163
762.467	142
762.688	150
762.909	144
763.131	157
763.352	173
763.573	167
763.795	159
764.016	156
764.237	163
764.459	158
764.68	157
764.902	156
765.123	150
765.345	148
765.567	160
765.788	157
766.01	159
766.232	169
766.453	174
766.675	162
766.897	165
767.119	161
767.341	166
767.563	162
767.785	171
768.007	157
768.229	164
768.451	182
768.673	177
768.895	168
769.117	153
769.339	167
769.561	173
769.784	170
770.006	173
770.228	182
770.45	169
770.673	170
770.895	150
771.118	164
771.34	161
771.563	163
771.785	173
772.008	167
772.23	158
772.453	167
772.676	162
772.898	171
773.121	166
773.344	160
773.566	156
773.789	156
774.012	158
774.235	145
774.458	149
774.681	157
774.904	163
775.127	161
775.35	161
775.573	152
775.796	163
776.019	149
776.242	144
776.466	151
776.689	141
776.912	155
777.135	126
777.359	132
777.582	131
777.805	119
778.029	117
778.252	115
778.476	119
778.699	115
778.923	106
779.147	105
779.37	94
779.594	104
779.817	114
780.041	110
780.265	96
780.489	99
780.713	99
780.936	92
781.16	95
781.384	85
781.608	79
781.832	74
782.056	85
782.28	72
782.504	74
782.728	83
782.952	76
783.177	61
783.401	62
783.625	70
783.849	67
784.074	61
784.298	59
784.522	64
784.747	61
784.971	78
785.196	64
785.42	59
785.645	61
785.869	65
786.094	59
786.318	59
786.543	59
786.768	58
786.992	51
787.217	58
787.442	58
787.667	53
787.892	61
788.117	62
788.341	65
788.566	56
788.791	56
789.016	50
789.241	55
789.467	56
789.692	63
789.917	55
790.142	52
790.367	50
790.592	53
790.818	58
791.043	64
791.268	59
791.494	62
791.719	57
791.944	50
792.17	64
792.395	60
792.621	67
792.847	64
793.072	58
793.298	61
793.523	62
793.749	50
793.975	64
794.201	61
794.426	66
794.652	59
794.878	62
795.104	70
795.33	68
795.556	72
795.782	68
796.008	64
796.234	81
796.46	81
796.686	79
796.912	83
797.138	82
797.364	80
797.591	74
797.817	88
798.043	84
798.27	88
798.496	84
798.722	80
798.949	85
799.175	75
799.402	74
799.628	69
799.855	75
800.081	81
800.308	71
800.535	80
800.761	87
800.988	81
801.215	69
801.442	75
801.669	64
801.895	75
802.122	87
802.349	78
802.576	82
802.803	69
803.03	68
803.257	61
803.484	61
803.711	69
803.938	72
804.166	69
804.393	72
804.62	61
804.847	65
805.075	65
805.302	59
805.529	58
805.757	64
805.984	64
806.212	64
806.439	61
806.667	58
806.894	51
807.122	60
807.35	51
807.577	65
807.805	60
808.033	65
808.26	63
808.488	61
808.716	51
808.944	68
809.172	47
809.4	52
809.628	62
809.856	66
810.084	57
810.312	52
810.54	61
810.768	64
810.996	61
811.224	57
811.452	61
811.681	63
811.909	64
812.137	60
812.365	50
812.594	51
812.822	55
813.051	60
813.279	53
813.508	56
813.736	62
813.965	62
814.193	50
814.422	62
814.651	59
814.879	61
815.108	52
815.337	56
815.566	57
815.794	46
816.023	53
816.252	61
816.481	63
816.71	65
816.939	62
817.168	57
817.397	58
817.626	60
817.855	60
818.084	65
818.314	71
818.543	63
818.772	62
819.001	72
819.231	57
819.46	70
819.689	68
819.919	57
820.148	60
820.378	55
820.607	58
820.837	70
821.066	67
821.296	59
821.526	69
821.755	69
821.985	70
822.215	76
822.444	69
822.674	74
822.904	74
823.134	91
823.364	83
823.594	107
823.824	106
824.054	117
824.284	118
824.514	144
824.744	149
824.974	162
825.204	173
825.434	176
825.664	180
825.895	193
826.125	197
826.355	197
826.586	188
826.816	194
827.046	195
827.277	191
827.507	199
827.738	198
827.968	200
828.199	198
828.429	188
828.66	184
828.891	187
829.121	177
829.352	172
829.583	183
829.814	172
830.045	178
830.275	176
830.506	173
830.737	177
830.968	190
831.199	197
831.43	204
831.661	178
831.892	188
832.123	188
832.355	185
832.586	197
832.817	186
833.048	194
833.28	187
833.511	190
833.742	176
833.974	174
834.205	195
834.436	207
834.668	207
834.899	189
835.131	183
835.363	194
835.594	195
835.826	187
836.057	191
836.289	194
836.521	198
836.753	209
836.984	216
837.216	219
837.448	223
837.68	222
837.912	222
838.144	249
838.376	274
838.608	276
838.84	273
839.072	294
839.304	291
839.536	318
839.768	341
840.001	324
840.233	336
840.465	332
840.698	339
840.93	325
841.162	335
841.395	331
841.627	349
841.86	371
842.092	384
842.325	381
842.557	388
842.79	392
843.022	445
843.255	436
843.488	431
843.721	436
843.953	441
844.186	481
844.419	466
844.652	435
844.885	425
845.118	396
845.351	399
845.584	403
845.817	358
846.05	342
846.283	311
846.516	299
846.749	293
846.982	299
847.215	266
847.449	257
847.682	237
847.915	217
848.149	229
848.382	213
848.615	213
848.849	211
849.082	210
849.316	189
849.549	178
849.783	187
850.017	183
850.25	172
850.484	190
850.718	189
850.951	208
851.185	225
851.419	249
851.653	312
851.887	368
852.121	501
852.354	732
852.588	1035
852.822	1346
853.056	1600
853.29	1758
853.525	1863
853.759	1929
853.993	1917
854.227	1921
854.461	1871
854.696	1770
854.93	1686
855.164	1587
855.398	1476
855.633	1372
855.867	1252
856.102	1162
856.336	1064
856.571	969
856.805	917
857.04	892
857.274	837
857.509	775
857.744	748
857.978	697
858.213	661
858.448	651
858.683	625
858.918	608
859.152	540
859.387	517
859.622	485
859.857	499
860.092	463
860.327	454
860.562	419
860.797	405
861.033	390
861.268	361
861.503	344
861.738	329
861.973	335
862.209	312
862.444	289
862.679	280
862.915	298
863.15	282
863.386	267
863.621	261
863.857	255
864.092	260
864.328	247
864.563	241
864.799	254
865.035	257
865.27	237
865.506	254
865.742	248
865.978	262
866.214	275
866.449	294
866.685	296
866.921	291
867.157	313
867.393	338
867.629	319
867.865	348
868.101	336
868.338	344
868.574	338
868.81	332
869.046	308
869.282	300
869.519	275
869.755	272
869.991	271
870.228	264
870.464	248
870.701	256
870.937	227
871.174	233
871.41	222
871.647	196
871.883	198
872.12	187
872.357	182
872.593	172
872.83	190
873.067	165
873.304	158
873.541	149
873.777	160
874.014	163
874.251	158
874.488	148
874.725	133
874.962	146
875.199	146
875.436	119
875.674	124
875.911	131
876.148	124
876.385	127
876.622	120
876.86	129
877.097	122
877.334	126
877.572	108
877.809	117
878.047	130
878.284	124
878.522	119
878.759	126
878.997	121
879.234	118
879.472	115
879.71	140
879.947	142
880.185	136
880.423	161
880.661	156
880.899	161
881.137	151
881.374	158
881.612	160
881.85	159
882.088	164
882.326	167
882.564	173
882.803	173
883.041	182
883.279	167
883.517	159
883.755	165
883.994	167
884.232	151
884.47	175
884.709	171
884.947	161
885.185	155
885.424	160
885.662	152
885.901	146
886.139	159
886.378	153
886.617	135
886.855	154
887.094	152
887.333	167
887.571	159
887.81	166
888.049	173
888.288	180
888.527	178
888.766	186
889.005	166
889.244	177
889.483	183
889.722	196
889.961	186
890.2	166
890.439	193
890.678	194
890.917	177
891.157	179
891.396	202
891.635	206
891.874	187
892.114	174
892.353	180
892.593	188
892.832	186
893.072	184
893.311	180
893.551	172
893.79	165
894.03	167
894.269	159
894.509	173
894.749	182
894.989	182
895.228	181
895.468	174
895.708	168
895.948	186
896.188	179
896.428	184
896.668	191
896.908	193
897.148	186
897.388	181
897.628	184
897.868	191
898.108	191
898.349	176
898.589	161
898.829	167
899.069	178
899.31	167
899.55	168
899.79	181
900.031	171
900.271	170
900.512	163
900.752	154
900.993	151
901.234	145
901.474	154
901.715	146
901.956	143
902.196	130
902.437	116
902.678	125
902.919	140
903.159	132
903.4	121
903.641	139
903.882	142
904.123	126
904.364	142
904.605	144
904.846	153
905.087	169
905.329	153
905.57	145
905.811	143
906.052	148
906.293	145
906.535	149
906.776	149
907.017	165
907.259	148
907.5	167
907.742	145
907.983	148
908.225	156
908.466	137
908.708	143
908.95	139
909.191	134
909.433	126
909.675	121
909.916	106
910.158	119
910.4	105
910.642	106
910.884	108
911.126	114
911.368	95
911.61	93
911.852	101
912.094	92
912.336	93
912.578	94
912.82	89
913.062	85
913.304	106
913.547	90
913.789	87
914.031	86
914.274	83
914.516	88
914.758	86
915.001	81
915.243	93
915.486	87
915.728	101
915.971	93
916.213	89
916.456	102
916.699	95
916.941	104
917.184	97
917.427	112
917.67	123
917.913	112
918.155	120
918.398	110
918.641	107
918.884	114
919.127	127
919.37	122
919.613	120
919.856	125
920.099	114
920.343	115
920.586	136
920.829	115
921.072	130
921.315	134
921.559	129
921.802	115
[truncated: 6,073 more rows]

## Sheet: E4_run2
mass	intensity
500.036	55721
500.214	56624
500.393	57577
500.572	58650
500.751	59774
500.93	61045
501.11	62367
501.289	63532
501.468	64716
501.647	65414
501.826	66053
502.005	66393
502.185	66816
502.364	67410
502.543	67786
502.723	68323
502.902	68840
503.081	69278
503.261	69198
503.44	69164
503.62	68841
503.799	68644
503.979	68062
504.159	67393
504.338	66649
504.518	65853
504.698	65075
504.877	63956
505.057	62740
505.237	61616
505.417	60362
505.597	58932
505.777	57416
505.957	55823
506.137	54052
506.317	52283
506.497	50680
506.677	48964
506.857	47173
507.037	45403
507.217	43557
507.397	41788
507.577	40083
507.758	38438
507.938	36584
508.118	34838
508.299	33327
508.479	31674
508.659	30232
508.84	28834
509.02	27427
509.201	26132
509.381	24871
509.562	23736
509.743	22652
509.923	21751
510.104	20836
510.285	19961
510.465	19118
510.646	18445
510.827	17758
511.008	17182
511.189	16684
511.37	16336
511.551	15982
511.732	15599
511.913	15334
512.094	15068
512.275	14835
512.456	14711
512.637	14557
512.818	14558
512.999	14490
513.18	14460
513.362	14378
513.543	14447
513.724	14474
513.906	14480
514.087	14416
514.268	14515
514.45	14544
514.631	14654
514.813	14513
514.994	14548
515.176	14485
515.358	14477
515.539	14409
515.721	14406
515.903	14395
516.084	14283
516.266	14271
516.448	14191
516.63	14031
516.812	13854
516.994	13686
517.176	13570
517.357	13394
517.539	13274
517.722	13101
517.904	13054
518.086	12869
518.268	12726
518.45	12709
518.632	12668
518.814	12622
518.997	12626
519.179	12673
519.361	12777
519.544	13017
519.726	13173
519.908	13359
520.091	13610
520.273	13814
520.456	14055
520.638	14216
520.821	14482
521.004	14665
521.186	14964
521.369	15174
521.552	15463
521.734	15635
521.917	15887
522.1	15995
522.283	16038
522.466	16083
522.648	16063
522.831	16056
523.014	16028
523.197	15873
523.38	15801
523.563	15689
523.747	15521
523.93	15295
524.113	15154
524.296	14892
524.479	14611
524.662	14314
524.846	14116
525.029	13762
525.212	13494
525.396	13150
525.579	12898
525.763	12714
525.946	12527
526.13	12231
526.313	12033
526.497	11883
526.68	11649
526.864	11503
527.048	11482
527.231	11305
527.415	11279
527.599	11279
527.783	11314
527.967	11284
528.15	11311
528.334	11314
528.518	11447
528.702	11516
528.886	11603
529.07	11682
529.254	11775
529.438	11786
529.622	11885
529.807	12049
529.991	12092
530.175	12130
530.359	12128
530.544	12126
530.728	12060
530.912	12122
531.097	12056
531.281	11958
531.465	11960
531.65	11873
531.834	11849
532.019	11715
532.204	11604
532.388	11388
532.573	11288
532.757	11182
532.942	11030
533.127	10832
533.312	10697
533.496	10552
533.681	10457
533.866	10402
534.051	10476
534.236	10544
534.421	10551
534.606	10653
534.791	10790
534.976	10957
535.161	11220
535.346	11405
535.531	11645
535.717	11694
535.902	11848
536.087	11990
536.272	12167
536.458	12139
536.643	12103
536.828	12145
537.014	12180
537.199	12090
537.385	12011
537.57	11991
537.756	11809
537.941	11715
538.127	11572
538.312	11373
538.498	11087
538.684	10873
538.87	10603
539.055	10310
539.241	10058
539.427	9796
539.613	9656
539.799	9403
539.985	9099
540.171	8870
540.357	8688
540.543	8448
540.729	8281
540.915	8082
541.101	7876
541.287	7732
541.473	7620
541.659	7591
541.846	7557
542.032	7501
542.218	7427
542.405	7406
542.591	7358
542.777	7318
542.964	7278
543.15	7313
543.337	7349
543.523	7392
543.71	7447
543.896	7493
544.083	7468
544.27	7474
544.456	7494
544.643	7443
544.83	7445
545.017	7427
545.204	7365
545.39	7351
545.577	7321
545.764	7241
545.951	7200
546.138	7180
546.325	7143
546.512	7015
546.699	6959
546.886	6947
547.074	6930
547.261	6895
547.448	6871
547.635	6882
547.823	6994
548.01	7091
548.197	7202
548.385	7433
548.572	7602
548.759	7916
548.947	8300
549.134	8623
549.322	9004
549.509	9323
549.697	9691
549.885	9948
550.072	10215
550.26	10407
550.448	10631
550.636	10856
550.823	10988
551.011	11006
551.199	11159
551.387	11188
551.575	11176
551.763	11114
551.951	11120
552.139	11012
552.327	10892
552.515	10652
552.703	10594
552.891	10524
553.079	10337
553.268	10219
553.456	10056
553.644	9835
553.832	9665
554.021	9545
554.209	9396
554.397	9210
554.586	9070
554.774	8889
554.963	8824
555.151	8724
555.34	8635
555.529	8518
555.717	8415
555.906	8357
556.095	8343
556.283	8278
556.472	8295
556.661	8271
556.85	8246
557.038	8275
557.227	8330
557.416	8328
557.605	8427
557.794	8370
557.983	8504
558.172	8612
558.361	8712
558.55	8738
558.74	8816
558.929	8833
559.118	9043
559.307	9129
559.497	9316
559.686	9487
559.875	9652
560.065	9755
560.254	9940
560.443	10142
560.633	10248
560.822	10434
561.012	10743
561.201	11027
561.391	11288
561.581	11513
561.77	11768
561.96	11984
562.15	12231
562.339	12416
562.529	12734
562.719	13062
562.909	13398
563.099	13739
563.289	14249
563.479	14512
563.669	14796
563.859	15089
564.049	15385
564.239	15549
564.429	15698
564.619	15822
564.809	15940
564.999	16054
565.19	16173
565.38	16211
565.57	16192
565.761	16241
565.951	16261
566.141	16118
566.332	15972
566.522	15768
566.713	15537
566.903	15296
567.094	15088
567.284	14807
567.475	14547
567.666	14257
567.856	13914
568.047	13630
568.238	13252
568.429	12994
568.619	12690
568.81	12255
569.001	11931
569.192	11590
569.383	11321
569.574	11007
569.765	10712
569.956	10458
570.147	10168
570.338	9791
570.529	9548
570.721	9288
570.912	9115
571.103	8861
571.294	8563
571.486	8375
571.677	8177
571.868	7958
572.06	7727
572.251	7566
572.443	7470
572.634	7270
572.826	7123
573.017	6912
573.209	6743
573.4	6554
573.592	6452
573.784	6290
573.975	6141
574.167	6083
574.359	5950
574.551	5734
574.743	5706
574.935	5546
575.126	5448
575.318	5341
575.51	5319
575.702	5211
575.894	5118
576.087	5054
576.279	5016
576.471	4985
576.663	4953
576.855	4881
577.047	4871
577.24	4843
577.432	4814
577.624	4746
577.817	4827
578.009	4840
578.201	4873
578.394	4773
578.586	4782
578.779	4754
578.971	4765
579.164	4752
579.357	4758
579.549	4805
579.742	4806
579.935	4846
580.128	4897
580.32	4877
580.513	4897
580.706	4839
580.899	4849
581.092	4874
581.285	4933
581.478	4940
581.671	4932
581.864	4893
582.057	4960
582.25	4962
582.443	5007
582.636	4942
582.829	4987
583.023	5026
583.216	5065
583.409	5105
583.603	5114
583.796	5118
583.989	5111
584.183	5094
584.376	5120
584.57	5100
584.763	5117
584.957	5144
585.15	5169
585.344	5060
585.538	5072
585.731	5055
585.925	5018
586.119	4955
586.313	4903
586.506	4858
586.7	4789
586.894	4783
587.088	4747
587.282	4734
587.476	4696
587.67	4668
587.864	4677
588.058	4654
588.252	4627
588.446	4626
588.64	4632
588.835	4731
589.029	4896
589.223	4932
589.417	4998
589.612	5069
589.806	5118
590.001	5144
590.195	5211
590.389	5272
590.584	5322
590.778	5393
590.973	5490
591.168	5546
591.362	5650
591.557	5680
591.752	5703
591.946	5667
592.141	5715
592.336	5686
592.531	5647
592.725	5629
592.92	5676
593.115	5646
593.31	5615
593.505	5568
593.7	5545
593.895	5470
594.09	5422
594.285	5357
594.48	5286
594.676	5189
594.871	5118
595.066	5127
595.261	5062
595.457	5021
595.652	5024
595.847	5032
596.043	5103
596.238	5026
596.434	5013
596.629	5036
596.825	5169
597.02	5195
597.216	5277
597.411	5247
597.607	5356
597.803	5421
597.998	5529
598.194	5582
598.39	5578
598.586	5682
598.782	5732
598.977	5755
599.173	5744
599.369	5764
599.565	5847
599.761	5779
599.957	5847
600.153	5764
600.35	5783
600.546	5759
600.742	5762
600.938	5630
601.134	5662
601.33	5574
601.527	5542
601.723	5450
601.919	5396
602.116	5374
602.312	5272
602.509	5138
602.705	5069
602.902	4970
603.098	4913
603.295	4883
603.492	4814
603.688	4727
603.885	4651
604.082	4557
604.278	4518
604.475	4459
604.672	4387
604.869	4268
605.066	4320
605.263	4255
605.459	4213
605.656	4145
605.853	4178
606.05	4096
606.248	4059
606.445	4019
606.642	4036
606.839	3980
607.036	3891
607.233	3893
607.431	3932
607.628	3935
607.825	3887
608.023	3810
608.22	3768
608.417	3766
608.615	3723
608.812	3683
609.01	3694
609.207	3691
609.405	3669
609.603	3605
609.8	3628
609.998	3584
610.196	3580
610.393	3523
610.591	3515
610.789	3591
610.987	3583
611.185	3564
611.383	3555
611.581	3544
611.779	3581
611.977	3516
612.175	3541
612.373	3554
612.571	3624
612.769	3558
612.967	3607
613.165	3622
613.363	3635
613.562	3676
613.76	3760
613.958	3729
614.157	3753
614.355	3732
614.553	3763
614.752	3758
614.95	3727
615.149	3806
615.348	3792
615.546	3749
615.745	3766
615.943	3739
616.142	3789
616.341	3740
616.539	3821
616.738	3811
616.937	3859
617.136	3815
617.335	3793
617.534	3761
617.733	3809
617.932	3797
618.131	3775
618.33	3814
618.529	3791
618.728	3820
618.927	3867
619.126	3832
619.325	3803
619.525	3860
619.724	3854
619.923	3772
620.122	3797
620.322	3839
620.521	3897
620.721	3860
620.92	3851
621.119	3877
621.319	3887
621.519	3784
621.718	3867
621.918	3888
622.117	3938
622.317	3943
622.517	4024
622.717	4030
622.916	4123
623.116	4290
623.316	4370
623.516	4453
623.716	4573
623.916	4633
624.116	4727
624.316	4848
624.516	5004
624.716	5045
624.916	5219
625.116	5325
625.316	5444
625.516	5533
625.717	5710
625.917	5779
626.117	5897
626.317	5967
626.518	6066
626.718	6216
626.919	6355
627.119	6532
627.32	6827
627.52	7113
627.721	7341
627.921	7673
628.122	8127
628.322	8584
628.523	9133
628.724	9593
628.925	10228
629.125	10740
629.326	11281
629.527	11837
629.728	12411
629.929	12975
630.13	13599
630.331	14240
630.532	14823
630.733	15474
630.934	16125
631.135	16633
631.336	17048
631.537	17458
631.738	17822
631.94	18157
632.141	18514
632.342	18673
632.543	18961
632.745	19185
632.946	19474
633.148	19599
633.349	19666
633.551	19641
633.752	19793
633.954	19745
634.155	19581
634.357	19483
634.558	19351
634.76	19242
634.962	19118
635.164	18909
635.365	18729
635.567	18541
635.769	18301
635.971	17990
636.173	17727
636.375	17352
636.577	17029
636.779	16664
636.981	16427
637.183	16093
637.385	15769
637.587	15406
637.789	15114
637.991	14743
638.194	14300
638.396	13937
638.598	13571
638.8	13265
639.003	13079
639.205	12925
639.408	12756
639.61	12605
639.813	12535
640.015	12523
640.218	12585
640.42	12789
640.623	13079
640.825	13252
641.028	13761
641.231	14258
641.434	14713
641.636	15173
641.839	15691
642.042	16207
642.245	16727
642.448	17303
642.651	17822
642.854	18309
643.057	18789
643.26	19267
643.463	19852
643.666	20257
643.869	20518
644.072	20628
644.275	20873
644.479	20982
644.682	21048
644.885	21016
645.088	20903
645.292	20852
645.495	20749
645.699	20543
645.902	20225
646.106	19928
646.309	19572
646.513	19191
646.716	18758
646.92	18147
647.123	17720
647.327	17258
647.531	16750
647.735	16279
647.938	15775
648.142	15249
648.346	14698
648.55	14114
648.754	13578
648.958	12970
649.162	12542
649.366	12079
649.57	11531
649.774	11089
649.978	10634
650.182	10144
650.386	9689
650.59	9231
650.795	8846
650.999	8463
651.203	8141
651.407	7853
651.612	7620
651.816	7306
652.021	7111
652.225	6792
652.429	6644
652.634	6525
652.839	6418
653.043	6308
653.248	6243
653.452	6164
653.657	6118
653.862	6127
654.066	6174
654.271	6241
654.476	6376
654.681	6592
654.886	6770
655.091	6904
655.296	7209
655.501	7583
655.706	8055
655.911	8711
656.116	9457
656.321	10269
656.526	11287
656.731	12420
656.936	13689
657.141	15060
657.347	16507
657.552	18046
657.757	19683
657.963	21360
658.168	23135
658.373	24941
658.579	26721
658.784	28781
658.99	30882
659.195	32937
659.401	34992
659.607	36973
659.812	38816
660.018	40764
660.224	42791
660.429	44561
660.635	46357
660.841	47964
661.047	49571
661.253	51032
661.459	52474
661.665	53676
661.871	54848
662.077	56004
662.283	56962
662.489	57776
662.695	58595
662.901	59307
663.107	59955
663.313	60536
663.519	61028
663.726	61788
663.932	62667
664.138	63995
664.345	65824
664.551	68026
664.757	70603
664.964	73006
665.17	75342
665.377	77476
665.583	79421
665.79	81455
665.997	83697
666.203	86170
666.41	89560
666.617	93230
666.823	96805
667.03	100200
667.237	102899
667.444	105178
667.651	107409
667.858	109639
668.065	111669
668.271	113632
668.478	115739
668.686	117493
668.893	119200
669.1	120358
669.307	121065
669.514	121482
669.721	121629
669.928	121522
670.136	120940
670.343	120156
670.55	119419
670.758	118179
670.965	116471
671.172	114621
671.38	112360
671.587	109916
671.795	107433
672.002	104670
672.21	101841
672.418	98755
672.625	95437
672.833	92038
673.041	88557
673.248	84890
673.456	81257
673.664	77638
673.872	74147
674.08	70531
674.288	66951
674.495	63528
674.703	60237
674.911	56927
675.119	53447
675.327	50320
675.536	47410
675.744	44460
675.952	41526
676.16	38878
676.368	36297
676.577	33843
676.785	31678
676.993	29490
677.202	27348
677.41	25397
677.618	23710
677.827	22018
678.035	20593
678.244	19147
678.452	17815
678.661	16603
678.869	15590
679.078	14585
679.287	13613
679.496	12776
679.704	12030
679.913	11313
680.122	10692
680.331	10177
680.54	9733
680.748	9293
680.957	8976
681.166	8609
681.375	8348
681.584	8054
681.793	7827
682.003	7603
682.212	7486
682.421	7291
682.63	7245
682.839	7123
683.048	7054
683.258	6930
683.467	6858
683.676	6767
683.886	6736
684.095	6705
684.305	6677
684.514	6644
684.724	6613
684.933	6561
685.143	6577
685.352	6463
685.562	6433
685.772	6420
685.981	6462
686.191	6441
686.401	6454
686.611	6509
686.821	6595
687.03	6667
687.24	6905
687.45	7027
687.66	7152
687.87	7379
688.08	7617
688.29	7800
688.5	8014
688.711	8269
688.921	8618
689.131	8984
689.341	9313
689.551	9673
689.762	9964
689.972	10258
690.182	10660
690.393	10858
690.603	11134
690.814	11430
691.024	11709
691.235	11933
691.445	12259
691.656	12456
691.866	12582
692.077	12862
692.288	13074
692.498	13165
692.709	13327
692.92	13379
693.131	13577
693.342	13646
693.552	13780
693.763	13872
693.974	14075
694.185	14186
694.396	14272
694.607	14329
694.818	14471
695.029	14568
695.241	14592
695.452	14703
695.663	14841
695.874	14963
696.085	15068
696.297	15225
696.508	15406
696.719	15535
696.931	15681
697.142	15853
697.354	16032
697.565	16163
697.777	16300
697.988	16391
698.2	16567
698.411	16731
698.623	16837
698.835	16783
699.046	16879
699.258	16948
699.47	17015
699.682	16991
699.893	17069
700.105	17034
700.317	16984
700.529	16936
700.741	16816
700.953	16578
701.165	16469
701.377	16420
701.589	16344
701.801	16166
702.014	15963
702.226	15726
702.438	15456
702.65	15197
702.863	14970
703.075	14667
703.287	14483
703.5	14238
703.712	13928
703.925	13649
704.137	13410
704.35	13080
704.562	12724
704.775	12416
704.987	12159
705.2	11892
705.413	11552
705.625	11252
705.838	10986
706.051	10695
706.264	10483
706.476	10080
706.689	9796
706.902	9548
707.115	9290
707.328	8913
707.541	8640
707.754	8381
707.967	8070
708.18	7790
708.393	7598
708.607	7392
708.82	7133
709.033	6884
709.246	6613
709.46	6435
709.673	6249
709.886	6035
710.1	5822
710.313	5704
710.526	5580
710.74	5361
710.953	5220
711.167	5040
711.381	4919
711.594	4828
711.808	4658
712.022	4548
712.235	4462
712.449	4344
712.663	4260
712.877	4179
713.09	4056
713.304	4043
713.518	3959
713.732	3901
713.946	3804
714.16	3809
714.374	3761
714.588	3749
714.802	3786
715.016	3730
715.231	3758
715.445	3757
715.659	3813
715.873	3777
716.088	3863
716.302	3922
716.516	3998
716.731	4064
716.945	4174
717.159	4272
717.374	4508
717.588	4626
717.803	4814
718.018	5086
718.232	5384
718.447	5747
718.662	6088
718.876	6521
719.091	7008
719.306	7453
719.521	7968
719.735	8528
719.95	9204
720.165	9757
720.38	10483
720.595	11131
720.81	11862
721.025	12497
721.24	13237
721.455	13982
721.67	14612
721.886	15208
722.101	15838
722.316	16361
722.531	16858
722.747	17393
722.962	17886
723.177	18377
723.393	18745
723.608	19051
723.823	19305
724.039	19410
724.254	19501
724.47	19453
724.686	19499
724.901	19392
725.117	19293
725.333	19090
725.548	18932
725.764	18631
725.98	18316
726.196	18077
726.411	17687
726.627	17270
726.843	16973
727.059	16719
727.275	16552
727.491	16237
727.707	15890
727.923	15537
728.139	15155
728.355	14834
728.572	14615
728.788	14319
729.004	14265
729.22	14122
729.437	14048
729.653	13856
729.869	13777
730.086	13723
730.302	13500
730.518	13350
730.735	13226
730.951	13152
731.168	13112
731.385	13043
731.601	12880
731.818	12757
732.035	12731
732.251	12475
732.468	12292
732.685	12076
732.902	11876
733.118	11578
733.335	11392
733.552	11189
733.769	10970
733.986	10700
734.203	10518
734.42	10208
734.637	9937
734.854	9670
735.071	9291
735.289	9003
735.506	8830
735.723	8508
735.94	8325
736.158	8040
736.375	7799
736.592	7559
736.81	7363
737.027	7130
737.245	6902
737.462	6677
737.68	6528
737.897	6359
738.115	6154
738.332	6061
738.55	5915
738.768	5747
738.985	5609
739.203	5534
739.421	5522
739.639	5426
739.856	5321
740.074	5237
740.292	5182
740.51	5062
740.728	4961
740.946	4860
741.164	4823
741.382	4775
741.6	4706
741.818	4591
742.037	4575
742.255	4490
742.473	4466
742.691	4390
742.91	4323
743.128	4214
743.346	4158
743.565	4122
743.783	4090
744.002	4051
744.22	3940
744.439	3866
744.657	3820
744.876	3785
745.094	3736
745.313	3648
745.532	3624
745.75	3538
745.969	3550
746.188	3434
746.407	3435
746.626	3353
746.844	3321
747.063	3317
747.282	3300
747.501	3200
747.72	3166
747.939	3157
748.158	3124
748.377	3091
748.597	3045
748.816	3050
749.035	2983
749.254	2938
749.473	2932
749.693	2885
749.912	2910
750.131	2874
750.351	2927
750.57	2862
750.79	2858
751.009	2883
751.229	2924
751.448	2979
751.668	3043
751.887	3029
752.107	3041
752.327	3107
752.546	3184
752.766	3332
752.986	3396
753.206	3436
753.426	3540
753.646	3629
753.865	3701
754.085	3727
754.305	3852
754.525	3910
754.745	3985
754.965	3997
755.186	4072
755.406	4148
755.626	4170
755.846	4179
756.066	4251
756.287	4211
756.507	4191
756.727	4197
756.948	4166
757.168	4132
757.388	4144
757.609	4133
757.829	4134
758.05	4097
758.27	4052
758.491	4002
758.712	3983
758.932	3968
759.153	3951
759.374	3870
759.594	3883
759.815	3858
760.036	3840
760.257	3829
760.478	3835
760.699	3789
760.919	3817
761.14	3803
761.361	3842
761.583	3872
761.804	3898
762.025	3898
762.246	3833
762.467	3879
762.688	3891
762.909	3906
763.131	3929
763.352	3932
763.573	4009
763.795	4002
764.016	4055
764.237	4014
764.459	4014
764.68	4032
764.902	4024
765.123	4039
765.345	4069
765.567	4126
765.788	4150
766.01	4125
766.232	4126
766.453	4197
766.675	4290
766.897	4342
767.119	4359
767.341	4348
767.563	4450
767.785	4522
768.007	4602
768.229	4628
768.451	4702
768.673	4724
768.895	4772
769.117	4713
769.339	4753
769.561	4774
769.784	4801
770.006	4820
770.228	4817
770.45	4877
770.673	4830
770.895	4787
771.118	4760
771.34	4777
771.563	4815
771.785	4764
772.008	4714
772.23	4753
772.453	4773
772.676	4695
772.898	4688
773.121	4679
773.344	4625
773.566	4590
773.789	4578
774.012	4501
774.235	4437
774.458	4409
774.681	4344
774.904	4359
775.127	4326
775.35	4315
775.573	4209
775.796	4147
776.019	4142
776.242	4073
776.466	4042
776.689	3903
776.912	3944
777.135	3856
777.359	3858
777.582	3757
777.805	3722
778.029	3639
778.252	3609
778.476	3539
778.699	3473
778.923	3410
779.147	3356
779.37	3320
779.594	3274
779.817	3258
780.041	3221
780.265	3172
780.489	3155
780.713	3107
780.936	3088
781.16	3090
781.384	3064
781.608	3040
781.832	3034
782.056	3067
782.28	3011
782.504	2959
782.728	3021
782.952	2932
783.177	2898
783.401	2925
783.625	2965
783.849	2909
784.074	2855
784.298	2838
784.522	2834
784.747	2811
784.971	2780
785.196	2716
785.42	2728
785.645	2716
785.869	2681
786.094	2645
786.318	2672
786.543	2672
786.768	2563
786.992	2520
787.217	2543
787.442	2444
787.667	2478
787.892	2436
788.117	2415
788.341	2385
788.566	2384
788.791	2366
789.016	2381
789.241	2298
789.467	2301
789.692	2300
789.917	2259
790.142	2250
790.367	2260
790.592	2234
790.818	2223
791.043	2199
791.268	2187
791.494	2156
791.719	2202
791.944	2172
792.17	2146
792.395	2152
792.621	2229
792.847	2208
793.072	2218
793.298	2186
793.523	2212
793.749	2201
793.975	2166
794.201	2157
794.426	2172
794.652	2181
794.878	2260
795.104	2219
795.33	2284
795.556	2321
795.782	2319
796.008	2268
796.234	2343
796.46	2308
796.686	2343
796.912	2317
797.138	2383
797.364	2373
797.591	2429
797.817	2449
798.043	2443
798.27	2428
798.496	2431
798.722	2401
798.949	2437
799.175	2439
799.402	2483
799.628	2453
799.855	2481
800.081	2461
800.308	2504
800.535	2497
800.761	2526
800.988	2541
801.215	2524
801.442	2532
801.669	2565
801.895	2544
802.122	2476
802.349	2495
802.576	2501
802.803	2483
803.03	2465
803.257	2415
803.484	2418
803.711	2443
803.938	2448
804.166	2388
804.393	2347
804.62	2315
804.847	2298
805.075	2310
805.302	2295
805.529	2259
805.757	2249
805.984	2182
806.212	2183
806.439	2218
806.667	2159
806.894	2163
807.122	2128
807.35	2092
807.577	2072
807.805	2020
808.033	2022
808.26	2048
808.488	2048
808.716	1972
808.944	2005
809.172	1990
809.4	2023
809.628	1980
809.856	2009
810.084	1998
810.312	1996
810.54	2000
810.768	1992
810.996	2001
811.224	1988
811.452	1967
811.681	1951
811.909	1933
812.137	1941
812.365	1938
812.594	1926
812.822	1935
813.051	1955
813.279	1909
813.508	1933
813.736	1938
813.965	1917
814.193	1914
814.422	1901
814.651	1866
814.879	1894
815.108	1879
815.337	1883
815.566	1881
815.794	1876
816.023	1902
816.252	1878
816.481	1856
816.71	1915
816.939	1912
817.168	1912
817.397	1887
817.626	1902
817.855	1888
818.084	1866
818.314	1902
818.543	1898
818.772	1917
819.001	1941
819.231	1893
819.46	1877
819.689	1907
819.919	1910
820.148	1945
820.378	1926
820.607	1910
820.837	1914
821.066	1935
821.296	1959
821.526	1991
821.755	1978
821.985	2029
822.215	2074
822.444	2110
822.674	2161
822.904	2169
823.134	2198
823.364	2257
823.594	2311
823.824	2316
824.054	2381
824.284	2451
824.514	2485
824.744	2579
824.974	2627
825.204	2710
825.434	2791
825.664	2851
825.895	2982
826.125	2968
826.355	3020
826.586	3112
826.816	3166
827.046	3182
827.277	3248
827.507	3248
827.738	3273
827.968	3290
828.199	3339
828.429	3346
828.66	3303
828.891	3371
829.121	3375
829.352	3394
829.583	3393
829.814	3430
830.045	3505
830.275	3481
830.506	3492
830.737	3460
830.968	3555
831.199	3604
831.43	3727
831.661	3675
831.892	3686
832.123	3705
832.355	3738
832.586	3754
832.817	3806
833.048	3864
833.28	3900
833.511	3939
833.742	3980
833.974	3988
834.205	4008
834.436	4009
834.668	4024
834.899	4015
835.131	4069
835.363	4063
835.594	4067
835.826	4101
836.057	4076
836.289	4059
836.521	4093
836.753	4049
836.984	4114
837.216	4076
837.448	4122
837.68	4048
837.912	3995
838.144	3954
838.376	3973
838.608	3981
838.84	3991
839.072	4011
839.304	4020
839.536	4018
839.768	4108
840.001	4075
840.233	4057
840.465	4158
840.698	4221
840.93	4203
841.162	4270
841.395	4295
841.627	4362
841.86	4385
842.092	4482
842.325	4497
842.557	4535
842.79	4703
843.022	4801
843.255	4902
843.488	4970
843.721	5010
843.953	5078
844.186	5138
844.419	5156
844.652	5128
844.885	5141
845.118	5182
845.351	5183
845.584	5074
845.817	5063
846.05	5000
846.283	4951
846.516	4842
846.749	4823
846.982	4736
847.215	4653
847.449	4523
847.682	4441
847.915	4369
848.149	4230
848.382	4153
848.615	4107
848.849	4044
849.082	3986
849.316	3882
849.549	3837
849.783	3767
850.017	3781
850.25	3745
850.484	3707
850.718	3718
850.951	3699
851.185	3734
851.419	3872
851.653	3974
851.887	4202
852.121	4448
852.354	4817
852.588	5240
852.822	5757
853.056	6310
853.29	7016
853.525	7713
853.759	8439
853.993	9021
854.227	9660
854.461	10139
854.696	10590
854.93	10956
855.164	11183
855.398	11367
855.633	11560
855.867	11600
856.102	11661
856.336	11574
856.571	11442
856.805	11300
857.04	11122
857.274	10890
857.509	10683
857.744	10499
857.978	10263
858.213	10062
858.448	9778
858.683	9516
858.918	9362
859.152	9122
859.387	8920
859.622	8549
859.857	8333
860.092	8113
860.327	7874
860.562	7623
860.797	7428
861.033	7185
861.268	6945
861.503	6730
861.738	6582
861.973	6385
862.209	6192
862.444	5998
862.679	5830
862.915	5651
863.15	5533
863.386	5356
863.621	5297
863.857	5174
864.092	5154
864.328	5006
864.563	5009
864.799	4897
865.035	4838
865.27	4752
865.506	4727
865.742	4718
865.978	4689
866.214	4699
866.449	4739
866.685	4753
866.921	4689
867.157	4713
867.393	4764
867.629	4798
867.865	4860
868.101	4813
868.338	4800
868.574	4750
868.81	4808
869.046	4796
869.282	4793
869.519	4785
869.755	4679
869.991	4691
870.228	4662
870.464	4586
870.701	4477
870.937	4397
871.174	4323
871.41	4304
871.647	4251
871.883	4116
872.12	4028
872.357	3997
872.593	3947
872.83	3918
873.067	3771
873.304	3711
873.541	3688
873.777	3570
874.014	3503
874.251	3451
874.488	3391
874.725	3268
874.962	3256
875.199	3179
875.436	3119
875.674	3056
875.911	3002
876.148	2964
876.385	2903
876.622	2866
876.86	2809
877.097	2814
877.334	2774
877.572	2743
877.809	2742
878.047	2726
878.284	2766
878.522	2709
878.759	2719
878.997	2759
879.234	2699
879.472	2720
879.71	2794
879.947	2761
880.185	2776
880.423	2787
880.661	2794
880.899	2841
881.137	2820
881.374	2852
881.612	2849
881.85	2900
882.088	2969
882.326	2978
882.564	2998
882.803	2976
883.041	3008
883.279	3001
883.517	3009
883.755	2968
883.994	2981
884.232	3003
884.47	3024
884.709	3015
884.947	3000
885.185	3032
885.424	3012
885.662	3042
885.901	3019
886.139	3038
886.378	2983
886.617	3032
886.855	3068
887.094	3010
887.333	3008
887.571	3044
887.81	3133
888.049	3065
888.288	3085
888.527	3091
888.766	3093
889.005	3075
889.244	3105
889.483	3153
889.722	3208
889.961	3202
890.2	3168
890.439	3195
890.678	3259
890.917	3259
891.157	3329
891.396	3389
891.635	3426
891.874	3382
892.114	3464
892.353	3505
892.593	3574
892.832	3477
893.072	3550
893.311	3582
893.551	3648
893.79	3638
894.03	3644
894.269	3629
894.509	3692
894.749	3672
894.989	3740
895.228	3738
895.468	3751
895.708	3805
895.948	3779
896.188	3785
896.428	3842
896.668	3832
896.908	3862
897.148	3863
897.388	3926
897.628	3847
897.868	3914
898.108	3833
898.349	3872
898.589	3813
898.829	3834
899.069	3819
899.31	3731
899.55	3746
899.79	3688
900.031	3716
900.271	3677
900.512	3623
900.752	3607
900.993	3568
901.234	3562
901.474	3490
901.715	3440
901.956	3394
902.196	3393
902.437	3269
902.678	3266
902.919	3237
903.159	3155
903.4	3136
903.641	3140
903.882	3081
904.123	3030
904.364	3028
904.605	2979
904.846	2915
905.087	2904
905.329	2880
905.57	2871
905.811	2830
906.052	2865
906.293	2846
906.535	2789
906.776	2814
907.017	2850
907.259	2796
907.5	2817
907.742	2798
907.983	2823
908.225	2758
908.466	2805
908.708	2736
908.95	2764
909.191	2768
909.433	2766
909.675	2688
909.916	2629
910.158	2670
910.4	2615
910.642	2592
910.884	2594
911.126	2518
911.368	2477
911.61	2443
911.852	2423
912.094	2373
912.336	2362
912.578	2358
912.82	2331
913.062	2296
913.304	2295
913.547	2208
913.789	2157
914.031	2115
914.274	2085
914.516	2118
914.758	2045
915.001	2024
915.243	1990
915.486	1967
915.728	2017
915.971	1985
916.213	1970
916.456	2004
916.699	1981
916.941	1966
917.184	1978
917.427	1941
917.67	1986
917.913	1952
918.155	1972
918.398	1995
918.641	2009
918.884	2028
919.127	2038
919.37	2027
919.613	2039
919.856	2061
920.099	2070
920.343	2085
920.586	2110
920.829	2122
921.072	2113
921.315	2120
921.559	2153
921.802	2118
[truncated: 6,073 more rows]

## Sheet: F10_run2
mass	intensity
500.036	24323
500.214	24243
500.393	24168
500.572	24160
500.751	24075
500.93	24064
501.11	24028
501.289	23966
501.468	23879
501.647	23702
501.826	23530
502.005	23326
502.185	23104
502.364	22998
502.543	22818
502.723	22496
502.902	22314
503.081	22131
503.261	21891
503.44	21678
503.62	21429
503.799	21071
503.979	20644
504.159	20372
504.338	20040
504.518	19607
504.698	19138
504.877	18717
505.057	18295
505.237	17920
505.417	17469
505.597	16898
505.777	16400
505.957	15955
506.137	15460
506.317	14901
506.497	14454
506.677	13932
506.857	13323
507.037	12881
507.217	12382
507.397	11921
507.577	11438
507.758	11090
507.938	10504
508.118	10068
508.299	9702
508.479	9241
508.659	8920
508.84	8631
509.02	8231
509.201	7999
509.381	7718
509.562	7414
509.743	7225
509.923	7010
510.104	6778
510.285	6598
510.465	6370
510.646	6234
510.827	6053
511.008	5885
511.189	5778
511.37	5639
511.551	5507
511.732	5364
511.913	5349
512.094	5189
512.275	5112
512.456	5022
512.637	4929
512.818	4855
512.999	4881
513.18	4787
513.362	4684
513.543	4661
513.724	4607
513.906	4552
514.087	4498
514.268	4465
514.45	4456
514.631	4393
514.813	4338
514.994	4346
515.176	4313
515.358	4245
515.539	4214
515.721	4218
515.903	4197
516.084	4141
516.266	4143
516.448	4179
516.63	4140
516.812	4125
516.994	4054
517.176	4090
517.357	4087
517.539	4038
517.722	3976
517.904	3966
518.086	3915
518.268	3938
518.45	3918
518.632	3883
518.814	3874
518.997	3823
519.179	3785
519.361	3771
519.544	3768
519.726	3731
519.908	3766
520.091	3766
520.273	3753
520.456	3743
520.638	3702
520.821	3669
521.004	3707
521.186	3797
521.369	3817
521.552	3905
521.734	3934
521.917	3982
522.1	4028
522.283	4085
522.466	4148
522.648	4153
522.831	4210
523.014	4231
523.197	4319
523.38	4320
523.563	4355
523.747	4392
523.93	4422
524.113	4441
524.296	4404
524.479	4429
524.662	4441
524.846	4442
525.029	4390
525.212	4391
525.396	4371
525.579	4336
525.763	4322
525.946	4415
526.13	4362
526.313	4382
526.497	4344
526.68	4292
526.864	4331
527.048	4382
527.231	4352
527.415	4372
527.599	4371
527.783	4429
527.967	4420
528.15	4450
528.334	4440
528.518	4504
528.702	4519
528.886	4542
529.07	4514
529.254	4565
529.438	4560
529.622	4576
529.807	4549
529.991	4613
530.175	4594
530.359	4626
530.544	4599
530.728	4543
530.912	4529
531.097	4493
531.281	4452
531.465	4408
531.65	4314
531.834	4275
532.019	4277
532.204	4213
532.388	4142
532.573	4134
532.757	4036
532.942	3954
533.127	3895
533.312	3874
533.496	3806
533.681	3736
533.866	3672
534.051	3641
534.236	3553
534.421	3461
534.606	3431
534.791	3391
534.976	3316
535.161	3348
535.346	3304
535.531	3259
535.717	3241
535.902	3247
536.087	3214
536.272	3201
536.458	3138
536.643	3139
536.828	3076
537.014	3098
537.199	3041
537.385	2978
537.57	2985
537.756	2918
537.941	2891
538.127	2837
538.312	2780
538.498	2759
538.684	2776
538.87	2712
539.055	2645
539.241	2572
539.427	2551
539.613	2528
539.799	2499
539.985	2468
540.171	2400
540.357	2374
540.543	2307
540.729	2296
540.915	2290
541.101	2234
541.287	2244
541.473	2229
541.659	2177
541.846	2143
542.032	2140
542.218	2104
542.405	2073
542.591	2116
542.777	2080
542.964	2027
543.15	2030
543.337	2018
543.523	2011
543.71	1990
543.896	1975
544.083	1964
544.27	1938
544.456	1957
544.643	1949
544.83	1946
545.017	1938
545.204	1923
545.39	1925
545.577	1935
545.764	1945
545.951	1925
546.138	1922
546.325	1901
546.512	1904
546.699	1914
546.886	1894
547.074	1928
547.261	1886
547.448	1879
547.635	1914
547.823	1908
548.01	1874
548.197	1911
548.385	1903
548.572	1902
548.759	1908
548.947	1929
549.134	1950
549.322	1987
549.509	2040
549.697	2082
549.885	2116
550.072	2113
550.26	2065
550.448	2134
550.636	2119
550.823	2147
551.011	2151
551.199	2206
551.387	2216
551.575	2257
551.763	2268
551.951	2312
552.139	2294
552.327	2321
552.515	2360
552.703	2392
552.891	2464
553.079	2456
553.268	2487
553.456	2477
553.644	2475
553.832	2540
554.021	2501
554.209	2569
554.397	2592
554.586	2673
554.774	2658
554.963	2709
555.151	2719
555.34	2746
555.529	2724
555.717	2755
555.906	2811
556.095	2855
556.283	2829
556.472	2894
556.661	2927
556.85	2984
557.038	2984
557.227	2996
557.416	3059
557.605	3131
557.794	3159
557.983	3201
558.172	3270
558.361	3412
558.55	3452
558.74	3579
558.929	3654
559.118	3771
559.307	3919
559.497	4081
559.686	4256
559.875	4379
560.065	4515
560.254	4667
560.443	4840
560.633	4959
560.822	5134
561.012	5242
561.201	5440
561.391	5623
561.581	5789
561.77	5948
561.96	6061
562.15	6178
562.339	6346
562.529	6518
562.719	6558
562.909	6665
563.099	6676
563.289	6828
563.479	6880
563.669	6914
563.859	6947
564.049	6970
564.239	6952
564.429	6988
564.619	6936
564.809	6828
564.999	6748
565.19	6738
565.38	6687
565.57	6660
565.761	6598
565.951	6453
566.141	6299
566.332	6253
566.522	6130
566.713	5972
566.903	5845
567.094	5704
567.284	5549
567.475	5342
567.666	5224
567.856	5082
568.047	4951
568.238	4804
568.429	4640
568.619	4465
568.81	4287
569.001	4161
569.192	4059
569.383	3892
569.574	3776
569.765	3706
569.956	3515
570.147	3440
570.338	3362
570.529	3226
570.721	3139
570.912	3068
571.103	2945
571.294	2875
571.486	2846
571.677	2791
571.868	2721
572.06	2639
572.251	2637
572.443	2564
572.634	2520
572.826	2482
573.017	2399
573.209	2359
573.4	2296
573.592	2294
573.784	2221
573.975	2177
574.167	2112
574.359	2068
574.551	2009
574.743	2002
574.935	1955
575.126	1911
575.318	1862
575.51	1830
575.702	1826
575.894	1801
576.087	1794
576.279	1755
576.471	1760
576.663	1723
576.855	1700
577.047	1735
577.24	1728
577.432	1729
577.624	1681
577.817	1687
578.009	1708
578.201	1692
578.394	1656
578.586	1683
578.779	1681
578.971	1658
579.164	1687
579.357	1695
579.549	1755
579.742	1711
579.935	1707
580.128	1693
580.32	1723
580.513	1757
580.706	1734
580.899	1768
581.092	1772
581.285	1826
581.478	1775
581.671	1825
581.864	1796
582.057	1825
582.25	1791
582.443	1827
582.636	1847
582.829	1844
583.023	1852
583.216	1801
583.409	1855
583.603	1856
583.796	1822
583.989	1804
584.183	1778
584.376	1787
584.57	1779
584.763	1763
584.957	1767
585.15	1776
585.344	1685
585.538	1721
585.731	1707
585.925	1692
586.119	1687
586.313	1689
586.506	1678
586.7	1652
586.894	1628
587.088	1652
587.282	1638
587.476	1639
587.67	1613
587.864	1623
588.058	1619
588.252	1685
588.446	1739
588.64	1827
588.835	1901
589.029	2022
589.223	2158
589.417	2249
589.612	2300
589.806	2429
590.001	2470
590.195	2557
590.389	2601
590.584	2601
590.778	2689
590.973	2767
591.168	2811
591.362	2799
591.557	2845
591.752	2895
591.946	2938
592.141	2934
592.336	2879
592.531	2809
592.725	2787
592.92	2798
593.115	2747
593.31	2691
593.505	2647
593.7	2687
593.895	2662
594.09	2624
594.285	2567
594.48	2506
594.676	2510
594.871	2472
595.066	2464
595.261	2423
595.457	2390
595.652	2352
595.847	2349
596.043	2380
596.238	2365
596.434	2330
596.629	2348
596.825	2378
597.02	2330
597.216	2311
597.411	2339
597.607	2369
597.803	2345
597.998	2376
598.194	2356
598.39	2358
598.586	2318
598.782	2334
598.977	2326
599.173	2320
599.369	2266
599.565	2268
599.761	2230
599.957	2248
600.153	2196
600.35	2239
600.546	2175
600.742	2172
600.938	2077
601.134	2071
601.33	2023
601.527	1977
601.723	1944
601.919	1966
602.116	1890
602.312	1833
602.509	1833
602.705	1802
602.902	1748
603.098	1678
603.295	1672
603.492	1645
603.688	1586
603.885	1565
604.082	1483
604.278	1506
604.475	1457
604.672	1478
604.869	1433
605.066	1454
605.263	1431
605.459	1416
605.656	1397
605.853	1451
606.05	1410
606.248	1404
606.445	1383
606.642	1406
606.839	1374
607.036	1366
607.233	1372
607.431	1379
607.628	1378
607.825	1380
608.023	1365
608.22	1381
608.417	1358
608.615	1392
608.812	1357
609.01	1382
609.207	1404
609.405	1431
609.603	1410
609.8	1452
609.998	1421
610.196	1435
610.393	1432
610.591	1481
610.789	1503
610.987	1502
611.185	1465
611.383	1490
611.581	1524
611.779	1523
611.977	1476
612.175	1502
612.373	1492
612.571	1496
612.769	1429
612.967	1465
613.165	1465
613.363	1454
613.562	1449
613.76	1462
613.958	1453
614.157	1404
614.355	1429
614.553	1432
614.752	1436
614.95	1420
615.149	1400
615.348	1402
615.546	1398
615.745	1406
615.943	1376
616.142	1432
616.341	1448
616.539	1451
616.738	1454
616.937	1499
617.136	1556
617.335	1633
617.534	1622
617.733	1684
617.932	1728
618.131	1752
618.33	1773
618.529	1808
618.728	1874
618.927	1853
619.126	1877
619.325	1844
619.525	1848
619.724	1877
619.923	1867
620.122	1899
620.322	1905
620.521	1913
620.721	1921
620.92	1912
621.119	1893
621.319	1893
621.519	1837
621.718	1878
621.918	1902
622.117	1941
622.317	1976
622.517	2027
622.717	2120
622.916	2175
623.116	2279
623.316	2377
623.516	2469
623.716	2595
623.916	2661
624.116	2743
624.316	2872
624.516	2910
624.716	2915
624.916	3050
625.116	3142
625.316	3182
625.516	3233
625.717	3394
625.917	3478
626.117	3489
626.317	3487
626.518	3536
626.718	3578
626.919	3630
627.119	3707
627.32	3803
627.52	3940
627.721	4140
627.921	4370
628.122	4650
628.322	4879
628.523	5195
628.724	5451
628.925	5822
629.125	6096
629.326	6415
629.527	6769
629.728	7045
629.929	7348
630.13	7635
630.331	7962
630.532	8284
630.733	8540
630.934	8823
631.135	9075
631.336	9280
631.537	9476
631.738	9571
631.94	9624
632.141	9739
632.342	9790
632.543	9893
632.745	9948
632.946	9980
633.148	9931
633.349	9880
633.551	9848
633.752	9797
633.954	9676
634.155	9558
634.357	9537
634.558	9408
634.76	9241
634.962	9068
635.164	8961
635.365	8837
635.567	8668
635.769	8558
635.971	8295
636.173	8120
636.375	7911
636.577	7701
636.779	7456
636.981	7345
637.183	7172
637.385	6945
637.587	6707
637.789	6617
637.991	6439
638.194	6218
638.396	5977
638.598	5829
638.8	5718
639.003	5585
639.205	5477
639.408	5391
639.61	5318
639.813	5336
640.015	5356
640.218	5422
640.42	5562
640.623	5794
640.825	6052
641.028	6300
641.231	6511
641.434	6765
641.636	7043
641.839	7320
642.042	7499
642.245	7729
642.448	8018
642.651	8292
642.854	8526
643.057	8636
643.26	8790
643.463	8939
643.666	9013
643.869	9083
644.072	9034
644.275	9048
644.479	8988
644.682	8891
644.885	8720
645.088	8489
645.292	8402
645.495	8213
645.699	8029
645.902	7847
646.106	7588
646.309	7384
646.513	7103
646.716	6843
646.92	6571
647.123	6293
647.327	6060
647.531	5826
647.735	5542
647.938	5397
648.142	5142
648.346	4914
648.55	4730
648.754	4540
648.958	4272
649.162	4064
649.366	3884
649.57	3680
649.774	3565
649.978	3477
650.182	3322
650.386	3155
650.59	3040
650.795	2933
650.999	2829
651.203	2761
651.407	2624
651.612	2601
651.816	2582
652.021	2570
652.225	2503
652.429	2459
652.634	2445
652.839	2453
653.043	2438
653.248	2462
653.452	2502
653.657	2517
653.862	2533
654.066	2567
654.271	2607
654.476	2631
654.681	2697
654.886	2828
655.091	2921
655.296	3091
655.501	3286
655.706	3483
655.911	3715
656.116	4020
656.321	4317
656.526	4714
656.731	5131
656.936	5672
657.141	6165
657.347	6743
657.552	7353
657.757	8008
657.963	8633
658.168	9342
658.373	9942
658.579	10664
658.784	11351
658.99	12021
659.195	12830
659.401	13584
659.607	14299
659.812	14921
660.018	15560
660.224	16148
660.429	16636
660.635	17102
660.841	17547
661.047	18124
661.253	18483
661.459	18912
661.665	19176
661.871	19537
662.077	19812
662.283	20181
662.489	20355
662.695	20516
662.901	20683
663.107	20795
663.313	20994
663.519	21172
663.726	21367
663.932	21675
664.138	22233
664.345	23105
664.551	24069
664.757	25223
664.964	26286
665.17	27247
665.377	28084
665.583	29070
665.79	30064
665.997	30960
666.203	31996
666.41	33395
666.617	34858
666.823	36434
667.03	37605
667.237	38528
667.444	39407
667.651	40131
667.858	40743
668.065	41278
668.271	41854
668.478	42497
668.686	43175
668.893	43830
669.1	43980
669.307	43900
669.514	43728
669.721	43561
669.928	43270
670.136	42822
670.343	42143
670.55	41528
670.758	40792
670.965	40109
671.172	39164
671.38	38110
671.587	36904
671.795	35752
672.002	34646
672.21	33344
672.418	32042
672.625	30882
672.833	29375
673.041	28044
673.248	26736
673.456	25418
673.664	24038
673.872	22791
674.08	21569
674.288	20295
674.495	19052
674.703	17936
674.911	16759
675.119	15741
675.327	14734
675.536	13760
675.744	12846
675.952	11977
676.16	11131
676.368	10371
676.577	9647
676.785	9003
676.993	8394
677.202	7893
677.41	7363
677.618	6894
677.827	6446
678.035	6064
678.244	5729
678.452	5432
678.661	5180
678.869	4976
679.078	4708
679.287	4483
679.496	4355
679.704	4291
679.913	4188
680.122	4073
680.331	4036
680.54	4023
680.748	3946
680.957	3914
681.166	3914
681.375	3920
681.584	3931
681.793	3966
682.003	3952
682.212	3967
682.421	3922
682.63	3918
682.839	3942
683.048	3982
683.258	3974
683.467	3986
683.676	4009
683.886	3967
684.095	3972
684.305	3927
684.514	3902
684.724	3922
684.933	3867
685.143	3830
685.352	3783
685.562	3802
685.772	3710
685.981	3713
686.191	3666
686.401	3732
686.611	3785
686.821	3913
687.03	4103
687.24	4289
687.45	4442
687.66	4645
687.87	4890
688.08	5037
688.29	5233
688.5	5379
688.711	5601
688.921	5845
689.131	6067
689.341	6401
689.551	6648
689.762	6861
689.972	7136
690.182	7322
690.393	7449
690.603	7616
690.814	7787
691.024	7958
691.235	8118
691.445	8316
691.656	8379
691.866	8514
692.077	8630
692.288	8711
692.498	8766
692.709	8840
692.92	8922
693.131	8991
693.342	9010
693.552	9124
693.763	9127
693.974	9206
694.185	9276
694.396	9307
694.607	9277
694.818	9325
695.029	9428
695.241	9482
695.452	9452
695.663	9431
695.874	9439
696.085	9415
696.297	9412
696.508	9450
696.719	9455
696.931	9498
697.142	9441
697.354	9434
697.565	9438
697.777	9384
697.988	9335
698.2	9347
698.411	9301
698.623	9227
698.835	9170
699.046	9105
699.258	9004
699.47	8874
699.682	8770
699.893	8663
700.105	8472
700.317	8345
700.529	8199
700.741	8036
700.953	7877
701.165	7723
701.377	7481
701.589	7319
701.801	7213
702.014	6990
702.226	6773
702.438	6559
702.65	6417
702.863	6276
703.075	6058
703.287	5909
703.5	5735
703.712	5546
703.925	5357
704.137	5273
704.35	5141
704.562	4953
704.775	4816
704.987	4653
705.2	4459
705.413	4363
705.625	4242
705.838	4117
706.051	3977
706.264	3875
706.476	3695
706.689	3553
706.902	3473
707.115	3439
707.328	3266
707.541	3161
707.754	3063
707.967	3010
708.18	2906
708.393	2806
708.607	2739
708.82	2659
709.033	2577
709.246	2473
709.46	2396
709.673	2340
709.886	2294
710.1	2251
710.313	2183
710.526	2147
710.74	2115
710.953	2051
711.167	2022
711.381	2018
711.594	1931
711.808	1895
712.022	1855
712.235	1829
712.449	1814
712.663	1774
712.877	1768
713.09	1735
713.304	1701
713.518	1678
713.732	1642
713.946	1603
714.16	1631
714.374	1640
714.588	1667
714.802	1655
715.016	1652
715.231	1664
715.445	1684
715.659	1763
715.873	1737
716.088	1813
716.302	1814
716.516	1898
716.731	1909
716.945	2021
717.159	2122
717.374	2209
717.588	2268
717.803	2444
718.018	2661
718.232	2861
718.447	3085
718.662	3322
718.876	3668
719.091	3981
719.306	4263
719.521	4612
719.735	4989
719.95	5428
720.165	5808
720.38	6206
720.595	6641
720.81	7103
721.025	7467
721.24	7941
721.455	8324
721.67	8683
721.886	9099
722.101	9410
722.316	9627
722.531	9933
722.747	10063
722.962	10259
723.177	10531
723.393	10702
723.608	10743
723.823	10806
724.039	10849
724.254	10809
724.47	10704
724.686	10626
724.901	10503
725.117	10297
725.333	10135
725.548	9919
725.764	9730
725.98	9509
726.196	9251
726.411	9006
726.627	8767
726.843	8464
727.059	8360
727.275	8206
727.491	8050
727.707	7967
727.923	7835
728.139	7634
728.355	7455
728.572	7320
728.788	7140
729.004	7182
729.22	7107
729.437	7083
729.653	7054
729.869	7073
730.086	7024
730.302	6940
730.518	6840
730.735	6761
730.951	6705
731.168	6607
731.385	6568
731.601	6509
731.818	6478
732.035	6498
732.251	6391
732.468	6243
732.685	6087
732.902	5979
733.118	5785
733.335	5677
733.552	5544
733.769	5401
733.986	5249
734.203	5135
734.42	4941
734.637	4715
734.854	4600
735.071	4392
735.289	4263
735.506	4120
735.723	3955
735.94	3831
736.158	3699
736.375	3516
736.592	3361
736.81	3268
737.027	3176
737.245	3068
737.462	2885
737.68	2749
737.897	2691
738.115	2575
738.332	2504
738.55	2430
738.768	2321
738.985	2246
739.203	2155
739.421	2102
739.639	2061
739.856	1974
740.074	1881
740.292	1841
740.51	1769
740.728	1746
740.946	1680
741.164	1630
741.382	1598
741.6	1579
741.818	1534
742.037	1524
742.255	1466
742.473	1436
742.691	1390
742.91	1370
743.128	1326
743.346	1302
743.565	1285
743.783	1270
744.002	1234
744.22	1204
744.439	1195
744.657	1193
744.876	1174
745.094	1171
745.313	1135
745.532	1109
745.75	1094
745.969	1081
746.188	1043
746.407	1076
746.626	1071
746.844	1046
747.063	1022
747.282	1041
747.501	1044
747.72	1008
747.939	1020
748.158	1006
748.377	1011
748.597	1010
748.816	984
749.035	983
749.254	988
749.473	1010
749.693	999
749.912	965
750.131	1004
750.351	1047
750.57	1000
750.79	1032
751.009	1048
751.229	1073
751.448	1072
751.668	1122
751.887	1108
752.107	1141
752.327	1215
752.546	1203
752.766	1230
752.986	1253
753.206	1237
753.426	1275
753.646	1262
753.865	1318
754.085	1351
754.305	1357
754.525	1322
754.745	1386
754.965	1339
755.186	1388
755.406	1389
755.626	1373
755.846	1378
756.066	1422
756.287	1380
756.507	1348
756.727	1331
756.948	1356
757.168	1349
757.388	1351
757.609	1324
757.829	1312
758.05	1270
758.27	1287
758.491	1267
758.712	1250
758.932	1264
759.153	1296
759.374	1303
759.594	1336
759.815	1319
760.036	1316
760.257	1315
760.478	1323
760.699	1315
760.919	1340
761.14	1408
761.361	1395
761.583	1456
761.804	1500
762.025	1506
762.246	1550
762.467	1519
762.688	1530
762.909	1488
763.131	1582
763.352	1595
763.573	1608
763.795	1624
764.016	1668
764.237	1657
764.459	1644
764.68	1591
764.902	1634
765.123	1610
765.345	1594
765.567	1623
765.788	1629
766.01	1639
766.232	1588
766.453	1629
766.675	1622
766.897	1592
767.119	1577
767.341	1550
767.563	1574
767.785	1542
768.007	1557
768.229	1550
768.451	1546
768.673	1509
768.895	1515
769.117	1503
769.339	1550
769.561	1477
769.784	1474
770.006	1482
770.228	1477
770.45	1495
770.673	1498
770.895	1483
771.118	1483
771.34	1507
771.563	1534
771.785	1536
772.008	1558
772.23	1566
772.453	1585
772.676	1580
772.898	1584
773.121	1616
773.344	1587
773.566	1602
773.789	1635
774.012	1609
774.235	1607
774.458	1616
774.681	1611
774.904	1587
775.127	1599
775.35	1571
775.573	1558
775.796	1537
776.019	1535
776.242	1526
776.466	1498
776.689	1500
776.912	1502
777.135	1469
777.359	1429
777.582	1400
777.805	1389
778.029	1348
778.252	1342
778.476	1326
778.699	1312
778.923	1260
779.147	1240
779.37	1187
779.594	1171
779.817	1165
780.041	1125
780.265	1100
780.489	1119
780.713	1091
780.936	1098
781.16	1062
781.384	1046
781.608	985
781.832	993
782.056	992
782.28	949
782.504	958
782.728	954
782.952	910
783.177	884
783.401	896
783.625	896
783.849	851
784.074	841
784.298	860
784.522	869
784.747	859
784.971	885
785.196	853
785.42	829
785.645	803
785.869	813
786.094	816
786.318	840
786.543	818
786.768	792
786.992	775
787.217	807
787.442	797
787.667	796
787.892	814
788.117	841
788.341	836
788.566	827
788.791	819
789.016	855
789.241	805
789.467	838
789.692	817
789.917	847
790.142	835
790.367	873
790.592	820
790.818	872
791.043	841
791.268	858
791.494	850
791.719	865
791.944	850
792.17	858
792.395	876
792.621	830
792.847	845
793.072	835
793.298	847
793.523	844
793.749	872
793.975	890
794.201	871
794.426	853
794.652	859
794.878	924
795.104	895
795.33	891
795.556	911
795.782	920
796.008	953
796.234	982
796.46	980
796.686	952
796.912	976
797.138	1017
797.364	1004
797.591	995
797.817	974
798.043	1023
798.27	1027
798.496	1054
798.722	1010
798.949	1026
799.175	1030
799.402	1050
799.628	1014
799.855	1011
800.081	993
800.308	1020
800.535	999
800.761	1006
800.988	994
801.215	968
801.442	970
801.669	975
801.895	990
802.122	952
802.349	948
802.576	954
802.803	941
803.03	941
803.257	897
803.484	893
803.711	884
803.938	874
804.166	856
804.393	854
804.62	819
804.847	823
805.075	761
805.302	789
805.529	760
805.757	765
805.984	745
806.212	766
806.439	747
806.667	739
806.894	742
807.122	705
807.35	704
807.577	715
807.805	719
808.033	711
808.26	705
808.488	715
808.716	675
808.944	713
809.172	702
809.4	676
809.628	666
809.856	655
810.084	657
810.312	645
810.54	674
810.768	705
810.996	663
811.224	660
811.452	693
811.681	626
811.909	644
812.137	646
812.365	630
812.594	638
812.822	612
813.051	645
813.279	611
813.508	616
813.736	611
813.965	634
814.193	643
814.422	631
814.651	646
814.879	630
815.108	626
815.337	623
815.566	618
815.794	627
816.023	654
816.252	638
816.481	646
816.71	687
816.939	649
817.168	657
817.397	663
817.626	698
817.855	690
818.084	688
818.314	700
818.543	708
818.772	710
819.001	724
819.231	707
819.46	694
819.689	672
819.919	684
820.148	712
820.378	701
820.607	733
820.837	691
821.066	713
821.296	720
821.526	728
821.755	739
821.985	771
822.215	799
822.444	747
822.674	774
822.904	839
823.134	852
823.364	858
823.594	889
823.824	889
824.054	912
824.284	935
824.514	963
824.744	980
824.974	1023
825.204	1050
825.434	1083
825.664	1116
825.895	1175
826.125	1180
826.355	1223
826.586	1220
826.816	1265
827.046	1254
827.277	1288
827.507	1267
827.738	1300
827.968	1308
828.199	1342
828.429	1311
828.66	1337
828.891	1367
829.121	1338
829.352	1381
829.583	1406
829.814	1367
830.045	1347
830.275	1358
830.506	1416
830.737	1398
830.968	1401
831.199	1431
831.43	1441
831.661	1408
831.892	1451
832.123	1458
832.355	1470
832.586	1426
832.817	1456
833.048	1473
833.28	1448
833.511	1443
833.742	1447
833.974	1461
834.205	1436
834.436	1445
834.668	1424
834.899	1403
835.131	1451
835.363	1420
835.594	1408
835.826	1362
836.057	1384
836.289	1345
836.521	1349
836.753	1329
836.984	1304
837.216	1326
837.448	1347
837.68	1286
837.912	1264
838.144	1309
838.376	1300
838.608	1269
838.84	1282
839.072	1262
839.304	1252
839.536	1269
839.768	1280
840.001	1252
840.233	1264
840.465	1261
840.698	1279
840.93	1262
841.162	1272
841.395	1251
841.627	1259
841.86	1259
842.092	1284
842.325	1254
842.557	1271
842.79	1301
843.022	1295
843.255	1321
843.488	1368
843.721	1358
843.953	1361
844.186	1365
844.419	1360
844.652	1354
844.885	1372
845.118	1396
845.351	1384
845.584	1334
845.817	1337
846.05	1345
846.283	1305
846.516	1303
846.749	1294
846.982	1256
847.215	1267
847.449	1276
847.682	1239
847.915	1198
848.149	1166
848.382	1162
848.615	1153
848.849	1147
849.082	1173
849.316	1155
849.549	1138
849.783	1118
850.017	1162
850.25	1120
850.484	1143
850.718	1145
850.951	1125
851.185	1148
851.419	1169
851.653	1206
851.887	1287
852.121	1324
852.354	1413
852.588	1479
852.822	1620
853.056	1793
853.29	1944
853.525	2116
853.759	2376
853.993	2478
854.227	2578
854.461	2672
854.696	2844
854.93	2852
855.164	2922
855.398	2922
855.633	2892
855.867	2821
856.102	2814
856.336	2774
856.571	2720
856.805	2682
857.04	2627
857.274	2590
857.509	2494
857.744	2502
857.978	2470
858.213	2371
858.448	2326
858.683	2301
858.918	2258
859.152	2225
859.387	2180
859.622	2119
859.857	2143
860.092	2060
860.327	2023
860.562	1994
860.797	1987
861.033	1930
861.268	1843
861.503	1853
861.738	1816
861.973	1805
862.209	1744
862.444	1697
862.679	1686
862.915	1604
863.15	1577
863.386	1561
863.621	1551
863.857	1505
864.092	1526
864.328	1460
864.563	1417
864.799	1392
865.035	1383
865.27	1366
865.506	1377
865.742	1341
865.978	1315
866.214	1332
866.449	1297
866.685	1336
866.921	1341
867.157	1334
867.393	1323
867.629	1339
867.865	1368
868.101	1346
868.338	1361
868.574	1353
868.81	1371
869.046	1355
869.282	1352
869.519	1320
869.755	1306
869.991	1273
870.228	1247
870.464	1236
870.701	1188
870.937	1199
871.174	1199
871.41	1183
871.647	1143
871.883	1148
872.12	1119
872.357	1050
872.593	1047
872.83	1031
873.067	998
873.304	988
873.541	1015
873.777	982
874.014	941
874.251	920
874.488	908
874.725	919
874.962	933
875.199	897
875.436	847
875.674	839
875.911	845
876.148	840
876.385	828
876.622	804
876.86	820
877.097	813
877.334	810
877.572	803
877.809	788
878.047	792
878.284	805
878.522	782
878.759	790
878.997	790
879.234	802
879.472	799
879.71	822
879.947	849
880.185	789
880.423	831
880.661	819
880.899	823
881.137	797
881.374	825
881.612	832
881.85	833
882.088	861
882.326	861
882.564	864
882.803	883
883.041	878
883.279	848
883.517	873
883.755	877
883.994	895
884.232	896
884.47	911
884.709	918
884.947	906
885.185	927
885.424	1004
885.662	998
885.901	1004
886.139	1014
886.378	1022
886.617	1040
886.855	1073
887.094	1088
887.333	1141
887.571	1177
887.81	1247
888.049	1247
888.288	1361
888.527	1363
888.766	1386
889.005	1425
889.244	1496
889.483	1481
889.722	1600
889.961	1619
890.2	1644
890.439	1707
890.678	1708
890.917	1721
891.157	1770
891.396	1804
891.635	1824
891.874	1786
892.114	1819
892.353	1827
892.593	1856
892.832	1880
893.072	1900
893.311	1860
893.551	1827
893.79	1816
894.03	1834
894.269	1818
894.509	1811
894.749	1809
894.989	1795
895.228	1812
895.468	1806
895.708	1775
895.948	1756
896.188	1740
896.428	1731
896.668	1710
896.908	1688
897.148	1672
897.388	1673
897.628	1599
897.868	1566
898.108	1557
898.349	1573
898.589	1522
898.829	1530
899.069	1527
899.31	1472
899.55	1472
899.79	1454
900.031	1412
900.271	1397
900.512	1333
900.752	1318
900.993	1310
901.234	1273
901.474	1236
901.715	1238
901.956	1188
902.196	1179
902.437	1158
902.678	1152
902.919	1115
903.159	1114
903.4	1067
903.641	1094
903.882	1069
904.123	1058
904.364	1089
904.605	1062
904.846	1059
905.087	1081
905.329	1058
905.57	1036
905.811	1017
906.052	1092
906.293	1068
906.535	1058
906.776	1047
907.017	1082
907.259	1057
907.5	1086
907.742	1073
907.983	1083
908.225	1086
908.466	1071
908.708	1041
908.95	1007
909.191	995
909.433	993
909.675	996
909.916	1000
910.158	977
910.4	961
910.642	969
910.884	971
911.126	925
911.368	923
911.61	911
911.852	913
912.094	894
912.336	881
912.578	831
912.82	845
913.062	814
913.304	818
913.547	821
913.789	809
914.031	807
914.274	780
914.516	754
914.758	759
915.001	786
915.243	755
915.486	739
915.728	768
915.971	762
916.213	760
916.456	754
916.699	791
916.941	757
917.184	806
917.427	789
917.67	813
917.913	782
918.155	818
918.398	767
918.641	803
918.884	820
919.127	850
919.37	864
919.613	868
919.856	873
920.099	889
920.343	916
920.586	918
920.829	873
921.072	915
921.315	886
921.559	967
921.802	925
[truncated: 6,073 more rows]

[truncated: 6 more sheets: F3_run2, F4_run2, G7_run2, G9_run2, H2_run2, H4_run2]
