# Supplementary material for: Performance of direct detection of Mycobacterium tuberculosis within Mycobacterium tuberculosis complex by routine MALDI-TOF for diagnosis using species-specific lipid fingerprint
Source: Microbiol Spectr. 2025 Jul 22;13(9):e00356-25. doi: 10.1128/spectrum.00356-25 (PMC12403859; doi:10.1128/spectrum.00356-25)
Supplement: File S3 — List of clinical isolates used in this study and their classification based on the MALDI-ToF spectra obtained in the negative ion mode. [file spectrum.00356-25-s0003.xlsx]

## Sheet: Sheet1
List of clinical isolates used in this study and their classification based on the MALDI-ToF spectra obtained in the negative ion mode and associated MALDI target plate spot
specimen no.	labelling on tube	species type	Growth on 7H11 agar	MALDI annotation	MALDI target plate spot
1	35601X	MTUB	√	Mtb	A1
2	33736T	MTUB	√	poor quality spectrum	A5
3	31915Q	MTUB	√	Mtb	A8
4	35241K	MTUB	√	Mtb	A10
5	31641T	MTUB	√	Mtb	A11
6	35629V	MTUB	√	Mtb	A12
7	35527A	MTUB	√	poor quality spectrum	B1
8	34132L	MTUB	√	poor quality spectrum	B4
9	34614Y	MTUB	√	Mtb	B5
10	34415B	MTUB	√	Mtb	B6
11	34907X	MTUB	√	Mtb	B8
12	34587H	MTUB	√	Mtb	B10
13	34593S	MTUB	√	Mtb	B12
14	34780F	MTUB	√	Mtb	C2
15	35137R	MTUB	√	Mtb	C6
16	35597R	MTUB	√	Mtb	C8
17	33300Q	MTUB	√	Mtb	C9
18	30921A	MTUB	√	Mtb	C12
19	33619X	MTUB	√	Mtb	D3
20	31170L	MTUB	√	Mtb	D5
21	34585Q	MTUB	√	Mtb	D7
22	33881M	MTUB	√	Mtb	D11
23	35010M	MTUB	√	Mtb	E2
24	34128Y	MTUB	√	Mtb	E11
25	35612X	MTUB	√	Mtb	F1
26	34050X	MTUB	√	Mtb	F5
27	34708W	MTUB	√	poor quality spectrum	F6
28	34252L	MTUB	√	Mtb	F7
29	32845T	MTUB	√	Mtb	F9
30	35743M	MTUB	√	Mtb	F11
31	35496S	MTUB	√	Non-Mtb	G1
32	35490J	MTUB	√	Non-Mtb	G5
33	35633L	MTUB	√	missannotaion	G6
34	33855N	MTUB	√	Non-Mtb	G8
35	35320C	MTUB	√	Non-Mtb	H3
36	28779Z	MBCG	√	Non-Mtb	B2
37	07066V	MBOV	√	Non-Mtb	C5
38	17592E	MAFR	√	Non-Mtb	C10
39	10134Z	MBCG	√	Non-Mtb	C11
40	28085L	MBCG	√	Non-Mtb	D9
41	38629H	MBCG	√	Non-Mtb	D12
42	36539Z	MBOV	√	Non-Mtb	E4
43	03882A	MBCG	√	Non-Mtb	E10
44	38613X	MBOV	√	Non-Mtb	E12
45	35314K	MAFR	√	Non-Mtb	F3
46	19460B	MBCG	√	Non-Mtb	F4
47	37582S	MBOV	√	Non-Mtb	F10
48	20514R	MBCG	√	Non-Mtb	G7
49	24850S	MBOV	√	Non-Mtb	G9
50	26487H	MBCG	√	Non-Mtb	H2
51	11589G	MBCG	√	Non-Mtb	H4
